# Supplementary material for: Multilaboratory Untargeted Mass Spectrometry Metabolomics Collaboration to Identify Bottlenecks and Comprehensively Annotate A Single Dataset
Source: Anal Chem. 2025 Jul 22;97(30):16110–22. doi: 10.1021/acs.analchem.4c05577 (PMC12332825; doi:10.1021/acs.analchem.4c05577)
Supplement: Supplementary file 3 [file ac4c05577_si_003.xlsx]

## Sheet: Summary
Sheet name	Description
Table_S1	Merged Annotation Table
Table_S2	Consensus Annotation Table: features
Table_S3	Consensus Annotation Table: analytes

## Sheet: Table_S1
LabX_analyteID	Identity	InChI	SMILES	npclassifier_class	npclassifier_superclass	npclassifier_pathway	is_glycoside	InChIKey	exact_mass	mf	confidence level	orthogonal	mergedLevels	IonSpecies	IonSpecies_harmonized	RT	m/z	Area	LogP	Agreement_Features	Agreement_ [M+X]+	Agreement_Class	Agreement_identity	Sum	Comments	Consensus_Identity	Consensus_2Dsmiles	Consensus_InChIKey	Consensus_Npclassifier	Consensus_ionDescription	Consensus_InternationalID	Consensus_MF	Consensus_taxonomy
Lab6_27_1	2,3-dihydro-1H-indole	InChI=1S/C8H9N/c1-2-4-8-7(3-1)5-6-9-8/h1-4,9H,5-6H2	C12=CC=CC=C1NCC2	Simple indole alkaloids	Tryptophan alkaloids	Alkaloids	FALSE	LPAGFVYQRIESJQ	102.047	C8H6	4	NR	4NR	[M+H]+	[M+H]+	1.3795	103.054	6.34403e+07	1.54247	1	1	1	1	4		N-(1-Deoxy-1-fructosyl)phenylalanine	C1=CC=C(C=C1)CC(C(=O)O)NCC2(C(C(C(O2)CO)O)O)O	FAVRCIXPIVJIPN-UHFFFAOYSA-N	Aminoacid glycosides	[M+H-C6H10O5-HCOOH-NH3]+	CID85152457	C15H21NO7	NA
Lab1_3	4-hydroxybenzaldehyde	InChI=1S/C7H6O2/c8-5-6-1-3-7(9)4-2-6/h1-5,9H	O=CC1=CC=C(O)C=C1	Shikimic acids and derivatives, Simple phenolic acids	Phenolic acids (C6-C1)	Shikimates and Phenylpropanoids	FALSE	RGHHSNMVTDWUBI-UHFFFAOYSA-N	122.037	C7H6O2	3	NR	3NR	[M+H-H2O]	[M+H-H2O]+	3.96073	105.033	832922	1.33302	1	1	1	1	4	RSD 66%	NA	NA	NA	NA	NA	NA	NA	NA
Lab1_57	6-Aminocaproic acid	InChI=1S/C6H13NO2/c7-5-3-1-2-4-6(8)9/h1-5,7H2,(H,8,9)	NCCCCCC(O)=O	Amino fatty acids, Aminoacids	Fatty Acids and Conjugates, Small peptides	Amino acids and Peptides, Fatty acids	FALSE	SLXKOJJOQWFEFD-UHFFFAOYSA-N	131.095	C6H13NO2	3	NR	3NR	[M+H-H2O]+	[M+H-H2O]+	2.13163	114.091	6.32224e+06	0.00461122	3	1	2	1	7		Caprolactam|6-Aminocaproic acid	C1CCC(=O)NCC1|C(CCC(=O)O)CCN	JBKVHLHDHHXQEQ-UHFFFAOYSA-N|SLXKOJJOQWFEFD-UHFFFAOYSA-N	Piperidine alkaloids|Amino fatty acids, Aminoacids	[M+H]+|M+H-H2O]+	Q409397|Q255968	C6H11NO|C6H13NO2	NA
Lab5_1	Spectral Match to 6-Aminocaproic acid from NIST14	InChI=1S/C6H13NO2/c7-5-3-1-2-4-6(8)9/h1-5,7H2,(H,8,9)	NCCCCCC(O)=O	Aminoacids	Fatty Acids and Conjugates, Small peptides	Amino acids and Peptides, Fatty acids	FALSE	SLXKOJJOQWFEFD-UHFFFAOYSA-N	NA	C6H13NO2	2	NR	2NR	[M+H]+	[M+H]+	2.13	114.092	2.20843e+06	0.00461122	3	2	2	2	9		Caprolactam|6-Aminocaproic acid	C1CCC(=O)NCC1|C(CCC(=O)O)CCN	JBKVHLHDHHXQEQ-UHFFFAOYSA-N|SLXKOJJOQWFEFD-UHFFFAOYSA-N	Piperidine alkaloids|Amino fatty acids, Aminoacids	[M+H]+|M+H-H2O]+	Q409397|Q255968	C6H11NO|C6H13NO2	NA
Lab3_65	Caprolactam	InChI=1S/C6H11NO/c8-6-4-2-1-3-5-7-6/h1-5H2,(H,7,8)	OC1=NCCCCC1	Piperidine alkaloids	NA	NA	FALSE	JBKVHLHDHHXQEQ-UHFFFAOYSA-N	113.084	C6H11NO	2	NR	2NR	[M+H]+1	[M+H]+	2.124	114.092	7.55998e+06	0.787188	3	2	0	2	7		Caprolactam|6-Aminocaproic acid	C1CCC(=O)NCC1|C(CCC(=O)O)CCN	JBKVHLHDHHXQEQ-UHFFFAOYSA-N|SLXKOJJOQWFEFD-UHFFFAOYSA-N	Piperidine alkaloids|Amino fatty acids, Aminoacids	[M+H]+|M+H-H2O]+	Q409397|Q255968	C6H11NO|C6H13NO2	NA
Lab5_4	L-proline	InChI=1S/C5H9NO2/c7-5(8)4-2-1-3-6-4/h4,6H,1-3H2,(H,7,8)	O=C(O)C1CCCN1	Aminoacids	Small peptides	Amino acids and Peptides	FALSE	ONIBWKKTOPOVIA-UHFFFAOYSA-N	NA	C5H9NO2	3	c	3c	[M+H]+	[M+H]+	1.241	116.071	858007	-0.214836	2	2	2	2	8		Proline	O=C(O)C1CCCN1	ONIBWKKTOPOVIA-UHFFFAOYSA-N	Aminoacids	[M+H]+	Q484583	C5H9NO2	C
Lab6_128	PROLINE	InChI=1S/C5H9NO2/c7-5(8)4-2-1-3-6-4/h4,6H,1-3H2,(H,7,8)/t4-/m0/s1	O=C(O)[C@]1([H])CCCN1	Aminoacids	Small peptides	Amino acids and Peptides	FALSE	ONIBWKKTOPOVIA	115.063	C5H9NO2	2	NR	2NR	[M+H]+	[M+H]+	1.24063	116.071	2.7364e+06	-0.214836	2	2	2	2	8		Proline	O=C(O)C1CCCN1	ONIBWKKTOPOVIA-UHFFFAOYSA-N	Aminoacids	[M+H]+	Q484583	C5H9NO2	C
Lab6_53	INDOLE	InChI=1S/C8H7N/c1-2-4-8-7(3-1)5-6-9-8/h1-6,9H	C12=CC=CC=C1NC=C2	Simple indole alkaloids	Tryptophan alkaloids	Alkaloids	FALSE	SIKJAQJRHWYJAI	117.057	C8H7N	4	NR	4NR	[M+H]+	[M+H]+	1.8214	118.064	1.6833e+06	2.238	1	1	1	1	4	no MS2	NA	NA	NA	NA	NA	NA	NA	NA
Lab1_49	PHENYLETHANOLAMINE	InChI=1S/C8H11NO/c9-6-8(10)7-4-2-1-3-5-7/h1-5,8,10H,6,9H2	NCC(O)C1=CC=CC=C1	Phenylethylamines	Tyrosine alkaloids	Alkaloids	FALSE	ULSIYEODSMZIPX-UHFFFAOYSA-N	137.084	C8H11NO	3	NR	3NR	[M+H-H2O]+	[M+H-H2O]+	1.51548	120.08	48100000	0.543258	1	1	1	1	4	not observed	NA	NA	NA	NA	NA	NA	NA	NA
Lab6_27_2	2,3-dihydro-1H-indole	InChI=1S/C8H9N/c1-2-4-8-7(3-1)5-6-9-8/h1-4,9H,5-6H2	C12=CC=CC=C1NCC2	Simple indole alkaloids	Tryptophan alkaloids	Alkaloids	FALSE	LPAGFVYQRIESJQ	102.047	C8H6	4	NR	4NR	[M+NH4]+	[M+H+NH3]+	1.3795	120.081	6.34403e+07	1.54247	2	1	2	1	6		N-(1-Deoxy-1-fructosyl)phenylalanine	C1=CC=C(C=C1)CC(C(=O)O)NCC2(C(C(C(O2)CO)O)O)O	FAVRCIXPIVJIPN-UHFFFAOYSA-N	Aminoacid glycosides	[M+H-C6H10O5-HCOOH]+	CID85152457	C15H21NO7	NA
Lab4_22	Indoline	InChI=1S/C8H9N/c1-2-4-8-7(3-1)5-6-9-8/h1-4,9H,5-6H2	C12=CC=CC=C1NCC2	Simple indole alkaloids	Tryptophan alkaloids	Alkaloids	FALSE	LPAGFVYQRIESJQ-UHFFFAOYSA-N	119.073	C8H9N	2	NR	2NR	[M+H]+	[M+H]+	1.38	120.081	360554	1.54247	2	1	2	1	6		N-(1-Deoxy-1-fructosyl)phenylalanine	C1=CC=C(C=C1)CC(C(=O)O)NCC2(C(C(C(O2)CO)O)O)O	FAVRCIXPIVJIPN-UHFFFAOYSA-N	Aminoacid glycosides	[M+H-C6H10O5-HCOOH]+	CID85152457	C15H21NO7	NA
Lab1_60	Benzeneethanol, 2-hydroxy-	InChI=1S/C8H10O2/c9-6-5-7-3-1-2-4-8(7)10/h1-4,9-10H,5-6H2	OCCC1=CC=CC=C1O	Phenylethanoids	Phenylethanoids (C6-C2)	Shikimates and Phenylpropanoids	FALSE	ABFCOJLLBHXNOU-UHFFFAOYSA-N	138.068	C8H10O2	3	NR	3NR	[M+H-H2O]+	[M+H-H2O]+	0.826767	121.07	1.05784e+06	0.956893	1	1	1	1	4	Annotation inconsistency (ID and MF do not match m/z)|no MS2	NA	NA	NA	NA	NA	NA	NA	NA
Lab1_73	Salicylaldehyde	InChI=1S/C7H6O2/c8-5-6-3-1-2-4-7(6)9/h1-5,9H	O=CC1=CC=CC=C1O	Phenylpropanoids (C6-C3)	Phenylpropanoids (C6-C3)	Shikimates and Phenylpropanoids	FALSE	SMQUZDBALVYZAC-UHFFFAOYSA-N	122.037	C7H6O2	3	NR	3NR	[M+H]+	[M+H]+	0.817183	123.044	459220	1.76556	1	1	1	1	4	no two isotopes in its isotopic pattern	NA	NA	NA	NA	NA	NA	NA	NA
Lab1_47	nicotinamide	InChI=1S/C6H6N2O/c7-6(9)5-2-1-3-8-4-5/h1-4H,(H2,7,9)	N=C(O)C1=CN=CC=C1	Pyridine alkaloids	Nicotinic acid alkaloids	Alkaloids	FALSE	DFPAKSUCGFBDDF-UHFFFAOYSA-N	122.048	C6H6N2O	3	NR	3NR	[M+H]+	[M+H]+	0.965067	123.055	13900000	0.770237	5	5	5	4	19		Niacinamide	N=C(O)c1cccnc1	DFPAKSUCGFBDDF-UHFFFAOYSA-N	Pyridine alkaloids	[M+H]+	CID936	C6H6N2O	C
Lab6_75	Isonicotinamide	InChI=1S/C6H6N2O/c7-6(9)5-1-3-8-4-2-5/h1-4H,(H2,7,9)	NC(C1=CC=NC=C1)=O	Pyridine alkaloids	Nicotinic acid alkaloids	Alkaloids	FALSE	VFQXVTODMYMSMJ	122.048	C6H6N2O	2	NR	2NR	[M+H]+	[M+H]+	0.917917	123.056	1.27385e+07	-0.340954	5	5	5	1	16		Niacinamide	N=C(O)c1cccnc1	DFPAKSUCGFBDDF-UHFFFAOYSA-N	Pyridine alkaloids	[M+H]+	CID936	C6H6N2O	C
Lab4_19	Niacinamide	InChI=1S/C6H6N2O/c7-6(9)5-2-1-3-8-4-5/h1-4H,(H2,7,9)	N=C(O)C1=CN=CC=C1	Pyridine alkaloids	Nicotinic acid alkaloids	Alkaloids	FALSE	DFPAKSUCGFBDDF-UHFFFAOYSA-N	122.048	C6H6N2O	2	NR	2NR	[M+H]+	[M+H]+	0.92	123.056	89117.9	0.770237	5	5	5	4	19		Niacinamide	N=C(O)c1cccnc1	DFPAKSUCGFBDDF-UHFFFAOYSA-N	Pyridine alkaloids	[M+H]+	CID936	C6H6N2O	C
Lab3_44	Nicotinamide	InChI=1S/C6H6N2O/c7-6(9)5-2-1-3-8-4-5/h1-4H,(H2,7,9)	N=C(O)C1=CN=CC=C1	Pyridine alkaloids	Nicotinic acid alkaloids	Alkaloids	FALSE	DFPAKSUCGFBDDF-UHFFFAOYSA-N	122.048	C6H6N2O	2	NR	2NR	[M+H]+1	[M+H]+	0.917	123.056	1.44864e+07	0.770237	5	5	5	4	19		Niacinamide	N=C(O)c1cccnc1	DFPAKSUCGFBDDF-UHFFFAOYSA-N	Pyridine alkaloids	[M+H]+	CID936	C6H6N2O	C
Lab5_7	Niacinamide	InChI=1S/C6H6N2O/c7-6(9)5-2-1-3-8-4-5/h1-4H,(H2,7,9)	N=C(O)C1=CN=CC=C1	Pyridine alkaloids	Nicotinic acid alkaloids	Alkaloids	FALSE	DFPAKSUCGFBDDF-UHFFFAOYSA-N	NA	C6H6N2O	2	NR	2NR	[M+H]+	[M+H]+	0.92	123.056	4337138	0.770237	5	5	5	4	19		Niacinamide	N=C(O)c1cccnc1	DFPAKSUCGFBDDF-UHFFFAOYSA-N	Pyridine alkaloids	[M+H]+	CID936	C6H6N2O	C
Lab3_36	Pyroglutamic acid	InChI=1S/C5H7NO3/c7-4-2-1-3(6-4)5(8)9/h3H,1-2H2,(H,6,7)(H,8,9)/t3-/m0/s1	OC1=N[C@@](C(O)=O)([H])CC1	Aminoacids	Small peptides	Amino acids and Peptides	FALSE	ODHCTXKNWHHXJC-VKHMYHEASA-N	129.043	C5H7NO3	2	NR	2NR	[M+H]+1	[M+H]+	0.806	130.05	1.93304e+07	-0.657322	2	2	2	2	8		Pyroglutamic acid	O=C1CCC(C(=O)O)N1	ODHCTXKNWHHXJC-UHFFFAOYSA-N	Aminoacids	[M+H]+	Q27887010	C5H7NO3	C
Lab4_16	PYROGLUTAMIC ACID	InChI=1S/C5H7NO3/c7-4-2-1-3(6-4)5(8)9/h3H,1-2H2,(H,6,7)(H,8,9)/t3-/m0/s1	OC1=N[C@@](C(O)=O)([H])CC1	Aminoacids	Small peptides	Amino acids and Peptides	FALSE	ODHCTXKNWHHXJC-VKHMYHEASA-N	129.043	C5H7NO3	2	NR	2NR	[M+H]+	[M+H]+	0.81	130.05	145086	-0.657322	2	2	2	2	8		Pyroglutamic acid	O=C1CCC(C(=O)O)N1	ODHCTXKNWHHXJC-UHFFFAOYSA-N	Aminoacids	[M+H]+	Q27887010	C5H7NO3	C
Lab1_24	Isoleucine	InChI=1S/C6H13NO2/c1-3-4(2)5(7)6(8)9/h4-5H,3,7H2,1-2H3,(H,8,9)/t4-,5-/m0/s1	CC[C@]([C@@](N)([H])C(O)=O)([H])C	Aminoacids	Small peptides	Amino acids and Peptides	FALSE	AGPKZVBTJJNPAG-UHFFFAOYSA-N	131.095	C6H13NO2	3	NR	3NR	[M+H]+	[M+H]+	0.8276	132.102	352314	-1.61734	4	4	4	4	16		Leucine|isoleucine	CC(C)CC(N)C(=O)O|CCC(C)C(C(=O)O)N	ROHFNLRQFUQHCH-UHFFFAOYSA-N|AGPKZVBTJJNPAG-UHFFFAOYSA-N	Aminoacids	[M+H]+	Q60662890|Q27117434	C6H13NO2	C
Lab1_48	NORLEUCINE - 20.0 eV	InChI=1S/C6H13NO2/c1-2-3-4-5(7)6(8)9/h5H,2-4,7H2,1H3,(H,8,9)/t5-/m0/s1	CCCC[C@@](N)([H])C(O)=O	Aminoacids	Fatty Acids and Conjugates, Small peptides	Amino acids and Peptides, Fatty acids	FALSE	LRQKBLKVPFOOQJ-YFKPBYRVSA-N	131.095	C6H13NO2	3	NR	3NR	[M+H]+	[M+H]+	0.898183	132.102	61100000	-1.37694	3	3	3	1	10		Leucine|isoleucine	CC(C)CC(N)C(=O)O|CCC(C)C(C(=O)O)N	ROHFNLRQFUQHCH-UHFFFAOYSA-N|AGPKZVBTJJNPAG-UHFFFAOYSA-N	Aminoacids	[M+H]+	Q60662890|Q27117434	C6H13NO2	C
Lab2_8	leucine | isoleucine	InChI=1S/C6H13NO2/c1-4(2)3-5(7)6(8)9/h4-5H,3,7H2,1-2H3,(H,8,9)	CC(CC(N)C(O)=O)C	Aminoacids	Small peptides	Amino acids and Peptides	FALSE	ROHFNLRQFUQHCH-UHFFFAOYSA-N	131.095	C6H13NO2	2	NR	2NR	[M+H]+	[M+H]+	0.83	132.102	58700000	-1.40395	4	4	4	4	16		Leucine|isoleucine	CC(C)CC(N)C(=O)O|CCC(C)C(C(=O)O)N	ROHFNLRQFUQHCH-UHFFFAOYSA-N|AGPKZVBTJJNPAG-UHFFFAOYSA-N	Aminoacids	[M+H]+	Q60662890|Q27117434	C6H13NO2	C
Lab3_40	Isoleucine	InChI=1S/C6H13NO2/c1-3-4(2)5(7)6(8)9/h4-5H,3,7H2,1-2H3,(H,8,9)/t4-,5-/m0/s1	CC[C@]([C@@](N)([H])C(O)=O)([H])C	Aminoacids	Small peptides	Amino acids and Peptides	FALSE	AGPKZVBTJJNPAG-WHFBIAKZSA-N	131.095	C6H13NO2	2	NR	2NR	[M+H]+1	[M+H]+	0.879	132.102	3.12904e+07	-1.61734	3	3	3	2	11		Leucine|isoleucine	CC(C)CC(N)C(=O)O|CCC(C)C(C(=O)O)N	ROHFNLRQFUQHCH-UHFFFAOYSA-N|AGPKZVBTJJNPAG-UHFFFAOYSA-N	Aminoacids	[M+H]+	Q60662890|Q27117434	C6H13NO2	C
Lab3_39	Isoleucine	InChI=1S/C6H13NO2/c1-3-4(2)5(7)6(8)9/h4-5H,3,7H2,1-2H3,(H,8,9)/t4-,5-/m0/s1	CC[C@]([C@@](N)([H])C(O)=O)([H])C	Aminoacids	Small peptides	Amino acids and Peptides	FALSE	AGPKZVBTJJNPAG-WHFBIAKZSA-N	131.095	C6H13NO2	2	NR	2NR	[M+H]+1	[M+H]+	0.828	132.102	3.14221e+07	-1.61734	4	4	4	4	16		Leucine|isoleucine	CC(C)CC(N)C(=O)O|CCC(C)C(C(=O)O)N	ROHFNLRQFUQHCH-UHFFFAOYSA-N|AGPKZVBTJJNPAG-UHFFFAOYSA-N	Aminoacids	[M+H]+	Q60662890|Q27117434	C6H13NO2	C
Lab5_22	Isoleucine	InChI=1S/C6H13NO2/c1-3-4(2)5(7)6(8)9/h4-5H,3,7H2,1-2H3,(H,8,9)/t4-,5-/m0/s1	CC[C@]([C@@](N)([H])C(O)=O)([H])C	Aminoacids	Small peptides	Amino acids and Peptides	FALSE	AGPKZVBTJJNPAG-WHFBIAKZSA-N	NA	C6H13NO2	2	NR	2NR	[M+H]+	[M+H]+	0.88	132.102	9732243	-1.61734	3	3	3	2	11		Leucine|isoleucine	CC(C)CC(N)C(=O)O|CCC(C)C(C(=O)O)N	ROHFNLRQFUQHCH-UHFFFAOYSA-N|AGPKZVBTJJNPAG-UHFFFAOYSA-N	Aminoacids	[M+H]+	Q60662890|Q27117434	C6H13NO2	C
Lab5_25	LEUCINE	InChI=1S/C6H13NO2/c1-4(2)3-5(7)6(8)9/h4-5H,3,7H2,1-2H3,(H,8,9)/t5-/m0/s1	CC(C[C@@](N)([H])C(O)=O)C	Aminoacids	Small peptides	Amino acids and Peptides	FALSE	ROHFNLRQFUQHCH-YFKPBYRVSA-N	NA	C6H13NO2	2	NR	2NR	[M+H]+	[M+H]+	0.828	132.102	13180815	-1.40395	4	4	4	4	16		Leucine|isoleucine	CC(C)CC(N)C(=O)O|CCC(C)C(C(=O)O)N	ROHFNLRQFUQHCH-UHFFFAOYSA-N|AGPKZVBTJJNPAG-UHFFFAOYSA-N	Aminoacids	[M+H]+	Q60662890|Q27117434	C6H13NO2	C
Lab1_17	cuminyl alcohol	InChI=1S/C10H14O/c1-8(2)10-5-3-9(7-11)4-6-10/h3-6,8,11H,7H2,1-2H3	CC(C1=CC=C(CO)C=C1)C	Menthane monoterpenoids	Monoterpenoids	Terpenoids	FALSE	OIGWAXDAPKFNCQ-UHFFFAOYSA-N	150.104	C10H14O	3	NR	3NR	[M+H-H2O]+	[M+H-H2O]+	7.48738	133.101	141613	2.61149	1	1	1	1	4	Blanks	NA	NA	NA	NA	NA	NA	NA	NA
Lab4_48	Perillyl alcohol	InChI=1S/C10H16O/c1-8(2)10-5-3-9(7-11)4-6-10/h3,10-11H,1,4-7H2,2H3	C=C(C1CC=C(CO)CC1)C	Menthane monoterpenoids, Monocyclic monoterpenoids	Monoterpenoids	Terpenoids	FALSE	NDTYTMIUWGWIMO-UHFFFAOYSA-N	152.12	C10H16O	2	NR	2NR	M+H-H2O	[M+H-H2O]+	3.49	135.117	9579.34	1.82379	1	1	1	1	4		loliolide	CC1(C)CC(O)CC2(C)OC(=O)C=C12	XEVQXKKKAVVSMW-UHFFFAOYSA-N	Apocarotenoids	[M+H-CO2]+	Q82893766	C11H16O3	C
Lab3_34	Adenine	InChI=1S/C5H5N5/c6-4-3-5(9-1-7-3)10-2-8-4/h1-2H,(H3,6,7,8,9,10)	NC(N=CN1)=C2C1=NC=N2	Purine alkaloids	Pseudoalkaloids	Alkaloids	FALSE	GFFGJBXGBJISGV-UHFFFAOYSA-N	135.054	C5H5N5	2	NR	2NR	[M+H]+1	[M+H]+	0.805	136.062	1.15929e+07	-1.9258	1	1	1	1	4		Adenine	C1=NC2=NC=NC(=C2N1)N	GFFGJBXGBJISGV-UHFFFAOYSA-N	Purine alkaloids	[M+H]+	Q15277	C5H5N5	NA
Lab4_41	2-PHENYLACETAMIDE	InChI=1S/C8H9NO/c9-8(10)6-7-4-2-1-3-5-7/h1-5H,6H2,(H2,9,10)	N=C(O)CC1=CC=CC=C1	Phenylacetamides	NA	Shikimates and Phenylpropanoids	FALSE	LSBDFXRDZJMBSC-UHFFFAOYSA-N	135.068	C8H9NO	2	NR	2NR	[M+H]+	[M+H]+	2.64	136.076	6993.95	1.8169	1	1	1	1	4		2-phenylethanimidic acid|octopamide	N=C(O)Cc1ccccc1|NCC(O)c1ccc(O)cc1	LSBDFXRDZJMBSC-UHFFFAOYSA-N|QHGUCRYDKWKLMG-UHFFFAOYSA-N	Phenylacetamides|Phenylethylamines	[M+H]+|M+H-H2O]+	Q27101974|Q424979	C8H9NO|C8H11NO2	NA
Lab4_20	Hypoxanthine	InChI=1S/C5H4N4O/c10-5-3-4(7-1-6-3)8-2-9-5/h1-2H,(H2,6,7,8,9,10)	OC1=NC=NC2=C1N=CN2	pteridine alkaloids	Pseudoalkaloids	Alkaloids	FALSE	FDGQSTZJBFJUBT-UHFFFAOYSA-N	136.038	C5H4N4O	2	NR	2NR	[M+H]+	[M+H]+	0.97	137.046	5663.58	0.0711116	1	1	1	1	4	No MS2	NA	NA	NA	NA	NA	NA	NA	NA
Lab6_45	N-METHYLGLUTAMATE	InChI=1S/C6H11NO4/c1-7-4(6(10)11)2-3-5(8)9/h4,7H,2-3H2,1H3,(H,8,9)(H,10,11)	CNC(C(O)=O)CCC(O)=O	Aminoacids	Small peptides	Amino acids and Peptides	FALSE	XLBVNMSMFQMKEY	143.058	C6H9NO3	4	NR	4NR	[M+H]+	[M+H]+	1.05913	144.065	2.08368e+07	-0.812149	3	1	3	1	8		Histidinyl-Proline (His-Pro)	C1CC(N(C1)C(=O)C(CC2=CN=CN2)N)C(=O)O	LNCFUHAPNTYMJB-UHFFFAOYSA-N	Dipeptides	[M+H-C5H7N3]+	CID14324830	C11H16N4O3	NA
Lab1_11	AMINOADIPATE	InChI=1S/C6H11NO4/c7-4(6(10)11)2-1-3-5(8)9/h4H,1-3,7H2,(H,8,9)(H,10,11)	NC(C(O)=O)CCCC(O)=O	Aminoacids	Small peptides	Amino acids and Peptides	FALSE	OYIFNHCXNCRBQI-UHFFFAOYSA-N	161.069	C6H11NO4	3	NR	3NR	[M+H-H2O]+	[M+H-H2O]+	1.08712	144.065	15500000	-3.02116	3	2	3	2	10		Histidinyl-Proline (His-Pro)	C1CC(N(C1)C(=O)C(CC2=CN=CN2)N)C(=O)O	LNCFUHAPNTYMJB-UHFFFAOYSA-N	Dipeptides	[M+H-C5H7N3]+	CID14324830	C11H16N4O3	NA
Lab7_5	NA	InChI=1S/C8H15NO4/c1-9-4-2-3-8(9,13)7(12)6(11)5(4)10/h4-7,10-13H,2-3H2,1H3/t4-,5-,6+,7-,8+/m0/s1	CN1[C@@]2([H])CC[C@@]1(O)[C@](O)([H])[C@@](O)([H])[C@@]2([H])O	Tropane alkaloids	Ornithine alkaloids	Alkaloids	FALSE	GZDWTPRPLBRISA-YOWKYNACSA-N	189.1	C8H15N1O4	5	c	5c	[M+H-C2H6O]+	[M+H-C2H6O]+	1.39	144.066	23850800	-1.27621	1	1	1	1	4	not observed	NA	NA	NA	NA	NA	NA	NA	NA
Lab4_26	2-Pyrrolidone-5-carboxylic acid, methyl ester	InChI=1S/C6H9NO3/c1-10-6(9)4-2-3-5(8)7-4/h4H,2-3H2,1H3,(H,7,8)	COC(C1CCC(O)=N1)=O	Aminoacids	NA	NA	FALSE	HQGPKMSGXAUKHT-UHFFFAOYSA-N	143.058	C6H9NO3	2	NR	2NR	[M+H]+	[M+H]+	1.51	144.066	10896.5	-0.345867	2	2	2	2	8		Methyl L-pyroglutamate	COC(=O)C1CCC(=O)N1	HQGPKMSGXAUKHT-UHFFFAOYSA-N	Aminoacids	[M+H]+	Q72494338	C6H9NO3	NA
Lab3_53	Methyl L-pyroglutamate	InChI=1S/C6H9NO3/c1-10-6(9)4-2-3-5(8)7-4/h4H,2-3H2,1H3,(H,7,8)/t4-/m0/s1	COC([C@]1([H])CCC(O)=N1)=O	Aminoacids	NA	NA	FALSE	HQGPKMSGXAUKHT-BYPYZUCNSA-N	143.058	C6H9NO3	2	NR	2NR	[M+H]+1	[M+H]+	1.508	144.066	1.62799e+06	-0.345867	2	2	2	2	8		Methyl L-pyroglutamate	COC(=O)C1CCC(=O)N1	HQGPKMSGXAUKHT-UHFFFAOYSA-N	Aminoacids	[M+H]+	Q72494338	C6H9NO3	NA
Lab5_33	AMINOADIPATE	InChI=1S/C6H11NO4/c7-4(6(10)11)2-1-3-5(8)9/h4H,1-3,7H2,(H,8,9)(H,10,11)/p-2	NC(C([O-])=O)CCCC([O-])=O	Aminoacids	Small peptides	Amino acids and Peptides	FALSE	OYIFNHCXNCRBQI-UHFFFAOYSA-L	NA	C6H9NO4	2	NR	2NR	[M+H-H2O]+	[M+H-H2O]+	1.057	144.066	3704652	-1.72646	3	2	3	2	10		Histidinyl-Proline (His-Pro)	C1CC(N(C1)C(=O)C(CC2=CN=CN2)N)C(=O)O	LNCFUHAPNTYMJB-UHFFFAOYSA-N	Dipeptides	[M+H-C5H7N3]+	CID14324830	C11H16N4O3	NA
Lab1_23	INDOLE-3-ETHANOL	InChI=1S/C10H11NO/c12-6-5-8-7-11-10-4-2-1-3-9(8)10/h1-4,7,11-12H,5-6H2	OCCC1=CNC2=CC=CC=C12	Simple indole alkaloids	Tryptophan alkaloids	Alkaloids	FALSE	MBBOMCVGYCRMEA-UHFFFAOYSA-N	161.084	C10H11NO	3	NR	3NR	[M+H-H2O]+	[M+H-H2O]+	2.25347	144.08	4.10022e+06	1.48599	1	1	1	1	4		cyclomethyltryptophan	O=C(O)C1Cc2c([nH]c3ccccc23)CN1	FSNCEEGOMTYXKY-UHFFFAOYSA-N	Carboline alkaloids	[M+H-C2H3NO2]+	Q27466042	C12H12N2O2	C
Lab6_136	naphthalen-1-amine	InChI=1S/C10H9N/c11-10-7-3-5-8-4-1-2-6-9(8)10/h1-7H,11H2	NC1=CC=CC2=CC=CC=C21	Shikimates and Phenylpropanoids	NA	Shikimates and Phenylpropanoids	FALSE	RUFPHBVGCFYCNW	143.073	C10H9N	2	NR	2NR	[M+H]+	[M+H]+	2.10983	144.081	3.37716e+06	2.46925	1	1	1	1	4	no MS2	NA	NA	NA	NA	NA	NA	NA	NA
Lab4_32_2	4-Methylphthalic anhydride	InChI=1S/C9H6O3/c1-5-2-3-6-7(4-5)9(11)12-8(6)10/h2-4H,1H3	CC1=CC(C2=O)=C(C(O2)=O)C=C1	NA	NA	NA	FALSE	ZOXBWJMCXHTKNU-UHFFFAOYSA-N	162.032	C9H6O3	2	NR	2NR	M+H-H2O	[M+H-H2O]+	1.84	145.028	286090	2.00733	1	1	0	1	3	no MS2	NA	NA	NA	NA	NA	NA	NA	NA
Lab6_107	1H-quinolin-2-one	InChI=1S/C9H7NO/c11-9-6-5-7-3-1-2-4-8(7)10-9/h1-6H,(H,10,11)	OC1=NC2=CC=CC=C2C=C1	Quinazoline alkaloids	Anthranilic acid alkaloids	Alkaloids	FALSE	LISFMEBWQUVKPJ	145.052	C9H7NO	2	NR	2NR	[M+H]+	[M+H]+	1.82113	146.06	3.62962e+06	2.43055	3	3	3	1	10		8-Hydroxyquinoline	Oc1cccc2cccnc12	MCJGNVYPOGVAJF-UHFFFAOYSA-N	Quinoline alkaloids	[M+H]+	Q270162	C9H7NO	NA
Lab4_30	8-Hydroxyquinoline	InChI=1S/C9H7NO/c11-8-5-1-3-7-4-2-6-10-9(7)8/h1-6,11H	OC1=CC=CC2=C1N=CC=C2	Quinoline alkaloids	Tryptophan alkaloids, Anthranilic acid alkaloids	Alkaloids	FALSE	MCJGNVYPOGVAJF-UHFFFAOYSA-N	145.053	C9H7NO	2	NR	2NR	[M+H]+	[M+H]+	1.82	146.06	37132.6	1.71692	3	3	3	1	10		8-Hydroxyquinoline	Oc1cccc2cccnc12	MCJGNVYPOGVAJF-UHFFFAOYSA-N	Quinoline alkaloids	[M+H]+	Q270162	C9H7NO	NA
Lab3_57	Indole-6-carboxaldehyde	InChI=1S/C9H7NO/c11-6-7-1-2-8-3-4-10-9(8)5-7/h1-6,10H	O=CC1=CC2=C(C=CN2)C=C1	Simple indole alkaloids	Tryptophan alkaloids	Alkaloids	FALSE	VSPBWOAEHQDXRD-UHFFFAOYSA-N	145.053	C9H7NO	2	NR	2NR	[M+H]+1	[M+H]+	1.82	146.06	4.36032e+06	1.96065	3	3	3	1	10		8-Hydroxyquinoline	Oc1cccc2cccnc12	MCJGNVYPOGVAJF-UHFFFAOYSA-N	Quinoline alkaloids	[M+H]+	Q270162	C9H7NO	NA
Lab3_88	Indole-6-carboxaldehyde	InChI=1S/C9H7NO/c11-6-7-1-2-8-3-4-10-9(8)5-7/h1-6,10H	O=CC1=CC2=C(C=CN2)C=C1	Simple indole alkaloids	Tryptophan alkaloids	Alkaloids	FALSE	VSPBWOAEHQDXRD-UHFFFAOYSA-N	145.053	C9H7NO	2	NR	2NR	[M+H]+1	[M+H]+	3.561	146.06	1.08354e+06	1.96065	1	1	1	1	4		2-hydroxyquinoline	Oc1ccc2ccccc2n1	LISFMEBWQUVKPJ-UHFFFAOYSA-N	Quinazoline alkaloids	[M+H]+	Q27095480	C9H7NO	NA
Lab6_133	Allysine (not validated)	InChI=1S/C6H11NO3/c7-5(6(9)10)3-1-2-4-8/h4-5H,1-3,7H2,(H,9,10)	NC(C(O)=O)CCCC=O	Aminoacids	Small peptides	Amino acids and Peptides	FALSE	GFXYTQPNNXGICT	145.073	C6H11NO3	2	NR	2NR	[M+H]+	[M+H]+	1.09062	146.081	1.44203e+06	-2.58018	1	1	1	1	4	no MS2	NA	NA	NA	NA	NA	NA	NA	NA
Lab4_17_2	2-Hydroxycinnamic acid	InChI=1S/C9H8O3/c10-8-4-2-1-3-7(8)5-6-9(11)12/h1-6,10H,(H,11,12)/b6-5+	OC1=CC=CC=C1/C([H])=C([H])/C(O)=O	Cinnamic acids and derivatives	Phenylpropanoids (C6-C3)	Shikimates and Phenylpropanoids	FALSE	PMOWTIHVNWZYFI-AATRIKPKSA-N	164.047	C9H8O3	2	NR	2NR	M+H-H2O	[M+H-H2O]+	0.81	147.044	9981.86	1.50881	1	1	1	1	4	no MS2	NA	NA	NA	NA	NA	NA	NA	NA
Lab7_29	NA	InChI=1S/C9H8O2/c10-7-1-2-8-3-5-9(11)6-4-8/h1-7,11H/b2-1+	O=C/C([H])=C([H])/C1=CC=C(O)C=C1	Phenylpropanoids (C6-C3)	Phenylpropanoids (C6-C3)	Shikimates and Phenylpropanoids	FALSE	CJXMVKYNVIGQBS-OWOJBTEDSA-N	148.052	C9H8O2	5	NR	5NR	[M+H]+	[M+H]+	3.97	149.06	12876600	1.59951	1	1	1	1	4	RSD 65%	NA	NA	NA	NA	NA	NA	NA	NA
Lab7_45	NA	InChI=1S/C9H8O2/c10-7-1-2-8-3-5-9(11)6-4-8/h1-7,11H/b2-1+	O=C/C([H])=C([H])/C1=CC=C(O)C=C1	Phenylpropanoids (C6-C3)	Phenylpropanoids (C6-C3)	Shikimates and Phenylpropanoids	FALSE	CJXMVKYNVIGQBS-OWOJBTEDSA-N	148.052	C9H8O2	5	NR	5NR	[M+H]+	[M+H]+	7.02	149.06	17800300	1.59951	2	2	2	1	7		p-coumaraldehyde (Q27103652)|Phenylacrylic acid	O=CC=Cc1ccc(O)cc1|O=C(O)C=Cc1ccccc1	CJXMVKYNVIGQBS-UHFFFAOYSA-N|WBYWAXJHAXSJNI-UHFFFAOYSA-N	Phenylpropanoids (C6-C3)	[M+H]+	Q27103652|Q57826855	C9H8O2	NA
Lab5_55	Cinnamic acid	InChI=1S/C9H8O2/c10-9(11)7-6-8-4-2-1-3-5-8/h1-7H,(H,10,11)	O=C(O)C=CC1=CC=CC=C1	Cinnamic acids and derivatives	Phenylpropanoids (C6-C3)	Shikimates and Phenylpropanoids	FALSE	WBYWAXJHAXSJNI-UHFFFAOYSA-N	NA	C9H8O2	2	NR	2NR	[M+H]+	[M+H]+	7.026	149.06	4.88038e+06	1.91779	2	2	2	1	7		p-coumaraldehyde (Q27103652)|Phenylacrylic acid	O=CC=Cc1ccc(O)cc1|O=C(O)C=Cc1ccccc1	CJXMVKYNVIGQBS-UHFFFAOYSA-N|WBYWAXJHAXSJNI-UHFFFAOYSA-N	Phenylpropanoids (C6-C3)	[M+H]+	Q27103652|Q57826855	C9H8O2	NA
Lab3_46	Homovanillyl alcohol	InChI=1S/C9H12O3/c1-12-9-6-7(4-5-10)2-3-8(9)11/h2-3,6,10-11H,4-5H2,1H3	COC1=C(O)C=CC(CCO)=C1	Phenylethanoids	Phenylethanoids (C6-C2)	Shikimates and Phenylpropanoids	FALSE	XHUBSJRBOQIZNI-UHFFFAOYSA-N	168.079	C9H12O3	2	NR	2NR	[M+H-H2O]+1	[M+H-H2O]+	1.169	151.076	1.97727e+06	0.859368	1	1	1	1	4	no two isotopes in its isotopic pattern	NA	NA	NA	NA	NA	NA	NA	NA
Lab1_66	Jasmine lactone	InChI=1S/C10H16O2/c1-2-3-4-6-9-7-5-8-10(11)12-9/h3-4,9H,2,5-8H2,1H3/b4-3-	CC/C([H])=C([H])\CC(O1)CCCC1=O	Lactones	Fatty esters	Fatty acids	FALSE	XPPALVZZCMPTIV-ARJAWSKDSA-N	168.115	C10H16O2	3	NR	3NR	[M+H-H2O]+	[M+H-H2O]+	7.48552	151.112	131000	2.56443	1	1	1	1	4	Blanks	NA	NA	NA	NA	NA	NA	NA	NA
Lab1_35	3,3-pentamethylene-4-butyrolactam	Inchi=1S/C9H15NO/c11-8-6-9(7-10-8)4-2-1-3-5-9/h1-7H2,(H,10,11)	NA	Alkaloids	NA	NA	NA	JAWPQJDOQPSNIQ-UHFFFAOYSA-N	153.115	C9H15NO	3	NR	3NR	[M+H]+	[M+H]+	3.17027	154.123	25490.7	0	1	1	1	1	4	Blanks	NA	NA	NA	NA	NA	NA	NA	NA
Lab3_61	N-Carboxyethyl-.gamma.-aminobutyric acid	InChI=1S/C7H13NO4/c9-6(10)2-1-4-8-5-3-7(11)12/h8H,1-5H2,(H,9,10)(H,11,12)	O=C(O)CCCNCCC(O)=O	Aminoacids	Small peptides	Amino acids and Peptides	FALSE	SRGQUICKDUQCKO-UHFFFAOYSA-N	175.084	C7H13NO4	2	NR	2NR	[M+H-H2O]+1	[M+H-H2O]+	1.964	158.082	555112	-0.745944	1	1	1	1	4		2-Aminoheptanedioic acid	NC(CCCCC(=O)O)C(=O)O	JUQLUIFNNFIIKC-UHFFFAOYSA-N	Aminoacids	[M+H-H2O]+	Q27894420	C7H13NO4	NA
Lab1_80	TRANEXAMIC ACID	InChI=1S/C8H15NO2/c9-5-6-1-3-7(4-2-6)8(10)11/h6-7H,1-5,9H2,(H,10,11)	NCC1CCC(C(O)=O)CC1	Aminoacids	Small peptides	Amino acids and Peptides	FALSE	GYDJEQRTZSCIOI-UHFFFAOYSA-N	157.11	C8H15NO2	3	NR	3NR	[M+H]+	[M+H]+	2.40183	158.118	59553.3	0.232346	1	1	1	1	4	Blanks	NA	NA	NA	NA	NA	NA	NA	NA
Lab5_92	UNPD111879	InChI=1S/C10H10N2/c1-12-7-6-9(11)8-4-2-3-5-10(8)12/h2-7,11H,1H3	CN1C=CC(C2=CC=CC=C21)=N	Quinoline alkaloids	Anthranilic acid alkaloids	Alkaloids	FALSE	AZHUOPNKXMFIAA-UHFFFAOYSA-N	NA	C10H10N2	3	NR	3NR	[M+H]+	[M+H]+	1.821	159.092	903263	2.37245	1	1	1	1	4		Tryptophan-N-glucoside	C1=CC=C2C(=C1)C(=CN2C3C(C(C(C(O3)CO)O)O)O)CC(C(=O)O)N	ZHBHZDMTVVJASV-UHFFFAOYSA-N	Aminoacids	[M+H-C6H11O5-COOH]+	Q27145767	C17H22N2O7	C
Lab1_41	Lyrica (TN)	InChI=1S/C8H17NO2/c1-6(2)3-7(5-9)4-8(10)11/h6-7H,3-5,9H2,1-2H3,(H,10,11)/t7-/m0/s1	CC(C[C@@](CN)([H])CC(O)=O)C	Branched fatty acids, Dipeptides	Fatty Acids and Conjugates, Small peptides	Amino acids and Peptides, Fatty acids	FALSE	AYXYPKUFHZROOJ-ZETCQYMHSA-N	159.126	C8H17NO2	3	NR	3NR	[M+H]+	[M+H]+	2.32	160.133	37069.7	1.26989	1	1	1	1	4	Blanks	NA	NA	NA	NA	NA	NA	NA	NA
Lab1_14	Caffeicacid	InChI=1S/C9H8O4/c10-7-3-1-6(5-8(7)11)2-4-9(12)13/h1-5,10-11H,(H,12,13)/b4-2-	OC1=C(O)C=C(/C([H])=C([H])\C(O)=O)C=C1	Cinnamic acids and derivatives	Phenylpropanoids (C6-C3)	Shikimates and Phenylpropanoids	FALSE	QAIPRVGONGVQAS-UHFFFAOYSA-N	180.042	C9H8O4	3	NR	3NR	[M+H-H2O]+	[M+H-H2O]+	1.8464	163.039	26800000	1.53238	3	1	2	1	7		Cryptochlorogenic acid or isomers	O=C(C=Cc1ccc(O)c(O)c1)OC1C(O)CC(O)(C(=O)O)CC1O	GYFFKZTYYAFCTR-UHFFFAOYSA-N	Cinnamic acids and derivatives	[M+H-C7H12O6]+	Q27145347	C16H18O9	A
Lab1_13	caffeic acid	InChI=1S/C9H8O4/c10-7-3-1-6(5-8(7)11)2-4-9(12)13/h1-5,10-11H,(H,12,13)/b4-2+	OC1=C(O)C=C(/C([H])=C([H])/C(O)=O)C=C1	Cinnamic acids and derivatives	Phenylpropanoids (C6-C3)	Shikimates and Phenylpropanoids	FALSE	QAIPRVGONGVQAS-UHFFFAOYSA-N	180.042	C9H8O4	3	NR	3NR	[M+H-H2O]+	[M+H-H2O]+	2.18853	163.039	6.41565e+06	1.53238	3	2	3	2	10		Cryptochlorogenic acid or isomers	O=C(C=Cc1ccc(O)c(O)c1)OC1C(O)CC(O)(C(=O)O)CC1O	GYFFKZTYYAFCTR-UHFFFAOYSA-N	Cinnamic acids and derivatives	[M+H-C7H12O6]+	Q27145347	C16H18O9	C
Lab3_67	Caffeic acid	InChI=1S/C9H8O4/c10-7-3-1-6(5-8(7)11)2-4-9(12)13/h1-5,10-11H,(H,12,13)/b4-2+	OC1=C(O)C=C(/C([H])=C([H])/C(O)=O)C=C1	Cinnamic acids and derivatives	Phenylpropanoids (C6-C3)	Shikimates and Phenylpropanoids	FALSE	QAIPRVGONGVQAS-DUXPYHPUSA-N	180.042	C9H8O4	2	NR	2NR	[M+H-H2O]+1	[M+H-H2O]+	2.175	163.039	1.96784e+06	1.53238	3	2	3	2	10		Cryptochlorogenic acid or isomers	O=C(C=Cc1ccc(O)c(O)c1)OC1C(O)CC(O)(C(=O)O)CC1O	GYFFKZTYYAFCTR-UHFFFAOYSA-N	Cinnamic acids and derivatives	[M+H-C7H12O6]+	Q27145347	C16H18O9	C
Lab4_32_1	4-Methylphthalic anhydride	InChI=1S/C9H6O3/c1-5-2-3-6-7(4-5)9(11)12-8(6)10/h2-4H,1H3	CC1=CC(C2=O)=C(C(O2)=O)C=C1	NA	NA	NA	FALSE	ZOXBWJMCXHTKNU-UHFFFAOYSA-N	162.032	C9H6O3	2	NR	2NR	[M+H]+	[M+H]+	1.84	163.039	286090	2.00733	3	1	0	1	5		Cryptochlorogenic acid or isomers	O=C(C=Cc1ccc(O)c(O)c1)OC1C(O)CC(O)(C(=O)O)CC1O	GYFFKZTYYAFCTR-UHFFFAOYSA-N	Cinnamic acids and derivatives	[M+H-C7H12O6]+	Q27145347	C16H18O9	A
Lab5_110	caffeic acid CollisionEnergy:102040	InChI=1S/C9H8O4/c10-7-3-1-6(5-8(7)11)2-4-9(12)13/h1-5,10-11H,(H,12,13)	OC1=C(O)C=C(C=CC(O)=O)C=C1	Cinnamic acids and derivatives	Phenylpropanoids (C6-C3)	Shikimates and Phenylpropanoids	FALSE	QAIPRVGONGVQAS-UHFFFAOYSA-N	NA	C9H8O4	2	NR	2NR	[M+H]+	[M+H]+	2.235	163.039	1532370	1.53238	3	1	3	1	8		Cryptochlorogenic acid or isomers	O=C(C=Cc1ccc(O)c(O)c1)OC1C(O)CC(O)(C(=O)O)CC1O	GYFFKZTYYAFCTR-UHFFFAOYSA-N	Cinnamic acids and derivatives	[M+H-C7H12O6]+	Q27145347	C16H18O9	C
Lab8_07_4	Chlorogenic acid isomer	InChI=1S/C16H18O9/c17-9-3-1-8(5-10(9)18)2-4-13(20)25-12-7-16(24,15(22)23)6-11(19)14(12)21/h1-5,11-12,14,17-19,21,24H,6-7H2,(H,22,23)	OC1=C(O)C=C(C=CC(OC2CC(C(O)=O)(O)CC(O)C2O)=O)C=C1	Cinnamic acids and derivatives	Phenylpropanoids (C6-C3)	Shikimates and Phenylpropanoids	FALSE	CWVRJTMFETXNAD-UHFFFAOYSA-N	354.095	C16H18O9	3	NR	3NR	163.0393 [C9H6O3 + H]+	[C9H8O4+H-H2O]+ (caffeic acid)	1.84	163.039	7.67373e+06	-0.0534846	3	1	2	1	7		Cryptochlorogenic acid or isomers	O=C(C=Cc1ccc(O)c(O)c1)OC1C(O)CC(O)(C(=O)O)CC1O	GYFFKZTYYAFCTR-UHFFFAOYSA-N	Cinnamic acids and derivatives	[M+H-C7H12O6]+	Q27145347	C16H18O9	A
Lab3_37	D-(+)-Mannose	InChI=1S/C6H12O6/c7-1-2-3(8)4(9)5(10)6(11)12-2/h2-11H,1H2/t2-,3-,4+,5+,6?/m1/s1	OC[C@](O1)([H])[C@](O)([H])[C@@](O)([H])[C@@](O)([H])C1([H])O	Disaccharides	Saccharides, Flavonoids	Carbohydrates, Shikimates and Phenylpropanoids	TRUE	WQZGKKKJIJFFOK-QTVWNMPRSA-N	180.063	C6H12O6	2	NR	2NR	[M+H-H2O]+1	[M+H-H2O]+	0.806	163.06	715686	-2.5084	1	1	1	1	4	no MS2	NA	NA	NA	NA	NA	NA	NA	NA
Lab7_59	NA	InChI=1S/C10H10O2/c1-11-9-4-5-10-8(7-9)3-2-6-12-10/h2-5,7H,6H2,1H3	COC1=CC=C2C(C=CCO2)=C1	NA	NA	NA	FALSE	LMCDFCKWRNBXBB-UHFFFAOYSA-N	162.068	C10H10O2	5	NR	5NR	[M+H]+	[M+H]+	8.06	163.075	7109900	2.12108	1	1	0	1	3		unresolved	unresolved	unresolved	unresolved	unresolved	unresolved	unresolved	unresolved
Lab6_108	2-hydroxy-6-propan-2-ylcyclohepta-2,4,6-trien-1-one	InChI=1S/C10H12O2/c1-7(2)8-4-3-5-9(11)10(12)6-8/h3-7H,1-2H3,(H,11,12)	CC(C(C=CC=C1O)=CC1=O)C	Menthane monoterpenoids, Monocyclic monoterpenoids	Monoterpenoids	Terpenoids	FALSE	FUWUEFKEXZQKKA	162.068	C10H12O2	4	NR	4NR	[M+H]+	[M+H]+	5.16817	163.076	6.39346e+06	2.28452	1	1	1	1	4	Annotation inconsistency (ID and MF do not match m/z)| unresolved	unresolved	unresolved	unresolved	unresolved	unresolved	unresolved	unresolved	unresolved
Lab4_17_1	2-Hydroxycinnamic acid	InChI=1S/C9H8O3/c10-8-4-2-1-3-7(8)5-6-9(11)12/h1-6,10H,(H,11,12)/b6-5+	OC1=CC=CC=C1/C([H])=C([H])/C(O)=O	Cinnamic acids and derivatives	Phenylpropanoids (C6-C3)	Shikimates and Phenylpropanoids	FALSE	PMOWTIHVNWZYFI-AATRIKPKSA-N	164.047	C9H8O3	2	NR	2NR	[M+H]+	[M+H]+	0.81	165.055	9981.86	1.50881	2	1	1	1	5		Tyrosine	NC(Cc1ccc(O)cc1)C(=O)O	OUYCCCASQSFEME-UHFFFAOYSA-N	Aminoacids	[M+H-NH3]+	Q27102882	C9H11NO3	NA
Lab1_71	L-Tyrosine	InChI=1S/C9H11NO3/c10-8(9(12)13)5-6-1-3-7(11)4-2-6/h1-4,8,11H,5,10H2,(H,12,13)/t8-/m0/s1	N[C@@](C(O)=O)([H])CC1=CC=C(O)C=C1	Aminoacids	Small peptides	Amino acids and Peptides, Shikimates and Phenylpropanoids	FALSE	OUYCCCASQSFEME-QMMMGPOBSA-N	181.074	C9H11NO3	3	NR	3NR	[M+H-NH3]+	[M+H-NH3]+	0.815367	165.055	834277	-1.78006	2	1	1	1	5		Tyrosine	NC(Cc1ccc(O)cc1)C(=O)O	OUYCCCASQSFEME-UHFFFAOYSA-N	Aminoacids	[M+H-NH3]+	Q27102882	C9H11NO3	NA
Lab6_8_1	2-amino-3-phenylpropanoic acid = phenylalanine	InChI=1S/C9H11NO2/c10-8(9(11)12)6-7-4-2-1-3-5-7/h1-5,8H,6,10H2,(H,11,12)/t8-/m0/s1	N[C@@](C(O)=O)([H])CC1=CC=CC=C1	Aminoacids	Small peptides	Amino acids and Peptides, Shikimates and Phenylpropanoids	FALSE	COLNVLDHVKWLRT	165.079	C9H11NO2	4	NR	4NR	[M+H]+	[M+H]+	1.42917	166.086	95191930	-1.37108	5	5	5	5	20		N-(1-Deoxy-1-fructosyl)phenylalanine	C1=CC=C(C=C1)CC(C(=O)O)NCC2(C(C(C(O2)CO)O)O)O	FAVRCIXPIVJIPN-UHFFFAOYSA-N	Aminoacid glycosides	[M+H-C6H10O5]+	CID85152457	C15H21NO7	NA
Lab1_26	L-phenylalanine	InChI=1S/C9H11NO2/c10-8(9(11)12)6-7-4-2-1-3-5-7/h1-5,8H,6,10H2,(H,11,12)/t8-/m0/s1	N[C@@](C(O)=O)([H])CC1=CC=CC=C1	Aminoacids	Small peptides	Amino acids and Peptides, Shikimates and Phenylpropanoids	FALSE	COLNVLDHVKWLRT-UHFFFAOYSA-N	165.079	C9H11NO2	3	NR	3NR	[M+H]+	[M+H]+	1.4629	166.086	64900000	-1.37108	5	5	5	5	20		N-(1-Deoxy-1-fructosyl)phenylalanine	C1=CC=C(C=C1)CC(C(=O)O)NCC2(C(C(C(O2)CO)O)O)O	FAVRCIXPIVJIPN-UHFFFAOYSA-N	Aminoacid glycosides	[M+H-C6H10O5]+	CID85152457	C15H21NO7	NA
Lab4_23_1	L-Phenylalanine	InChI=1S/C9H11NO2/c10-8(9(11)12)6-7-4-2-1-3-5-7/h1-5,8H,6,10H2,(H,11,12)/t8-/m0/s1	N[C@@](C(O)=O)([H])CC1=CC=CC=C1	Aminoacids	Small peptides	Amino acids and Peptides, Shikimates and Phenylpropanoids	FALSE	COLNVLDHVKWLRT-QMMMGPOBSA-N	165.079	C9H11NO2	2	NR	2NR	[M+H]+	[M+H]+	1.38	166.087	731296	-1.37108	5	5	5	5	20		N-(1-Deoxy-1-fructosyl)phenylalanine	C1=CC=C(C=C1)CC(C(=O)O)NCC2(C(C(C(O2)CO)O)O)O	FAVRCIXPIVJIPN-UHFFFAOYSA-N	Aminoacid glycosides	[M+H-C6H10O5]+	CID85152457	C15H21NO7	NA
Lab5_112	Spectral Match to DL-Phenylalanine from NIST14	InChI=1S/C9H11NO2/c10-8(9(11)12)6-7-4-2-1-3-5-7/h1-5,8H,6,10H2,(H,11,12)	NC(C(O)=O)CC1=CC=CC=C1	Aminoacids	Small peptides	Amino acids and Peptides, Shikimates and Phenylpropanoids	FALSE	COLNVLDHVKWLRT-UHFFFAOYSA-N	NA	C9H11NO2	2	NR	2NR	[M+H]+	[M+H]+	1.38	166.087	20175654	-1.37108	5	5	5	5	20		N-(1-Deoxy-1-fructosyl)phenylalanine	C1=CC=C(C=C1)CC(C(=O)O)NCC2(C(C(C(O2)CO)O)O)O	FAVRCIXPIVJIPN-UHFFFAOYSA-N	Aminoacid glycosides	[M+H-C6H10O5]+	CID85152457	C15H21NO7	NA
Lab2_9	phenylalanine	InChI=1S/C9H11NO2/c10-8(9(11)12)6-7-4-2-1-3-5-7/h1-5,8H,6,10H2,(H,11,12)	NC(C(O)=O)CC1=CC=CC=C1	Aminoacids	Small peptides	Amino acids and Peptides, Shikimates and Phenylpropanoids	FALSE	COLNVLDHVKWLRT-UHFFFAOYSA-N	165.079	C9H11NO2	2	NR	2NR	[M+H]+	[M+H]+	1.38	166.087	63500000	-1.37108	5	5	5	5	20		N-(1-Deoxy-1-fructosyl)phenylalanine	C1=CC=C(C=C1)CC(C(=O)O)NCC2(C(C(C(O2)CO)O)O)O	FAVRCIXPIVJIPN-UHFFFAOYSA-N	Aminoacid glycosides	[M+H-C6H10O5]+	CID85152457	C15H21NO7	NA
Lab8_04	D-phenylalanine	InChI=1S/C9H11NO2/c10-8(9(11)12)6-7-4-2-1-3-5-7/h1-5,8H,6,10H2,(H,11,12)	NC(C(O)=O)CC1=CC=CC=C1	Aminoacids	Small peptides	Amino acids and Peptides, Shikimates and Phenylpropanoids	FALSE	COLNVLDHVKWLRT-UHFFFAOYSA-N	165.079	C9H11NO2	3	NR	3NR	[M + H]+	[M+H]+	1.53	166.087	6.65871e+07	-1.37108	1	1	1	1	4	not observed	NA	NA	NA	NA	NA	NA	NA	NA
Lab4_25	3-(2-Hydroxyphenyl)propionic acid	InChI=1S/C9H10O3/c10-8-4-2-1-3-7(8)5-6-9(11)12/h1-4,10H,5-6H2,(H,11,12)	OC1=CC=CC=C1CCC(O)=O	Shikimates and Phenylpropanoids	NA	Shikimates and Phenylpropanoids	FALSE	CJBDUOMQLFKVQC-UHFFFAOYSA-N	166.063	C9H10O3	2	NR	2NR	[M+H]+	[M+H]+	1.45	167.071	12919.6	1.21255	2	1	2	1	6		N-(1-Deoxy-1-fructosyl)phenylalanine	C1=CC=C(C=C1)CC(C(=O)O)NCC2(C(C(C(O2)CO)O)O)O	FAVRCIXPIVJIPN-UHFFFAOYSA-N	Aminoacid glycosides	[M+H+NH3-H2O-C6H10O5]+	CID85152457	C15H21NO7	NA
Lab3_51	4-HYDROXY-3-METHOXYPHENYLGLYCOL	InChI=1S/C9H12O4/c1-13-9-4-6(8(12)5-10)2-3-7(9)11/h2-4,8,10-12H,5H2,1H3	COC1=C(O)C=CC(C(O)CO)=C1	Minor lignans	Lignans	Shikimates and Phenylpropanoids	FALSE	FBWPWWWZWKPJFL-UHFFFAOYSA-N	184.074	C9H12O4	2	NR	2NR	[M+H-H2O]+1	[M+H-H2O]+	1.446	167.071	1.41621e+06	0.0875167	2	1	2	1	6		N-(1-Deoxy-1-fructosyl)phenylalanine	C1=CC=C(C=C1)CC(C(=O)O)NCC2(C(C(C(O2)CO)O)O)O	FAVRCIXPIVJIPN-UHFFFAOYSA-N	Aminoacid glycosides	[M+H+NH3-H2O-C6H10O5]+	CID85152457	C15H21NO7	NA
Lab3_79	1-Tetrahydro-2H-pyran-4-yl-4-piperidinamine	InChI=1S/C10H20N2O/c11-9-1-5-12(6-2-9)10-3-7-13-8-4-10/h9-10H,1-8,11H2	NC1CCN(C2CCOCC2)CC1	Quinolizidine alkaloids	Lysine alkaloids	Alkaloids	FALSE	BFEWWTCNTUFKDX-UHFFFAOYSA-N	184.158	C10H20N2O	2	NR	2NR	[M+H-NH3]+1	[M+H-NH3]+	2.477	168.139	812625	0.17762	1	1	1	1	4	unresolved	unresolved	unresolved	unresolved	unresolved	unresolved	unresolved	unresolved	unresolved
Lab4_29_2	INDOLEACRYLIC ACID	InChI=1S/C11H9NO2/c13-11(14)6-5-8-7-12-10-4-2-1-3-9(8)10/h1-7,12H,(H,13,14)/b6-5+	O=C(O)/C([H])=C([H])/C1=CNC2=CC=CC=C12	Cinnamic acids and derivatives, Simple indole alkaloids	Tryptophan alkaloids, Phenylpropanoids (C6-C3)	Alkaloids, Shikimates and Phenylpropanoids	FALSE	PLVPPLCLBIEYEA-AATRIKPKSA-N	187.063	C11H9NO2	2	NR	2NR	M+H-H2O	[M+H-H2O]+	1.82	170.06	1.11081e+06	2.0379	1	1	1	1	4	no MS2	NA	NA	NA	NA	NA	NA	NA	NA
Lab1_28	Lupinine	InChI=1S/C10H19NO/c12-8-9-4-3-7-11-6-2-1-5-10(9)11/h9-10,12H,1-8H2/t9-,10+/m0/s1	OC[C@]1([H])CCCN2CCCC[C@]12[H]	Quinolizidine alkaloids	Lysine alkaloids	Alkaloids	FALSE	HDVAWXXJVMJBAR-VHSXEESVSA-N	169.147	C10H19NO	3	NR	3NR	[M+H]+	[M+H]+	6.12633	170.154	3.64683e+06	0.934872	1	1	1	1	4	Blanks	NA	NA	NA	NA	NA	NA	NA	NA
Lab3_35	C4-HSL	InChI=1S/C8H13NO3/c1-2-3-7(10)9-6-4-5-12-8(6)11/h6H,2-5H2,1H3,(H,9,10)/t6-/m0/s1	CCCC(O)=N[C@@]1([H])CCOC1=O	NA	NA	NA	FALSE	VFFNZZXXTGXBOG-LURJTMIESA-N	171.089	C8H13NO3	2	NR	2NR	[M+H]+1	[M+H]+	0.806	172.097	277865	0.634986	1	1	1	1	4	no MS2	NA	NA	NA	NA	NA	NA	NA	NA
Lab3_38	C4-HSL	InChI=1S/C8H13NO3/c1-2-3-7(10)9-6-4-5-12-8(6)11/h6H,2-5H2,1H3,(H,9,10)/t6-/m0/s1	CCCC(O)=N[C@@]1([H])CCOC1=O	NA	NA	NA	FALSE	VFFNZZXXTGXBOG-LURJTMIESA-N	171.089	C8H13NO3	2	NR	2NR	[M+H]+1	[M+H]+	0.809	172.097	277865	0.634986					0	duplicate peak	NA	NA	NA	NA	NA	NA	NA	NA
Lab1_10	Altretamine	InChI=1S/C9H18N6/c1-13(2)7-10-8(14(3)4)12-9(11-7)15(5)6/h1-6H3	CN(C1=NC(N(C)C)=NC(N(C)C)=N1)C	Alkaloids	NA	Alkaloids	FALSE	UUVWYPNAQBNQJQ-UHFFFAOYSA-N	210.159	C9H18N6	3	NR	3NR	[M+H]+	[M+H]+	3.05328	172.133	2.14944e+06	1.68452	1	1	1	1	4	Blanks	NA	NA	NA	NA	NA	NA	NA	NA
Lab3_41	2-Ethyl-L-glutamic acid	InChI=1S/C7H13NO4/c1-2-7(8,6(11)12)4-3-5(9)10/h2-4,8H2,1H3,(H,9,10)(H,11,12)/t7-/m0/s1	CC[C@](C(O)=O)(N)CCC(O)=O	Aminoacids	Small peptides	Amino acids and Peptides	FALSE	QFYBYZLHPIALCZ-ZETCQYMHSA-N	175.084	C7H13NO4	2	NR	2NR	[M+H]+1	[M+H]+	0.881	176.092	1.50366e+06	-2.89618	1	1	1	1	4		Calystegine B1	OC1CC2(O)NC1CC(O)C2O	BQFFLYRIKODYEN-UHFFFAOYSA-N	Tropane alkaloids	[M+H]+	Q82900310	C7H13NO4	B
Lab7_14	7-methoxycoumarin	InChI=1S/C10H8O3/c1-12-8-4-2-7-3-5-10(11)13-9(7)6-8/h2-6H,1H3	COC1=CC(O2)=C(C=CC2=O)C=C1	Simple coumarins	Coumarins	Shikimates and Phenylpropanoids	FALSE	LIIALPBMIOVAHH-UHFFFAOYSA-N	176.047	C10H8O3	5	NR	5NR	[M+H]+	[M+H]+	2.41	177.055	8164960	1.69821	2	1	2	1	6		1-O-feruloyl-beta-D-glucose	COc1cc(C=CC(=O)OC2OC(CO)C(O)C(O)C2O)ccc1O	JWRQVQWBNRGGPK-UHFFFAOYSA-N	Cinnamic acid and derivative glycosides	[M+H-C6H10O5-H2O]+	Q27155259	C16H20O9	C
Lab8_15_2	3-O-Feruloylquinic acid	InChI=1S/C17H20O9/c1-25-12-6-9(2-4-10(12)18)3-5-14(20)26-13-8-17(24,16(22)23)7-11(19)15(13)21/h2-6,11,13,15,18-19,21,24H,7-8H2,1H3,(H,22,23)	COC1=C(O)C=CC(C=CC(OC2CC(C(O)=O)(O)CC(O)C2O)=O)=C1	Cinnamic acids and derivatives	Phenylpropanoids (C6-C3)	Shikimates and Phenylpropanoids	FALSE	RAGZUCNPTLULOL-UHFFFAOYSA-N	368.111	C17H20O9	3	NR	3NR	177.0549 [ferulic acid + H - H2O]+	[C10H10O4+H-H2O]+ (ferulic acid)	2.3	177.055	4.80498e+06	-0.174577	4	3	4	1	12		3-feruloylquinic acid	COc1cc(C=CC(=O)OC2CC(O)(C(=O)O)CC(O)C2O)ccc1O	RAGZUCNPTLULOL-UHFFFAOYSA-N	Cinnamic acids and derivatives	[M+H-C7H12O6]+	Q27252281	C17H20O9	C
Lab6_91	ferulic acid	InChI=1S/C10H10O4/c1-14-9-6-7(2-4-8(9)11)3-5-10(12)13/h2-6,11H,1H3,(H,12,13)/b5-3+	COC1=C(O)C=CC(/C([H])=C([H])/C(O)=O)=C1	Cinnamic acids and derivatives	Phenylpropanoids (C6-C3)	Shikimates and Phenylpropanoids	FALSE	KSEBMYQBYZTDHS	176.047	C10H10O4	4	NR	4NR	[M+H]+	[M+H]+	2.30758	177.055	7.22847e+06	1.41128	4	1	4	3	12	Annotation inconsistency (ID and MF do not match m/z)	3-feruloylquinic acid	COc1cc(C=CC(=O)OC2CC(O)(C(=O)O)CC(O)C2O)ccc1O	RAGZUCNPTLULOL-UHFFFAOYSA-N	Cinnamic acids and derivatives	[M+H-C7H12O6]+	Q27252281	C17H20O9	C
Lab3_75	Ferulic acid	InChI=1S/C10H10O4/c1-14-9-6-7(2-4-8(9)11)3-5-10(12)13/h2-6,11H,1H3,(H,12,13)/b5-3+	COC1=C(O)C=CC(/C([H])=C([H])/C(O)=O)=C1	Cinnamic acids and derivatives	Phenylpropanoids (C6-C3)	Shikimates and Phenylpropanoids	FALSE	KSEBMYQBYZTDHS-HWKANZROSA-N	194.058	C10H10O4	2	NR	2NR	[M+H-H2O]+1	[M+H-H2O]+	2.303	177.055	8.17756e+06	1.41128	4	3	4	3	14		3-feruloylquinic acid	COc1cc(C=CC(=O)OC2CC(O)(C(=O)O)CC(O)C2O)ccc1O	RAGZUCNPTLULOL-UHFFFAOYSA-N	Cinnamic acids and derivatives	[M+H-C7H12O6]+	Q27252281	C17H20O9	C
Lab4_40_1	ferulic acid	InChI=1S/C10H10O4/c1-14-9-6-7(2-4-8(9)11)3-5-10(12)13/h2-6,11H,1H3,(H,12,13)/b5-3+	COC1=C(O)C=CC(/C([H])=C([H])/C(O)=O)=C1	Cinnamic acids and derivatives	Phenylpropanoids (C6-C3)	Shikimates and Phenylpropanoids	FALSE	KSEBMYQBYZTDHS-HWKANZROSA-N	194.058	C10H10O4	2	NR	2NR	M+H-H2O	[M+H-H2O]+	2.46	177.055	24644	1.41128	2	1	2	1	6		1-O-feruloyl-beta-D-glucose	COc1cc(C=CC(=O)OC2OC(CO)C(O)C(O)C2O)ccc1O	JWRQVQWBNRGGPK-UHFFFAOYSA-N	Cinnamic acid and derivative glycosides	[M+H-C6H10O5-H2O]+	Q27155259	C16H20O9	C
Lab5_2	ferulic acid CollisionEnergy:102040	InChI=1S/C10H10O4/c1-14-9-6-7(2-4-8(9)11)3-5-10(12)13/h2-6,11H,1H3,(H,12,13)	COC1=C(O)C=CC(C=CC(O)=O)=C1	Cinnamic acids and derivatives	Phenylpropanoids (C6-C3)	Shikimates and Phenylpropanoids	FALSE	KSEBMYQBYZTDHS-UHFFFAOYSA-N	NA	C10H10O4	2	NR	2NR	[M+H]+	[M+H]+	2.695	177.055	563139	1.41128	1	1	1	1	4	Annotation inconsistency (ID and MF do not match m/z)	ferulic acid isomer	COc1cc(C=CC(=O)O)ccc1O|COC(=O)C=Cc1ccc(O)c(O)c1	KSEBMYQBYZTDHS-UHFFFAOYSA-N|OCNYGKNIVPVPPX-UHFFFAOYSA-N	Cinnamic acids and derivatives	[M+H-H2O]+	Q417362|Q6823935	C10H10O4	C
Lab1_20	ferulic acid	InChI=1S/C10H10O4/c1-14-9-6-7(2-4-8(9)11)3-5-10(12)13/h2-6,11H,1H3,(H,12,13)/b5-3+	COC1=C(O)C=CC(/C([H])=C([H])/C(O)=O)=C1	Cinnamic acids and derivatives	Phenylpropanoids (C6-C3)	Shikimates and Phenylpropanoids	FALSE	KSEBMYQBYZTDHS-UHFFFAOYSA-N	194.058	C10H10O4	3	NR	3NR	[M+H-H2O]+	[M+H-H2O]+	2.29402	177.055	7.8548e+06	1.41128	4	3	4	3	14		3-feruloylquinic acid	COc1cc(C=CC(=O)OC2CC(O)(C(=O)O)CC(O)C2O)ccc1O	RAGZUCNPTLULOL-UHFFFAOYSA-N	Cinnamic acids and derivatives	[M+H-C7H12O6]+	Q27252281	C17H20O9	C
Lab1_56	2-Butanone, 4-(2,6,6-trimethyl-2-cyclohexen-1-yl)	InChI=1S/C13H22O/c1-10-6-5-9-13(3,4)12(10)8-7-11(2)14/h6,12H,5,7-9H2,1-4H3	CC(C1CCC(C)=O)=CCCC1(C)C	Apocarotenoids	Apocarotenoids	Terpenoids	FALSE	JHJCHCSUEGPIGE-UHFFFAOYSA-N	194.167	C13H22O	3	NR	3NR	[M+H-H2O]+	[M+H-H2O]+	5.49355	177.164	983000	4.10517	1	1	1	1	4	Blanks	NA	NA	NA	NA	NA	NA	NA	NA
Lab4_49_2	Loliolide	InChI=1S/C11H16O3/c1-10(2)5-7(12)6-11(3)8(10)4-9(13)14-11/h4,7,12H,5-6H2,1-3H3/t7-,11+/m0/s1	CC(C[C@@](O)([H])C[C@]12C)(C1=CC(O2)=O)C	Apocarotenoids	Apocarotenoids	Terpenoids	FALSE	XEVQXKKKAVVSMW-WRWORJQWSA-N	196.11	C11H16O3	2	NR	2NR	M+H-H2O	[M+H-H2O]+	3.49	179.107	845811	0.951448	1	1	1	1	4		loliolide	CC1(C)CC(O)CC2(C)OC(=O)C=C12	XEVQXKKKAVVSMW-UHFFFAOYSA-N	Apocarotenoids	[M+H-H2O]+	Q82893766	C11H16O3	C
Lab5_3	UNPD76194	InChI=1S/C17H26O6/c1-11-6-5-7-13(16(19)20)8-14(22-12(2)18)9-17(3,4)10-15(11)23-21/h7,14-15,21H,1,5-6,8-10H2,2-4H3,(H,19,20)	C=C1CCC=C(C(O)=O)CC(OC(C)=O)CC(C)(CC1OO)C	Humulane sesquiterpenoids	Sesquiterpenoids	Terpenoids	FALSE	QZKOWBFMGNVIGO-UHFFFAOYSA-N	NA	C17H26O6	3	NR	3NR	[M-C6H10O4+H]+	[M+H-C6H10O4]+	5.423	181.123	5.00756e+06	2.33942	3	1	1	1	6		dihydroactinidiolide	CC1(C)CCCC2(C)OC(=O)C=C12	IMKHDCBNRDRUEB-UHFFFAOYSA-N	Apocarotenoids	[M+H]+	Q27274663	C11H16O2	C
Lab6_71	(1S,2S,5R,7R,10S,11S,14R,16R,19S,20S,23R,25R)-5,14-diethyl-2,11,20,23-tetramethyl-4,13,22,28,29,30-hexaoxatetracyclo[23.2.1.1?,?.1?,?]triacontane-3,12,21-trione	InChI=1S/C32H52O9/c1-7-22-16-25-10-13-27(38-25)19(4)30(33)36-18(3)15-24-9-12-28(37-24)20(5)31(34)40-23(8-2)17-26-11-14-29(39-26)21(6)32(35)41-22/h18-29H,7-17H2,1-6H3/t18-,19+,20+,21+,22-,23-,24-,25-,26-,27+,28+,29+/m1/s1	CC[C@](O1)([H])C[C@@](O2)([H])CC[C@@]2([H])[C@](C(O[C@](C[C@@](O3)([H])CC[C@@]3([H])[C@](C(O[C@](C[C@@](O4)([H])CC[C@@]4([H])[C@](C1=O)([H])C)([H])CC)=O)([H])C)([H])C)=O)([H])C	Macrotetrolides	Polyethers	Polyketides	FALSE	MXZXIBZNZUOHER	180.115	C32H52O9	4	NR	4NR	[M+H]+	[M+H]+	5.4234	181.123	1.43195e+07	4.68942	3	2	1	1	7		dihydroactinidiolide	CC1(C)CCCC2(C)OC(=O)C=C12	IMKHDCBNRDRUEB-UHFFFAOYSA-N	Apocarotenoids	[M+H]+	Q27274663	C11H16O2	C
Lab4_59	Dihydroactinidiolide	InChI=1S/C11H16O2/c1-10(2)5-4-6-11(3)8(10)7-9(12)13-11/h7H,4-6H2,1-3H3/t11-/m1/s1	CC(CCC[C@]12C)(C1=CC(O2)=O)C	Apocarotenoids	Apocarotenoids	Terpenoids	FALSE	IMKHDCBNRDRUEB-LLVKDONJSA-N	180.115	C11H16O2	2	c	2c	[M+H]+	[M+H]+	5.42	181.123	191602	2.1703	3	2	1	1	7		dihydroactinidiolide	CC1(C)CCCC2(C)OC(=O)C=C12	IMKHDCBNRDRUEB-UHFFFAOYSA-N	Apocarotenoids	[M+H]+	Q27274663	C11H16O2	C
Lab6_31	TYROSINE	InChI=1S/C9H11NO3/c10-8(9(12)13)5-6-1-3-7(11)4-2-6/h1-4,8,11H,5,10H2,(H,12,13)	NC(C(O)=O)CC1=CC=C(O)C=C1	Aminoacids	Small peptides	Amino acids and Peptides, Shikimates and Phenylpropanoids	FALSE	OUYCCCASQSFEME	181.074	C7H9N4O2	4	NR	4NR	[M+H]+	[M+H]+	0.799167	182.081	5.39215e+06	-1.78006	5	5	5	5	20		Tyrosine	NC(Cc1ccc(O)cc1)C(=O)O	OUYCCCASQSFEME-UHFFFAOYSA-N	Aminoacids	[M+H]+	Q27102882	C9H11NO3	NA
Lab7_3	DL-tyrosine	InChI=1S/C9H11NO3/c10-8(9(12)13)5-6-1-3-7(11)4-2-6/h1-4,8,11H,5,10H2,(H,12,13)	NC(C(O)=O)CC1=CC=C(O)C=C1	Aminoacids	Small peptides	Amino acids and Peptides, Shikimates and Phenylpropanoids	FALSE	OUYCCCASQSFEME-UHFFFAOYSA-N	181.074	C9H11N1O3	5	c	5c	[M+H]+	[M+H]+	0.81	182.081	3623110	-1.78006					0	duplicate peak	NA	NA	NA	NA	NA	NA	NA	NA
Lab7_2	DL-tyrosine	InChI=1S/C9H11NO3/c10-8(9(12)13)5-6-1-3-7(11)4-2-6/h1-4,8,11H,5,10H2,(H,12,13)	NC(C(O)=O)CC1=CC=C(O)C=C1	Aminoacids	Small peptides	Amino acids and Peptides, Shikimates and Phenylpropanoids	FALSE	OUYCCCASQSFEME-UHFFFAOYSA-N	181.074	C9H11N1O3	5	c	5c	[M+H]+	[M+H]+	0.81	182.081	3862540	-1.78006	5	5	5	5	20		Tyrosine	NC(Cc1ccc(O)cc1)C(=O)O	OUYCCCASQSFEME-UHFFFAOYSA-N	Aminoacids	[M+H]+	Q27102882	C9H11NO3	NA
Lab1_82	Tyrosine	InChI=1S/C9H11NO3/c10-8(9(12)13)5-6-1-3-7(11)4-2-6/h1-4,8,11H,5,10H2,(H,12,13)/t8-/m0/s1	N[C@@](C(O)=O)([H])CC1=CC=C(O)C=C1	Aminoacids	Small peptides	Amino acids and Peptides, Shikimates and Phenylpropanoids	FALSE	OUYCCCASQSFEME-QMMMGPOBSA-N	181.074	C9H11NO3	3	NR	3NR	[M+H]+	[M+H]+	0.814933	182.081	3510000	-1.78006	5	5	5	5	20		Tyrosine	NC(Cc1ccc(O)cc1)C(=O)O	OUYCCCASQSFEME-UHFFFAOYSA-N	Aminoacids	[M+H]+	Q27102882	C9H11NO3	NA
Lab4_15_1	L-Tyrosine	InChI=1S/C9H11NO3/c10-8(9(12)13)5-6-1-3-7(11)4-2-6/h1-4,8,11H,5,10H2,(H,12,13)/t8-/m0/s1	N[C@@](C(O)=O)([H])CC1=CC=C(O)C=C1	Aminoacids	Small peptides	Amino acids and Peptides, Shikimates and Phenylpropanoids	FALSE	OUYCCCASQSFEME-QMMMGPOBSA-N	181.074	C9H11NO3	2	NR	2NR	[M+H]+	[M+H]+	0.81	182.082	52480.1	-1.78006	5	5	5	5	20		Tyrosine	NC(Cc1ccc(O)cc1)C(=O)O	OUYCCCASQSFEME-UHFFFAOYSA-N	Aminoacids	[M+H]+	Q27102882	C9H11NO3	NA
Lab5_26	L-TYROSINE	InChI=1S/C9H11NO3/c10-8(9(12)13)5-6-1-3-7(11)4-2-6/h1-4,8,11H,5,10H2,(H,12,13)/t8-/m0/s1	N[C@@](C(O)=O)([H])CC1=CC=C(O)C=C1	Aminoacids	Small peptides	Amino acids and Peptides, Shikimates and Phenylpropanoids	FALSE	OUYCCCASQSFEME-QMMMGPOBSA-N	NA	C9H11NO3	2	NR	2NR	[M+H]+	[M+H]+	0.81	182.082	1479218	-1.78006	5	5	5	5	20		Tyrosine	NC(Cc1ccc(O)cc1)C(=O)O	OUYCCCASQSFEME-UHFFFAOYSA-N	Aminoacids	[M+H]+	Q27102882	C9H11NO3	NA
Lab3_60	2,6-DIMETHOXYBENZOIC ACID	InChI=1S/C9H10O4/c1-12-6-4-3-5-7(13-2)8(6)9(10)11/h3-5H,1-2H3,(H,10,11)	COC1=C(C(O)=O)C(OC)=CC=C1	Simple phenolic acids	Phenolic acids (C6-C1)	Shikimates and Phenylpropanoids	FALSE	MBIZFBDREVRUHY-UHFFFAOYSA-N	182.058	C9H10O4	2	NR	2NR	[M+H]+1	[M+H]+	1.901	183.065	137582	1.45625	1	1	1	1	4	no MS2	NA	NA	NA	NA	NA	NA	NA	NA
Lab1_93	5,6-Dihydro-3-phenyl-4<i>H</i>-pyrrolo[1,2-<i>b</i>]pyrazole	InChI=1S/C12H12N2/c1-2-5-10(6-3-1)11-9-13-14-8-4-7-12(11)14/h1-3,5-6,9H,4,7-8H	NA	Pyridine alkaloids	NA	NA	NA	FOJCJLSJZFQCID-UHFFFAOYSA-N	184.101	C12H12N2	5	a	5a	[M+H]+	[M+H]+	5.41331	185.108	270197	0	1	1	1	1	4	no MS2	NA	NA	NA	NA	NA	NA	NA	NA
Lab7_9	NA	InChI=1/C13H18O2/c1-9(2)12-5-6-13(4,15-12)11-7-10(3)14-8-11/h7-8,12H,1,5-6H2,2-4H3/t12-,13+/m1/s1	C=C([C@@](O1)([H])CC[C@]1(C2=COC(C)=C2)C)C	Phenylpropanoids (C6-C3)	Monoterpenoids	Terpenoids	FALSE	IZZDJZPSWDSRPI-OLZOCXBDSA-N	168.115	C10H16O2	5	c	5c	[M+NH4]+	[M+H+NH3]+	2.55	186.149	2996760	1.77577	1	1	1	1	4	Blanks	NA	NA	NA	NA	NA	NA	NA	NA
Lab6_93	(6-methyl-6-azabicyclo[4.4.0]dec-2-yl)methyl 2,2-dimethylpropanoate, iodide M	NA	NA	NA	NA	NA	NA	NA	185.141		2	NR	2NR	[M+H]+	[M+H]+	2.47843	186.149	5.32639e+06	0	2	1	0	1	4	unresolved	unresolved	unresolved	unresolved	unresolved	unresolved	unresolved	unresolved	unresolved
Lab2_20	unknown_analyte	NA	NA	NA	NA	NA	NA	NA	NA	NA	5	NR	5NR	NA	NA	2.48	186.149	5020000	0	2	0	0	0	2	unresolved	unresolved	unresolved	unresolved	unresolved	unresolved	unresolved	unresolved	unresolved
Lab6_8_2	2-amino-3-phenylpropanoic acid = phenylalanine	InChI=1S/C9H11NO2/c10-8(9(11)12)6-7-4-2-1-3-5-7/h1-5,8H,6,10H2,(H,11,12)/t8-/m0/s1	N[C@@](C(O)=O)([H])CC1=CC=CC=C1	Aminoacids	Small peptides	Amino acids and Peptides, Shikimates and Phenylpropanoids	FALSE	COLNVLDHVKWLRT	165.079	C9H11NO2	4	NR	4NR	[M+Na]+	[M+Na]+	1.42917	188.068	95191930	-1.37108	2	2	2	2	8		N-(1-Deoxy-1-fructosyl)phenylalanine	C1=CC=C(C=C1)CC(C(=O)O)NCC2(C(C(C(O2)CO)O)O)O	FAVRCIXPIVJIPN-UHFFFAOYSA-N	Aminoacid glycosides	[M+Na-C6H10O5]+	CID85152457	C15H21NO7	NA
Lab4_23_2	L-Phenylalanine	InChI=1S/C9H11NO2/c10-8(9(11)12)6-7-4-2-1-3-5-7/h1-5,8H,6,10H2,(H,11,12)/t8-/m0/s1	N[C@@](C(O)=O)([H])CC1=CC=CC=C1	Aminoacids	Small peptides	Amino acids and Peptides, Shikimates and Phenylpropanoids	FALSE	COLNVLDHVKWLRT-QMMMGPOBSA-N	165.079	C9H11NO2	2	NR	2NR	M+Na	[M+Na]+	1.38	188.068	731296	-1.37108	2	2	2	2	8		N-(1-Deoxy-1-fructosyl)phenylalanine	C1=CC=C(C=C1)CC(C(=O)O)NCC2(C(C(C(O2)CO)O)O)O	FAVRCIXPIVJIPN-UHFFFAOYSA-N	Aminoacid glycosides	[M+Na-C6H10O5]+	CID85152457	C15H21NO7	NA
Lab1_70	L-Tryptophan	InChI=1S/C11H12N2O2/c12-9(11(14)15)5-7-6-13-10-4-2-1-3-8(7)10/h1-4,6,9,13H,5,12H2,(H,14,15)/t9-/m0/s1	N[C@@](C(O)=O)([H])CC1=CNC2=CC=CC=C12	Aminoacids	Small peptides	Amino acids and Peptides, Shikimates and Phenylpropanoids	FALSE	QIVBCDIJIAJPQS-VIFPVBQESA-N	204.09	C11H12N2O2	3	NR	3NR	[M+H-NH3]+	[M+H-NH3]+	1.8668	188.07	81400000	-1.25097	6	3	3	3	15		Tryptophan-N-glucoside	C1=CC=C2C(=C1)C(=CN2C3C(C(C(C(O3)CO)O)O)O)CC(C(=O)O)N	ZHBHZDMTVVJASV-UHFFFAOYSA-N	Aminoacids	[M+H-C6H11O5-NH2]+	Q27145767	C17H22N2O7	C
Lab6_17_1	4-methylquinoline-2-carboxylic acid	InChI=1S/C11H9NO2/c1-7-6-10(11(13)14)12-9-5-3-2-4-8(7)9/h2-6H,1H3,(H,13,14)	CC1=CC(=NC2=CC=CC=C12)C(=O)O	Pyridine alkaloids, quinoline alkaloids	Tryptophan alkaloids, nicotinic acid alkaloids, anthranilic acid alkaloids	Alkaloids	FALSE	QBDSKOATHWHNOZ-UHFFFAOYSA-N	187.063	C11H9NO2	4	NR	4NR	[M+H]+	[M+H]+	1.82117	188.07	1.43512e+08	0	6	3	0	1	10		Tryptophan-N-glucoside	C1=CC=C2C(=C1)C(=CN2C3C(C(C(C(O3)CO)O)O)O)CC(C(=O)O)N	ZHBHZDMTVVJASV-UHFFFAOYSA-N	Aminoacids	[M+H-C6H11O5-NH2]+	Q27145767	C17H22N2O7	C
Lab7_5	tryptophan	InChI=1S/C11H12N2O2/c12-9(11(14)15)5-7-6-13-10-4-2-1-3-8(7)10/h1-4,6,9,13H,5,12H2,(H,14,15)/t9-/m0/s1	N[C@@](C(O)=O)([H])CC1=CNC2=CC=CC=C12	Aminoacids	Small peptides	Amino acids and Peptides, Shikimates and Phenylpropanoids	FALSE	QIVBCDIJIAJPQS-VIFPVBQESA-N	204.09	C11H12N2O2	2	NR	2NR	[M+H-NH3]+	[M+H-NH3]+	1.83	188.071	60886500	-1.25097	6	3	3	3	15		Tryptophan-N-glucoside	C1=CC=C2C(=C1)C(=CN2C3C(C(C(C(O3)CO)O)O)O)CC(C(=O)O)N	ZHBHZDMTVVJASV-UHFFFAOYSA-N	Aminoacids	[M+H-C6H11O5-NH2]+	Q27145767	C17H22N2O7	C
Lab3_58	L-Tryptophan	InChI=1S/C11H12N2O2/c12-9(11(14)15)5-7-6-13-10-4-2-1-3-8(7)10/h1-4,6,9,13H,5,12H2,(H,14,15)/t9-/m0/s1	N[C@@](C(O)=O)([H])CC1=CNC2=CC=CC=C12	Aminoacids	Small peptides	Amino acids and Peptides, Shikimates and Phenylpropanoids	FALSE	QIVBCDIJIAJPQS-VIFPVBQESA-N	204.09	C11H12N2O2	2	NR	2NR	[M+H-NH3]+1	[M+H-NH3]+	1.821	188.071	8.17495e+07	-1.25097	6	3	3	3	15		Tryptophan-N-glucoside	C1=CC=C2C(=C1)C(=CN2C3C(C(C(C(O3)CO)O)O)O)CC(C(=O)O)N	ZHBHZDMTVVJASV-UHFFFAOYSA-N	Aminoacids	[M+H-C6H11O5-NH2]+	Q27145767	C17H22N2O7	C
Lab4_29_1	INDOLEACRYLIC ACID	InChI=1S/C11H9NO2/c13-11(14)6-5-8-7-12-10-4-2-1-3-9(8)10/h1-7,12H,(H,13,14)/b6-5+	O=C(O)/C([H])=C([H])/C1=CNC2=CC=CC=C12	Cinnamic acids and derivatives, Simple indole alkaloids	Tryptophan alkaloids, Phenylpropanoids (C6-C3)	Alkaloids, Shikimates and Phenylpropanoids	FALSE	PLVPPLCLBIEYEA-AATRIKPKSA-N	187.063	C11H9NO2	2	NR	2NR	[M+H]+	[M+H]+	1.82	188.071	1.11081e+06	2.0379	6	3	1	1	11		Tryptophan-N-glucoside	C1=CC=C2C(=C1)C(=CN2C3C(C(C(C(O3)CO)O)O)O)CC(C(=O)O)N	ZHBHZDMTVVJASV-UHFFFAOYSA-N	Aminoacids	[M+H-C6H11O5-NH2]+	Q27145767	C17H22N2O7	C
Lab2_11	unknown_analyte	NA	NA	NA	NA	NA	NA	NA	187.063	C11H9O2N	5	NR	5NR	[M+H]+	[M+H]+	1.82	188.071	77300000	0	6	3	0	1	10		Tryptophan-N-glucoside	C1=CC=C2C(=C1)C(=CN2C3C(C(C(C(O3)CO)O)O)O)CC(C(=O)O)N	ZHBHZDMTVVJASV-UHFFFAOYSA-N	Aminoacids	[M+H-C6H11O5-NH2]+	Q27145767	C17H22N2O7	C
Lab3_47	N-Acetyl-L-glutamic acid	InChI=1S/C7H11NO5/c1-4(9)8-5(7(12)13)2-3-6(10)11/h5H,2-3H2,1H3,(H,8,9)(H,10,11)(H,12,13)/t5-/m0/s1	CC(O)=N[C@@](C(O)=O)([H])CCC(O)=O	Dicarboxylic acids	Fatty Acids and Conjugates	Fatty acids	FALSE	RFMMMVDNIPUKGG-YFKPBYRVSA-N	189.064	C7H11NO5	5	NR	5NR	[M+H]+1	[M+H]+	1.181	190.072	175638	-0.743448	1	1	1	1	4	no MS2	NA	NA	NA	NA	NA	NA	NA	NA
Lab3_81	4,4,7a-Trimethyl-3a,5,6,7-tetrahydro-3H-indene-1-carboxylic acid	InChI=1S/C13H20O2/c1-12(2)7-4-8-13(3)9(11(14)15)5-6-10(12)13/h5,10H,4,6-8H2,1-3H3,(H,14,15)	CC1(CCCC2(C(C(O)=O)=CCC12)C)C	Drimane sesquiterpenoids	Sesquiterpenoids	Terpenoids	FALSE	ACQRUPZAAPLQQP-UHFFFAOYSA-N	208.146	C13H20O2	2	NR	2NR	[M+H-H2O]+1	[M+H-H2O]+	2.808	191.143	760318	4.2079	1	1	1	1	4		2 family hits	CC(C=C=C1C(C)(C)CC(O)CC1(C)O)OC1OC(CO)C(O)C(O)C1O|CC(C=CC12OC1(C)CC(O)CC2(C)C)OC1OC(CO)C(O)C(O)C1O	IZRMHEYYBIXPBM-UHFFFAOYSA-N|RIUMIKAUMHZQMP-UHFFFAOYSA-N	Megastigmane glycosides	[M+H-C6H12O6-H2O]+	Q105123425|Q105237157	C19H32O8	C
Lab1_33	N,N-Diethyl-m-toluamide|N,N-diethyl-3-methyl-benzamide	InChI=1S/C12H17NO/c1-4-13(5-2)12(14)11-8-6-7-10(3)9-11/h6-9H,4-5H2,1-3H3	CCN(C(C1=CC=CC(C)=C1)=O)CC	Alkaloids	NA	Alkaloids	FALSE	MMOXZBCLCQITDF-UHFFFAOYSA-N	191.131	C12H17NO	3	NR	3NR	[M+H]+	[M+H]+	5.37247	192.138	12400000	2.85092	1	1	1	1	4	Blanks	NA	NA	NA	NA	NA	NA	NA	NA
Lab4_40_2	ferulic acid	InChI=1S/C10H10O4/c1-14-9-6-7(2-4-8(9)11)3-5-10(12)13/h2-6,11H,1H3,(H,12,13)/b5-3+	COC1=C(O)C=CC(/C([H])=C([H])/C(O)=O)=C1	Cinnamic acids and derivatives	Phenylpropanoids (C6-C3)	Shikimates and Phenylpropanoids	FALSE	KSEBMYQBYZTDHS-HWKANZROSA-N	194.058	C10H10O4	2	NR	2NR	[M+H]+	[M+H]+	2.46	195.065	24644	1.41128	2	2	2	2	8		1-O-feruloyl-beta-D-glucose	COc1cc(C=CC(=O)OC2OC(CO)C(O)C(O)C2O)ccc1O	JWRQVQWBNRGGPK-UHFFFAOYSA-N	Cinnamic acid and derivative glycosides	[M+H-C6H10O5]+	Q27155259	C16H20O9	C
Lab3_78	Ferulic acid	InChI=1S/C10H10O4/c1-14-9-6-7(2-4-8(9)11)3-5-10(12)13/h2-6,11H,1H3,(H,12,13)/b5-3+	COC1=C(O)C=CC(/C([H])=C([H])/C(O)=O)=C1	Cinnamic acids and derivatives	Phenylpropanoids (C6-C3)	Shikimates and Phenylpropanoids	FALSE	KSEBMYQBYZTDHS-HWKANZROSA-N	194.058	C10H10O4	2	NR	2NR	[M+H]+1	[M+H]+	2.46	195.066	849965	1.41128	2	2	2	2	8		1-O-feruloyl-beta-D-glucose	COc1cc(C=CC(=O)OC2OC(CO)C(O)C(O)C2O)ccc1O	JWRQVQWBNRGGPK-UHFFFAOYSA-N	Cinnamic acid and derivative glycosides	[M+H-C6H10O5)]+	Q27155259	C16H20O9	C
Lab1_15	CAFFEINE - 20.0 eV	InChI=1S/C8H10N4O2/c1-10-4-9-6-5(10)7(13)12(3)8(14)11(6)2/h4H,1-3H3	CN1C=NC(N(C2=O)C)=C1C(N2C)=O	Purine alkaloids	Pseudoalkaloids	Alkaloids	FALSE	RYYVLZVUVIJVGH-UHFFFAOYSA-N	194.08	C8H10N4O2	3	NR	3NR	[M+H]+	[M+H]+	2.35143	195.088	2.99947e+06	-0.431527	1	1	1	1	4	Blanks	NA	NA	NA	NA	NA	NA	NA	NA
Lab1_75	Tetraethylene glycol	InChI=1S/C8H18O5/c9-1-3-11-5-7-13-8-6-12-4-2-10/h9-10H,1-8H2	OCCOCCOCCOCCO	NA	NA	NA	FALSE	UWHCKJMYHZGTIT-UHFFFAOYSA-N	194.115	C8H18O5	3	NR	3NR	[M+H]+	[M+H]+	1.59483	195.123	2.20626e+06	-1.76622	1	1	1	1	4	Blanks	NA	NA	NA	NA	NA	NA	NA	NA
Lab1_25	Loliolide	InChI=1S/C11H16O3/c1-10(2)5-7(12)6-11(3)8(10)4-9(13)14-11/h4,7,12H,5-6H2,1-3H3/t7-,11+/m0/s1	CC(C[C@@](O)([H])C[C@]12C)(C1=CC(O2)=O)C	Apocarotenoids	Apocarotenoids	Terpenoids	FALSE	XEVQXKKKAVVSMW-UHFFFAOYSA-N	196.11	C11H16O3	3	NR	3NR	[M+H]+	[M+H]+	3.4953	197.117	52100000	0.951448	7	7	5	5	24		loliolide	CC1(C)CC(O)CC2(C)OC(=O)C=C12	XEVQXKKKAVVSMW-UHFFFAOYSA-N	Apocarotenoids	[M+H]+	Q82893766	C11H16O3	C
Lab7_21	loliolide	InChI=1S/C11H16O3/c1-10(2)5-7(12)6-11(3)8(10)4-9(13)14-11/h4,7,12H,5-6H2,1-3H3	CC(CC(O)CC12C)(C1=CC(O2)=O)C	Apocarotenoids	Apocarotenoids	Terpenoids	FALSE	XEVQXKKKAVVSMW-UHFFFAOYSA-N	196.11	C11H16O3	2	NR	2NR	[M+H]+	[M+H]+	3.5	197.117	49147600	0.951448	7	7	5	5	24		loliolide	CC1(C)CC(O)CC2(C)OC(=O)C=C12	XEVQXKKKAVVSMW-UHFFFAOYSA-N	Apocarotenoids	[M+H]+	Q82893766	C11H16O3	C
Lab7_23	NA	InChI=1S/C11H16O3/c1-10(2)5-7(12)6-11(3)8(10)4-9(13)14-11/h4,7,12H,5-6H2,1-3H3	CC(CC(O)CC12C)(C1=CC(O2)=O)C	Apocarotenoids	Apocarotenoids	Terpenoids	FALSE	XEVQXKKKAVVSMW-UHFFFAOYSA-N	196.11	C11H16O3	2	NR	2NR	[M+H]+	[M+H]+	3.51	197.117	47521800	0.951448					0	duplicate peak	NA	NA	NA	NA	NA	NA	NA	NA
Lab4_49_1	Loliolide	InChI=1S/C11H16O3/c1-10(2)5-7(12)6-11(3)8(10)4-9(13)14-11/h4,7,12H,5-6H2,1-3H3/t7-,11+/m0/s1	CC(C[C@@](O)([H])C[C@]12C)(C1=CC(O2)=O)C	Apocarotenoids	Apocarotenoids	Terpenoids	FALSE	XEVQXKKKAVVSMW-WRWORJQWSA-N	196.11	C11H16O3	2	NR	2NR	M+H	[M+H]+	3.49	197.118	845811	0.951448	7	7	5	5	24		loliolide	CC1(C)CC(O)CC2(C)OC(=O)C=C12	XEVQXKKKAVVSMW-UHFFFAOYSA-N	Apocarotenoids	[M+H]+	Q82893766	C11H16O3	C
Lab2_25	unknown_analyte	NA	NA	NA	NA	NA	NA	NA	196.11	C11H16O3	5	NR	5NR	[M+H]+	[M+H]+	3.5	197.118	50500000	0	7	7	0	0	14		loliolide	CC1(C)CC(O)CC2(C)OC(=O)C=C12	XEVQXKKKAVVSMW-UHFFFAOYSA-N	Apocarotenoids	[M+H]+	Q82893766	C11H16O3	C
Lab6_58	Loliolide	InChI=1S/C11H16O3/c1-10(2)5-7(12)6-11(3)8(10)4-9(13)14-11/h4,7,12H,5-6H2,1-3H3	CC(CC(O)CC12C)(C1=CC(O2)=O)C	Apocarotenoids	Apocarotenoids	Terpenoids	FALSE	XEVQXKKKAVVSMW	196.11	C11H16O3	2	NR	2NR	[M+H]+	[M+H]+	3.49682	197.118	5.12206e+07	0.951448	7	7	5	5	24		loliolide	CC1(C)CC(O)CC2(C)OC(=O)C=C12	XEVQXKKKAVVSMW-UHFFFAOYSA-N	Apocarotenoids	[M+H]+	Q82893766	C11H16O3	C
Lab3_87	5-(4-Hydroxypentyl)benzene-1,3-diol	InChI=1S/C11H16O3/c1-8(12)3-2-4-9-5-10(13)7-11(14)6-9/h5-8,12-14H,2-4H2,1H3	CC(O)CCCC1=CC(O)=CC(O)=C1	Polyketides	NA	Polyketides	FALSE	PIJHLJYFYMNUMA-UHFFFAOYSA-N	196.11	C11H16O3	2	NR	2NR	[M+H]+1	[M+H]+	3.495	197.118	5.24577e+07	1.9081	7	7	1	1	16		loliolide	CC1(C)CC(O)CC2(C)OC(=O)C=C12	XEVQXKKKAVVSMW-UHFFFAOYSA-N	Apocarotenoids	[M+H]+	Q82893766	C11H16O3	C
Lab5_5	Loliolide [IIN-based	InChI=1S/C11H16O3/c1-10(2)5-7(12)6-11(3)8(10)4-9(13)14-11/h4,7,12H,5-6H2,1-3H3	CC(CC(O)CC12C)(C1=CC(O2)=O)C	Apocarotenoids	Apocarotenoids	Terpenoids	FALSE	XEVQXKKKAVVSMW-UHFFFAOYSA-N	NA	C11H16O3	2	NR	2NR	[M+H]+	[M+H]+	3.499	197.118	1.90492e+07	0.951448	7	7	5	5	24		loliolide	CC1(C)CC(O)CC2(C)OC(=O)C=C12	XEVQXKKKAVVSMW-UHFFFAOYSA-N	Apocarotenoids	[M+H]+	Q82893766	C11H16O3	C
Lab4_15_2	L-Tyrosine	InChI=1S/C9H11NO3/c10-8(9(12)13)5-6-1-3-7(11)4-2-6/h1-4,8,11H,5,10H2,(H,12,13)/t8-/m0/s1	N[C@@](C(O)=O)([H])CC1=CC=C(O)C=C1	Aminoacids	Small peptides	Amino acids and Peptides, Shikimates and Phenylpropanoids	FALSE	OUYCCCASQSFEME-QMMMGPOBSA-N	181.074	C9H11NO3	2	NR	2NR	M+Na	[M+Na]+	0.81	204.063	52480.1	-1.78006	1	1	1	1	4	no MS2	NA	NA	NA	NA	NA	NA	NA	NA
Lab6_17_2	4-methylquinoline-2-carboxylic acid	InChI=1S/C11H9NO2/c1-7-6-10(11(13)14)12-9-5-3-2-4-8(7)9/h2-6H,1H3,(H,13,14)	CC1=CC(=NC2=CC=CC=C12)C(=O)O	Pyridine alkaloids, quinoline alkaloids	Tryptophan alkaloids, nicotinic acid alkaloids, anthranilic acid alkaloids	Alkaloids	FALSE	QBDSKOATHWHNOZ-UHFFFAOYSA-N	187.063	C11H9NO2	4	NR	4NR	[M+NH4]+	[M+H+NH3]+	1.82117	205.097	1.43512e+08	0	6	1	0	1	8		Tryptophan-N-glucoside	C1=CC=C2C(=C1)C(=CN2C3C(C(C(C(O3)CO)O)O)O)CC(C(=O)O)N	ZHBHZDMTVVJASV-UHFFFAOYSA-N	Aminoacids	[M+H+NH3-C6H11O5-NH2]+	Q27145767	C17H22N2O7	C
Lab7_7	tryptophan	InChI=1S/C11H12N2O2/c12-9(11(14)15)5-7-6-13-10-4-2-1-3-8(7)10/h1-4,6,9,13H,5,12H2,(H,14,15)/t9-/m0/s1	N[C@@](C(O)=O)([H])CC1=CNC2=CC=CC=C12	Aminoacids	Small peptides	Amino acids and Peptides, Shikimates and Phenylpropanoids	FALSE	QIVBCDIJIAJPQS-VIFPVBQESA-N	204.09	C11H12N2O2	2	NR	2NR	[M+H]+	[M+H]+	1.83	205.097	80858100	-1.25097					0	duplicate peak	NA	NA	NA	NA	NA	NA	NA	NA
Lab7_7	tryptophan	InChI=1S/C11H12N2O2/c12-9(11(14)15)5-7-6-13-10-4-2-1-3-8(7)10/h1-4,6,9,13H,5,12H2,(H,14,15)/t9-/m0/s1	N[C@@](C(O)=O)([H])CC1=CNC2=CC=CC=C12	Aminoacids	Small peptides	Amino acids and Peptides, Shikimates and Phenylpropanoids	FALSE	QIVBCDIJIAJPQS-VIFPVBQESA-N	204.09	C11H12N2O2	2	NR	2NR	[M+H]+	[M+H]+	1.83	205.097	70872300	-1.25097					0	duplicate peak	NA	NA	NA	NA	NA	NA	NA	NA
Lab7_5	tryptophan	InChI=1S/C11H12N2O2/c12-9(11(14)15)5-7-6-13-10-4-2-1-3-8(7)10/h1-4,6,9,13H,5,12H2,(H,14,15)/t9-/m0/s1	N[C@@](C(O)=O)([H])CC1=CNC2=CC=CC=C12	Aminoacids	Small peptides	Amino acids and Peptides, Shikimates and Phenylpropanoids	FALSE	QIVBCDIJIAJPQS-VIFPVBQESA-N	204.09	C11H12N2O2	2	NR	2NR	[M+H]+	[M+H]+	1.83	205.097	60886500	-1.25097	6	5	5	5	21		Tryptophan-N-glucoside	C1=CC=C2C(=C1)C(=CN2C3C(C(C(C(O3)CO)O)O)O)CC(C(=O)O)N	ZHBHZDMTVVJASV-UHFFFAOYSA-N	Aminoacids	[M+H+NH3-C6H11O5-NH2]+	Q27145767	C17H22N2O7	C
Lab5_38	D-TRYPTOPHAN	InChI=1S/C11H12N2O2/c12-9(11(14)15)5-7-6-13-10-4-2-1-3-8(7)10/h1-4,6,9,13H,5,12H2,(H,14,15)/t9-/m1/s1	N[C@](C(O)=O)([H])CC1=CNC2=CC=CC=C12	Aminoacids	Small peptides	Amino acids and Peptides, Shikimates and Phenylpropanoids	FALSE	QIVBCDIJIAJPQS-SECBINFHSA-N	NA	C11H12N2O2	2	NR	2NR	[M+H]+	[M+H]+	1.823	205.097	2.25065e+07	-1.25097	6	5	5	5	21		Tryptophan-N-glucoside	C1=CC=C2C(=C1)C(=CN2C3C(C(C(C(O3)CO)O)O)O)CC(C(=O)O)N	ZHBHZDMTVVJASV-UHFFFAOYSA-N	Aminoacids	[M+H+NH3-C6H11O5-NH2]+	Q27145767	C17H22N2O7	C
Lab4_31_1	L-Tryptophan	InChI=1S/C11H12N2O2/c12-9(11(14)15)5-7-6-13-10-4-2-1-3-8(7)10/h1-4,6,9,13H,5,12H2,(H,14,15)/t9-/m0/s1	N[C@@](C(O)=O)([H])CC1=CNC2=CC=CC=C12	Aminoacids	Small peptides	Amino acids and Peptides, Shikimates and Phenylpropanoids	FALSE	QIVBCDIJIAJPQS-VIFPVBQESA-N	204.09	C11H12N2O2	2	NR	2NR	[M+H]+	[M+H]+	1.82	205.097	1.15578e+06	-1.25097	6	5	5	5	21		Tryptophan-N-glucoside	C1=CC=C2C(=C1)C(=CN2C3C(C(C(C(O3)CO)O)O)O)CC(C(=O)O)N	ZHBHZDMTVVJASV-UHFFFAOYSA-N	Aminoacids	[M+H+NH3-C6H11O5-NH2]+	Q27145767	C17H22N2O7	C
Lab8_06	L-tryptophan	InChI=1S/C11H12N2O2/c12-9(11(14)15)5-7-6-13-10-4-2-1-3-8(7)10/h1-4,6,9,13H,5,12H2,(H,14,15)	NC(C(O)=O)CC1=CNC2=CC=CC=C12	Aminoacids	Small peptides	Amino acids and Peptides, Shikimates and Phenylpropanoids	FALSE	QIVBCDIJIAJPQS-UHFFFAOYSA-N	204.09	C11H12N2O2	3	NR	3NR	[M + H]+	[M+H]+	1.82	205.098	6.45031e+07	-1.25097	6	5	5	5	21		Tryptophan-N-glucoside	C1=CC=C2C(=C1)C(=CN2C3C(C(C(C(O3)CO)O)O)O)CC(C(=O)O)N	ZHBHZDMTVVJASV-UHFFFAOYSA-N	Aminoacids	[M+H+NH3-C6H11O5-NH2]+	Q27145767	C17H22N2O7	C
Lab1_81	Tryptophan	InChI=1S/C11H12N2O2/c12-9(11(14)15)5-7-6-13-10-4-2-1-3-8(7)10/h1-4,6,9,13H,5,12H2,(H,14,15)/t9-/m0/s1	N[C@@](C(O)=O)([H])CC1=CNC2=CC=CC=C12	Aminoacids	Small peptides	Amino acids and Peptides, Shikimates and Phenylpropanoids	FALSE	QIVBCDIJIAJPQS-VIFPVBQESA-N	204.09	C11H12N2O2	3	NR	3NR	[M+H]+	[M+H]+	1.85653	205.11	63900000	-1.25097	6	5	5	5	21		Tryptophan-N-glucoside	C1=CC=C2C(=C1)C(=CN2C3C(C(C(C(O3)CO)O)O)O)CC(C(=O)O)N	ZHBHZDMTVVJASV-UHFFFAOYSA-N	Aminoacids	[M+H+NH3-C6H11O5-NH2]+	Q27145767	C17H22N2O7	C
Lab4_28	XANTHURENIC ACID	InChI=1S/C10H7NO4/c12-7-3-1-2-5-8(13)4-6(10(14)15)11-9(5)7/h1-4,12H,(H,11,13)(H,14,15)	OC1=CC=CC(C1=N2)=C(O)C=C2C(O)=O	Quinoline alkaloids	Anthranilic acid alkaloids	Alkaloids	FALSE	FBZONXHGGPHHIY-UHFFFAOYSA-N	205.037	C10H7NO4	2	NR	2NR	[M+H]+	[M+H]+	1.62	206.045	15986.8	-1.55432	2	2	2	2	8		6-hydroxykynurenic acid	C1=CC2=C(C=C1O)C(=O)C=C(N2)C(=O)O	CQUUHDQRJWXDPY-UHFFFAOYSA-N	Acridone alkaloids	[M+H]+	Q18207933	C10H7NO4	C
Lab3_55	Xanthurenic acid	InChI=1S/C10H7NO4/c12-7-3-1-2-5-8(13)4-6(10(14)15)11-9(5)7/h1-4,12H,(H,11,13)(H,14,15)	OC1=CC=CC(C1=N2)=C(O)C=C2C(O)=O	Quinoline alkaloids	Anthranilic acid alkaloids	Alkaloids	FALSE	FBZONXHGGPHHIY-UHFFFAOYSA-N	205.037	C10H7NO4	2	NR	2NR	[M+H]+1	[M+H]+	1.619	206.045	1.13316e+06	-1.55432	2	2	2	2	8		6-hydroxykynurenic acid	C1=CC2=C(C=C1O)C(=O)C=C(N2)C(=O)O	CQUUHDQRJWXDPY-UHFFFAOYSA-N	Acridone alkaloids	[M+H]+	Q18207933	C10H7NO4	C
Lab7_9	NA	InChI=1/C13H18O2/c1-9(2)12-5-6-13(4,15-12)11-7-10(3)14-8-11/h7-8,12H,1,5-6H2,2-4H3/t12-,13+/m1/s1	C=C([C@@](O1)([H])CC[C@]1(C2=COC(C)=C2)C)C	Monoterpenoids	Monoterpenoids	Terpenoids	FALSE	IZZDJZPSWDSRPI-OLZOCXBDSA-N	206.131	C13H18O2	5	c	5c	[M+H]+	[M+H]+	2.55	207.138	2996760	1.77577	3	2	3	1	9		Citroside B	CC(=O)C=C=C1C(C)(C)CC(O)CC1(C)OC1OC(CO)C(O)C(O)C1O	XTODSGVDHGMKSN-UHFFFAOYSA-N	Megastigmane glycosides	[M+H-C6H12O6]+	Q27138189	C19H30O8	C
Lab5_43	2-methyl-5-[(2S,5S)-2-methyl-5-(prop-1-en-2-yl)oxolan-2-yl]furan	InChI=1S/C13H18O2/c1-9(2)11-7-8-13(4,15-11)12-6-5-10(3)14-12/h5-6,11H,1,7-8H2,2-4H3	C=C(C(O1)CCC1(C2=CC=C(O2)C)C)C	Polyketides, Terpenoids	NA	Polyketides, Terpenoids	FALSE	CCGNVBQNOBXWAI-UHFFFAOYSA-N	NA	C13H18O2	3	c	3c	[M+H]+	[M+H]+	2.574	207.138	1.07185e+06	1.87056	3	2	3	1	9		Citroside B	CC(=O)C=C=C1C(C)(C)CC(O)CC1(C)OC1OC(CO)C(O)C(O)C1O	XTODSGVDHGMKSN-UHFFFAOYSA-N	Megastigmane glycosides	[M+H-C6H12O6]+	Q27138189	C19H30O8	C
Lab8_18_2	Roseoside	InChI=1S/C19H30O8/c1-10-7-12(21)8-18(3,4)19(10,25)6-5-11(2)26-17-16(24)15(23)14(22)13(9-20)27-17/h5-7,11,13-17,20,22-25H,8-9H2,1-4H3	CC(C1(O)C=CC(OC2C(O)C(O)C(O)C(O2)CO)C)=CC(CC1(C)C)=O	Megastigmane glycosides	Apocarotenoids	Terpenoids	TRUE	SWYRVCGNMNAFEK-UHFFFAOYSA-N	386.194	C19H30O8	3	NR	3NR	207.1384 -C6H12O6	[M+H-C6H12O6]+	2.57	207.138	3.41875e+06	-0.862176	3	1	3	1	8		Citroside B	CC(=O)C=C=C1C(C)(C)CC(O)CC1(C)OC1OC(CO)C(O)C(O)C1O	XTODSGVDHGMKSN-UHFFFAOYSA-N	Megastigmane glycosides	[M+H-C6H12O6]+	Q27138189	C19H30O8	C
Lab7_60	NA	InChI=1S/C10H10O2/c11-10(12)9-6-8(9)7-4-2-1-3-5-7/h1-5,8-9H,6H2,(H,11,12)/t8-,9+/m0/s1	O=C(O)[C@]1([H])C[C@@]1([H])C2=CC=CC=C2	NA	NA	Shikimates and Phenylpropanoids	FALSE	AHDDRJBFJBDEPW-DTWKUNHWSA-N	162.068	C10H10O2	5	c	5c	[[M+H]+HCOOH]+	[M+H+CH3OH]+	8.06	209.081	9270560	1.48115	1	1	1	1	4	not observed	NA	NA	NA	NA	NA	NA	NA	NA
Lab6_138	1H-Indene-3-carboxylic acid, 3a,4,5,6,7,7a-hexahydro-3a,7,7-trimethyl-	InChI=1S/C13H20O2/c1-12(2)7-4-8-13(3)9(11(14)15)5-6-10(12)13/h5,10H,4,6-8H2,1-3H3,(H,14,15)	CC1(CCCC2(C(C(O)=O)=CCC12)C)C	Drimane sesquiterpenoids	Sesquiterpenoids	Terpenoids	FALSE	ACQRUPZAAPLQQP	208.146	C13H20O2	2	NR	2NR	[M+H]+	[M+H]+	2.80597	209.154	2.03571e+06	4.2079	3	2	1	1	7		2 family hits	CC(C=C=C1C(C)(C)CC(O)CC1(C)O)OC1OC(CO)C(O)C(O)C1O|CC(C=CC12OC1(C)CC(O)CC2(C)C)OC1OC(CO)C(O)C(O)C1O	IZRMHEYYBIXPBM-UHFFFAOYSA-N|RIUMIKAUMHZQMP-UHFFFAOYSA-N	Megastigmane glycosides	[M+H-C6H12O6]+	Q105123425|Q105237157	C19H32O8	C
Lab5_6	9-Hydroxy-4,6-megastigmadien-3-one	InChI=1S/C13H20O2/c1-9-7-11(15)8-13(3,4)12(9)6-5-10(2)14/h6-7,10,14H,5,8H2,1-4H3	CC(C1=CCC(O)C)=CC(CC1(C)C)=O	Apocarotenoids, Megastigmanes	Apocarotenoids	Terpenoids	FALSE	JHWWVZZGBLPJPW-UHFFFAOYSA-N	NA	C13H20O2	3	c	3c	[M+H]+	[M+H]+	2.81	209.154	648679	1.66476	3	2	2	1	8		2 family hits	CC(C=C=C1C(C)(C)CC(O)CC1(C)O)OC1OC(CO)C(O)C(O)C1O|CC(C=CC12OC1(C)CC(O)CC2(C)C)OC1OC(CO)C(O)C(O)C1O	IZRMHEYYBIXPBM-UHFFFAOYSA-N|RIUMIKAUMHZQMP-UHFFFAOYSA-N	Megastigmane glycosides	[M+H-C6H12O6]+	Q105123425|Q105237157	C19H32O8	C
Lab8_19_2	(4S)-4-hydroxy-3,5,5-trimethyl-4-[(3R)-3-[(2R,3R,4S,5S,6R)-3,4,5-trihydroxy-6-(hydroxymethyl)oxan-2-yl]oxybutyl]cyclohex-2-en-1-one	InChI=1S/C19H32O8/c1-10-7-12(21)8-18(3,4)19(10,25)6-5-11(2)26-17-16(24)15(23)14(22)13(9-20)27-17/h7,11,13-17,20,22-25H,5-6,8-9H2,1-4H3	CC(C1(O)CCC(OC2C(O)C(O)C(O)C(O2)CO)C)=CC(CC1(C)C)=O	Apocarotenoid glycosides	Apocarotenoids	Terpenoids	TRUE	CZYPGTRKJFYXLT-UHFFFAOYSA-N	388.21	C19H32O8	3	NR	3NR	209.1542[M - C6H11O5 - OH + H]+	[M+H-C6H11O5-OH]+	2.81	209.154	832370	-0.997308	3	1	2	1	7		2 family hits	CC(C=C=C1C(C)(C)CC(O)CC1(C)O)OC1OC(CO)C(O)C(O)C1O|CC(C=CC12OC1(C)CC(O)CC2(C)C)OC1OC(CO)C(O)C(O)C1O	IZRMHEYYBIXPBM-UHFFFAOYSA-N|RIUMIKAUMHZQMP-UHFFFAOYSA-N	Megastigmane glycosides	[M+H+C6H12O6]+	Q105123425|Q105237157	C19H32O8	C
Lab3_33	2'-Deoxycytidine	InChI=1S/C9H13N3O4/c10-7-1-2-12(9(15)11-7)8-3-5(14)6(4-13)16-8/h1-2,5-6,8,13-14H,3-4H2,(H2,10,11,15)/t5-,6+,8+/m0/s1	N=C1C=CN(C(O)=N1)[C@@]2([H])C[C@@](O)([H])[C@@](O2)([H])CO	Pyrimidine nucleos(t)ides	Nucleosides	Carbohydrates	FALSE	CKTSBUTUHBMZGZ-SHYZEUOFSA-N	227.091	C9H13N3O4	5	NR	5NR	[M+H-NH3]+1	[M+H-NH3]+	0.804	211.07	234706	-0.121239	1	1	1	1	4	No MS2	NA	NA	NA	NA	NA	NA	NA	NA
Lab6_144	"Methyl-2,4-Di-O-methylorsellinate"	InChI=1S/C11H14O4/c1-7-5-8(13-2)6-9(14-3)10(7)11(12)15-4/h5-6H,1-4H3	CC1=CC(OC)=CC(OC)=C1C(OC)=O	Polyketides	NA	Polyketides	FALSE	QCEODMDPMRZZDI	210.088	C11H14O4	2	NR	2NR	[M+H]+	[M+H]+	3.96083	211.096	2.74582e+06	2.20486	1	1	1	1	4	RSD 64%	NA	NA	NA	NA	NA	NA	NA	NA
Lab8_28	2-Butanone, 4-(4-hydroxy-2,6,6-trimethyl-1-cyclohexen-1-yl)-	InChI=1S/C13H22O2/c1-9-7-11(15)8-13(3,4)12(9)6-5-10(2)14/h11,15H,5-8H2,1-4H3	CC(CC(O)CC(C)1C)=C1CCC(C)=O	Apocarotenoids	Apocarotenoids	Terpenoids	FALSE	KFZDTDKRRFEMEK-UHFFFAOYSA-N	210.162	C13H22O2	5	NR	5NR	[M + H]+	[M+H]+	4	211.17	1.0303e+06	1.29187	1	1	1	1	4	Blanks	NA	NA	NA	NA	NA	NA	NA	NA
Lab6_127	Diisodecyl phthalate	InChI=1S/C28H46O4/c1-23(2)17-11-7-5-9-15-21-31-27(29)25-19-13-14-20-26(25)28(30)32-22-16-10-6-8-12-18-24(3)4/h13-14,19-20,23-24H,5-12,15-18,21-22H2,1-4H3	CC(CCCCCCCOC(C1=CC=CC=C1C(OCCCCCCCC(C)C)=O)=O)C	Shikimic acids and derivatives, Simple phenolic acids	Phenolic acids (C6-C1)	Shikimates and Phenylpropanoids	FALSE	ZVFDTKUVRCTHQE	213.136	C28H46O4	4	NR	4NR	[M+H]+	[M+H]+	3.4948	214.144	1.35077e+06	9.63491	1	1	1	1	4		loliolide	CC1(C)CC(O)CC2(C)OC(=O)C=C12	XEVQXKKKAVVSMW-UHFFFAOYSA-N	Apocarotenoids	[M+H+NH3]+	Q82893766	C11H16O3	C
Lab6_43	3S_2349_Tetrahydro_1h_pyrido_34b_indole_carboxylic_acid	InChI=1S/C12H12N2O2/c15-12(16)10-5-8-7-3-1-2-4-9(7)14-11(8)6-13-10/h1-4,10,13-14H,5-6H2,(H,15,16)	O=C(O)C1CC(C2=CC=CC=C2N3)=C3CN1	Carboline alkaloids	Tryptophan alkaloids	Alkaloids	FALSE	FSNCEEGOMTYXKY	216.09	C12H12N2O2	4	NR	4NR	[M+H]+	[M+H]+	2.25313	217.097	1.31404e+07	0.995156	3	3	3	3	12		cyclomethyltryptophan	O=C(O)C1Cc2c([nH]c3ccccc23)CN1	FSNCEEGOMTYXKY-UHFFFAOYSA-N	Carboline alkaloids	[M+H]+	Q27466042	C12H12N2O2	C
Lab8_14	Maybridge1_002151	InChI=1S/C12H12N2O2/c15-12(16)10-5-8-7-3-1-2-4-9(7)14-11(8)6-13-10/h1-4,10,13-14H,5-6H2,(H,15,16)	O=C(O)C1CC(C2=CC=CC=C2N3)=C3CN1	Carboline alkaloids	Tryptophan alkaloids	Alkaloids	FALSE	FSNCEEGOMTYXKY-UHFFFAOYSA-N	216.09	C12H12N2O2	5	NR	5NR	[M + H]+	[M+H]+	2.25	217.097	9.55237e+06	0.995156	3	3	3	3	12		cyclomethyltryptophan	O=C(O)C1Cc2c([nH]c3ccccc23)CN1	FSNCEEGOMTYXKY-UHFFFAOYSA-N	Carboline alkaloids	[M+H]+	Q27466042	C12H12N2O2	C
Lab5_34	3S_2349_Tetrahydro_1h_pyrido_34b_indole_carboxylic_acid	InChI=1S/C12H12N2O2/c15-12(16)10-5-8-7-3-1-2-4-9(7)14-11(8)6-13-10/h1-4,10,13-14H,5-6H2,(H,15,16)	O=C(O)C1CC(C2=CC=CC=C2N3)=C3CN1	Carboline alkaloids	Tryptophan alkaloids	Alkaloids	FALSE	FSNCEEGOMTYXKY-UHFFFAOYSA-N	NA	C12H12N2O2	2	NR	2NR	[M+H]+	[M+H]+	2.255	217.097	3.39901e+06	0.995156	3	3	3	3	12		cyclomethyltryptophan	O=C(O)C1Cc2c([nH]c3ccccc23)CN1	FSNCEEGOMTYXKY-UHFFFAOYSA-N	Carboline alkaloids	[M+H]+	Q27466042	C12H12N2O2	C
Lab7_23	NA	InChI=1S/C11H16O3/c1-10(2)5-7(12)6-11(3)8(10)4-9(13)14-11/h4,7,12H,5-6H2,1-3H3	CC(CC(O)CC12C)(C1=CC(O2)=O)C	Apocarotenoids	Apocarotenoids	Terpenoids	FALSE	XEVQXKKKAVVSMW-UHFFFAOYSA-N	196.11	C11H16O3	2	NR	2NR	[M+Na]+	[M+Na]+	3.51	219.099	47521800	0.951448	3	3	2	2	10		loliolide	CC1(C)CC(O)CC2(C)OC(=O)C=C12	XEVQXKKKAVVSMW-UHFFFAOYSA-N	Apocarotenoids	[M+Na]+	Q82893766	C11H16O3	C
Lab4_49_3	Loliolide	InChI=1S/C11H16O3/c1-10(2)5-7(12)6-11(3)8(10)4-9(13)14-11/h4,7,12H,5-6H2,1-3H3/t7-,11+/m0/s1	CC(C[C@@](O)([H])C[C@]12C)(C1=CC(O2)=O)C	Apocarotenoids	Apocarotenoids	Terpenoids	FALSE	XEVQXKKKAVVSMW-WRWORJQWSA-N	196.11	C11H16O3	2	NR	2NR	M+Na	[M+Na]+	3.49	219.099	845811	0.951448	3	3	2	2	10		loliolide	CC1(C)CC(O)CC2(C)OC(=O)C=C12	XEVQXKKKAVVSMW-UHFFFAOYSA-N	Apocarotenoids	[M+Na]+	Q82893766	C11H16O3	C
Lab8_22_1	NA	NA	NA	NA	NA	NA	NA	NA	196.11	C11H16O3	5	NR	5NR	[M + Na]+	[M+Na]+	3.5	219.1	3.82235e+06	0	3	3	0	0	6		loliolide	CC1(C)CC(O)CC2(C)OC(=O)C=C12	XEVQXKKKAVVSMW-UHFFFAOYSA-N	Apocarotenoids	[M+Na]+	Q82893766	C11H16O3	C
Lab1_37	Pantothenate|Pantothenic acid|3-[[(2R)-2,4-dihydroxy-3,3-dimethylbutanoyl]amino]propanoic acid	InChI=1S/C9H17NO5/c1-9(2,5-11)7(14)8(15)10-4-3-6(12)13/h7,11,14H,3-5H2,1-2H3,(H,10,15)(H,12,13)/t7-/m0/s1	CC(CO)([C@](O)([H])C(O)=NCCC(O)=O)C	Dipeptides	Fatty Acids and Conjugates	Fatty acids	FALSE	GHOKWGTUZJEAQD-ZETCQYMHSA-N	219.111	C9H17NO5	3	NR	3NR	[M+H]+	[M+H]+	1.61713	220.118	878194	-0.915361	3	3	3	3	12		Pantothenic acid	CC(C)(CO)C(C(=O)NCCC(=O)O)O	GHOKWGTUZJEAQD-UHFFFAOYSA-N	Dipeptides	[M+H]+	Q179894	C9H17NO5	C
Lab4_27_1	Pantothenic Acid	InChI=1S/C9H17NO5/c1-9(2,5-11)7(14)8(15)10-4-3-6(12)13/h7,11,14H,3-5H2,1-2H3,(H,10,15)(H,12,13)/t7-/m0/s1	CC(CO)([C@](O)([H])C(O)=NCCC(O)=O)C	Dipeptides	Fatty Acids and Conjugates	Fatty acids	FALSE	GHOKWGTUZJEAQD-ZETCQYMHSA-N	219.111	C9H17NO5	2	NR	2NR	[M+H]+	[M+H]+	1.61	220.118	16557.3	-0.915361	3	3	3	3	12		Pantothenic acid	CC(C)(CO)C(C(=O)NCCC(=O)O)O	GHOKWGTUZJEAQD-UHFFFAOYSA-N	Dipeptides	[M+H]+	Q179894	C9H17NO5	C
Lab3_54	Pantothenic acid	InChI=1S/C9H17NO5/c1-9(2,5-11)7(14)8(15)10-4-3-6(12)13/h7,11,14H,3-5H2,1-2H3,(H,10,15)(H,12,13)/t7-/m0/s1	CC(CO)([C@](O)([H])C(O)=NCCC(O)=O)C	Dipeptides	Fatty Acids and Conjugates	Fatty acids	FALSE	GHOKWGTUZJEAQD-ZETCQYMHSA-N	219.111	C9H17NO5	2	NR	2NR	[M+H]+1	[M+H]+	1.606	220.118	955834	-0.915361	3	3	3	3	12		Pantothenic acid	CC(C)(CO)C(C(=O)NCCC(=O)O)O	GHOKWGTUZJEAQD-UHFFFAOYSA-N	Dipeptides	[M+H]+	Q179894	C9H17NO5	C
Lab3_102	2-(Cyclohexylamino)benzoic acid	InChI=1S/C13H17NO2/c15-13(16)11-8-4-5-9-12(11)14-10-6-2-1-3-7-10/h4-5,8-10,14H,1-3,6-7H2,(H,15,16)	O=C(O)C1=CC=CC=C1NC2CCCCC2	NA	NA	NA	FALSE	JSXMFCCPQQJLCR-UHFFFAOYSA-N	219.126	C13H17NO2	2	NR	2NR	[M+H]+1	[M+H]+	5.313	220.134	1.11314e+06	3.50585	1	1	0	1	3		2-(Cyclohexylamino)benzoic acid	C1CCC(CC1)NC2=CC=CC=C2C(=O)O	JSXMFCCPQQJLCR-UHFFFAOYSA-N	NA	[M+H]+	CID19826721	C13H17NO2	NA
Lab3_42	5-hydroxy-L-tryptophan	InChI=1S/C11H12N2O3/c12-9(11(15)16)3-6-5-13-10-2-1-7(14)4-8(6)10/h1-2,4-5,9,13-14H,3,12H2,(H,15,16)/t9-/m0/s1	N[C@@](C(O)=O)([H])CC1=CNC2=C1C=C(O)C=C2	Aminoacids	Small peptides	Amino acids and Peptides	FALSE	LDCYZAJDBXYCGN-VIFPVBQESA-N	220.085	C11H12N2O3	2	NR	2NR	[M+H]+1	[M+H]+	0.886	221.092	921831	-1.65995	1	1	1	1	4		5-hydroxy-L-tryptophan	NC(Cc1c[nH]c2ccc(O)cc12)C(=O)O	LDCYZAJDBXYCGN-UHFFFAOYSA-N	Aminoacids	[M+H]+	CID144	C11H12N2O3	NA
Lab8_08_3	NA	InChI=1S/C19H30O9/c1-10-6-11(22)7-18(2,3)19(10,26)5-4-12(8-20)27-17-16(25)15(24)14(23)13(9-21)28-17/h4-6,12-17,20-21,23-26H,7-9H2,1-3H3	CC(C1(O)C=CC(OC2C(O)C(O)C(O)C(O2)CO)CO)=CC(CC1(C)C)=O	Megastigmane glycosides	Apocarotenoids	Terpenoids	TRUE	SYBYAWTVABPDJR-UHFFFAOYSA-N	402.189	C19H30O9	3	NR	3NR	223.1332[M - C6H11O6 + H]+	[M+H-C6H11O6]+	1.89	223.133	1.27442e+06	-1.99571	1	1	1	1	4		NA	CC1=CC(=O)CC(C)(C)C1(O)C=CC(CO)OC1OC(CO)C(O)C(O)C1O	SYBYAWTVABPDJR-UHFFFAOYSA-N	Megastigmane glycosides	[M+H-C6H12O6]+	Q105263476	C19H30O9	NA
Lab7_40	NA	InChI=1S/C28H40O7/c1-13-9-20(35-25(32)16(13)12-29)14(2)17-5-6-18-15-10-23-28(33)24(31)21(34-23)11-22(30)27(28,4)19(15)7-8-26(17,18)3/h14-15,17-21,23-24,29,31,33H,5-12H2,1-4H3	CC(CC(O1)C(C2CCC3C(C(C45C)CCC23C)CC6C5(O)C(O)C(O6)CC4=O)C)=C(C1=O)CO	Ergostane steroids	Steroids	Terpenoids	FALSE	YXNFYOIERQXPKC-UHFFFAOYSA-N	225.173	C13H23N1O2	5	c	5c	[M+H]+	[M+H]+	4.86	226.18	6992210	3.21582	2	1	1	1	5	Blanks	NA	NA	NA	NA	NA	NA	NA	NA
Lab1_84	VITAMIN K1	InChI=1S/C31H46O2/c1-22(2)12-9-13-23(3)14-10-15-24(4)16-11-17-25(5)20-21-27-26(6)30(32)28-18-7-8-19-29(28)31(27)33/h7-8,18-20,22-24H,9-17,21H2,1-6H3/b25-20+	CC(CCCC(CCCC(CCC/C(C)=C([H])/CC1=C(C(C2=CC=CC=C2C1=O)=O)C)C)C)C	Prenyl quinone meroterpenoids	Meroterpenoids	Terpenoids	FALSE	MBWXNTAXLNYFJB-UHFFFAOYSA-N	450.35	C31H46O2	3	NR	3NR	[M+2H]	[M+2H]+	4.87152	226.182	10400000	9.14095	2	1	1	1	5	Blanks	NA	NA	NA	NA	NA	NA	NA	NA
Lab7_5	tryptophan	InChI=1S/C11H12N2O2/c12-9(11(14)15)5-7-6-13-10-4-2-1-3-8(7)10/h1-4,6,9,13H,5,12H2,(H,14,15)/t9-/m0/s1	N[C@@](C(O)=O)([H])CC1=CNC2=CC=CC=C12	Aminoacids	Small peptides	Amino acids and Peptides, Shikimates and Phenylpropanoids	FALSE	QIVBCDIJIAJPQS-VIFPVBQESA-N	204.09	C11H12N2O2	2	NR	2NR	[M+Na]+	[M+Na]+	1.83	227.079	60886500	-1.25097	3	3	3	3	12		Tryptophan-N-glucoside	C1=CC=C2C(=C1)C(=CN2C3C(C(C(C(O3)CO)O)O)O)CC(C(=O)O)N	ZHBHZDMTVVJASV-UHFFFAOYSA-N	Aminoacids	[M+Na+NH3-C6H11O5-NH2]+	Q27145767	C17H22N2O7	C
Lab4_31_2	L-Tryptophan	InChI=1S/C11H12N2O2/c12-9(11(14)15)5-7-6-13-10-4-2-1-3-8(7)10/h1-4,6,9,13H,5,12H2,(H,14,15)/t9-/m0/s1	N[C@@](C(O)=O)([H])CC1=CNC2=CC=CC=C12	Aminoacids	Small peptides	Amino acids and Peptides, Shikimates and Phenylpropanoids	FALSE	QIVBCDIJIAJPQS-VIFPVBQESA-N	204.09	C11H12N2O2	2	NR	2NR	M+Na	[M+Na]+	1.82	227.079	1.15578e+06	-1.25097	3	3	3	3	12		Tryptophan-N-glucoside	C1=CC=C2C(=C1)C(=CN2C3C(C(C(C(O3)CO)O)O)O)CC(C(=O)O)N	ZHBHZDMTVVJASV-UHFFFAOYSA-N	Aminoacids	[M+Na+NH3-C6H11O5-NH2]+	Q27145767	C17H22N2O7	C
Lab6_6_1	tryptophan	InChI=1S/C11H12N2O2/c12-9(11(14)15)5-7-6-13-10-4-2-1-3-8(7)10/h1-4,6,9,13H,5,12H2,(H,14,15)/t9-/m1/s1	N[C@](C(O)=O)([H])CC1=CNC2=CC=CC=C12	Aminoacids	Small peptides	Amino acids and Peptides, Shikimates and Phenylpropanoids	FALSE	QIVBCDIJIAJPQS	204.09	C11H12N2O2	4	NR	4NR	[M+Na]+	[M+Na]+	1.82567	227.079	5.73475e+07	-1.25097	3	3	3	3	12		Tryptophan-N-glucoside	C1=CC=C2C(=C1)C(=CN2C3C(C(C(C(O3)CO)O)O)O)CC(C(=O)O)N	ZHBHZDMTVVJASV-UHFFFAOYSA-N	Aminoacids	[M+Na+NH3-C6H11O5-NH2]+	Q27145767	C17H22N2O7	C
Lab7_48	NA	InChI=1S/C13H22O2/c1-3-11(2)7-5-4-6-8-12-9-10-13(14)15-12/h9-12H,3-8H2,1-2H3	CCC(CCCCCC(O1)C=CC1=O)C	NA	NA	NA	FALSE	OFMQUACVCCNBRR-UHFFFAOYSA-N	210.162	C13H22O2	5	NR	5NR	[M+NH4]+	[M+H+NH3]+	5.57	228.196	13847100	5.02324	1	1	1	1	4	Blanks	NA	NA	NA	NA	NA	NA	NA	NA
Lab6_103	(E)-N-butyl-N-(2-(cyclohexylamino)-2-oxo-1-(pyridin-3-yl)ethyl)but-2-enamide	InChI=1S/C21H31N3O2/c1-3-5-15-24(19(25)10-4-2)20(17-11-9-14-22-16-17)21(26)23-18-12-7-6-8-13-18/h4,9-11,14,16,18,20H,3,5-8,12-13,15H2,1-2H3,(H,23,26)/b10-4+	CCCCN(C(C(O)=NC1CCCCC1)C2=CN=CC=C2)C(/C([H])=C([H])/C)=O	Pyridine alkaloids	Nicotinic acid alkaloids	Alkaloids	FALSE	KTGVFPUDGGUDCN	232.071	C21H31N3O2	4	NR	4NR	[M+H]+	[M+H]+	3.96488	233.079	9.40054e+06	3.70438	1	1	1	1	4	RSD 65%	NA	NA	NA	NA	NA	NA	NA	NA
Lab8_22_2	NA	NA	NA	NA	NA	NA	NA	NA	196.11	C11H16O3	5	NR	5NR	235.0735[M+K]+	[M+K]+	3.5	235.073	3.82235e+06	0	1	1	0	0	2		loliolide	CC1(C)CC(O)CC2(C)OC(=O)C=C12	XEVQXKKKAVVSMW-UHFFFAOYSA-N	Apocarotenoids	[M+K]+	Q82893766	C11H16O3	C
Lab5_12	Cis-dihydrowaol A	InChI=1S/C13H18O4/c1-3-5-10-9(14)7-8-12(16-10)11(6-4-2)17-13(8)15/h3-6,8-12,14H,7H2,1-2H3	CC=CC(O1)C(O)CC(C2=O)C1C(O2)C=CC	Miscellaneous polyketides	Miscellaneous polyketides	Polyketides	FALSE	HYIOVPCFUNFYCR-UHFFFAOYSA-N	NA	C13H18O4	3	NR	3NR	[M+H]+	[M+H]+	5.168	239.128	1.84039e+06	1.52599	3	3	1	1	8		NA	CC=CC1C(CC2C(O1)C(OC2=O)C=CC)O	HYIOVPCFUNFYCR-UHFFFAOYSA-N	Miscellaneous polyketides	[M+H]+	CID162940629	C13H18O4	NA
Lab6_98	Undecaethylene glycol	InChI=1S/C22H46O12/c23-1-3-25-5-7-27-9-11-29-13-15-31-17-19-33-21-22-34-20-18-32-16-14-30-12-10-28-8-6-26-4-2-24/h23-24H,1-22H2	OCCOCCOCCOCCOCCOCCOCCOCCOCCOCCOCCO	Monoacylglycerols	Glycerolipids	Fatty acids	FALSE	PSVXZQVXSXSQRO	238.12	C22H46O12	4	NR	4NR	[M+H]+	[M+H]+	5.17018	239.128	5.36436e+06	-3.043	3	3	1	1	8		NA	CC=CC1C(CC2C(O1)C(OC2=O)C=CC)O	HYIOVPCFUNFYCR-UHFFFAOYSA-N	Miscellaneous polyketides	[M+H]+	CID162940629	C13H18O4	NA
Lab8_44_2	Oprea1_568866	InChI=1S/C13H18O4/c1-3-4-10-5-6-12(13(7-10)16-2)17-9-11(15)8-14/h3,5-7,11,14-15H,1,4,8-9H2,2H3	C=CCC1=CC(OC)=C(OCC(O)CO)C=C1	Neolignans	Lignans	Shikimates and Phenylpropanoids	FALSE	WSGHOKIAHKGCPG-UHFFFAOYSA-N	238.12	C13H18O4	4	NR	4NR	239.1286[M + H]+	[M+H]+	5.17	239.129	1.49877e+07	1.48777	3	3	1	1	8		NA	CC=CC1C(CC2C(O1)C(OC2=O)C=CC)O	HYIOVPCFUNFYCR-UHFFFAOYSA-N	Miscellaneous polyketides	[M+H]+	CID162940629	C13H18O4	NA
Lab4_27_2	Pantothenic Acid	InChI=1S/C9H17NO5/c1-9(2,5-11)7(14)8(15)10-4-3-6(12)13/h7,11,14H,3-5H2,1-2H3,(H,10,15)(H,12,13)/t7-/m0/s1	CC(CO)([C@](O)([H])C(O)=NCCC(O)=O)C	Branched fatty acids	Fatty Acids and Conjugates	Fatty acids	FALSE	GHOKWGTUZJEAQD-ZETCQYMHSA-N	219.111	C9H17NO5	2	NR	2NR	M+Na	[M+Na]+	1.61	242.1	16557.3	-0.915361	1	1	1	1	4	no MS2	NA	NA	NA	NA	NA	NA	NA	NA
Lab5_8	optimax	InChI=1S/C11H12N2O2/c12-9(11(14)15)5-7-6-13-10-4-2-1-3-8(7)10/h1-4,6,9,13H,5,12H2,(H,14,15)	NC(C(O)=O)CC1=CNC2=CC=CC=C12	Aminoacids	Small peptides	Amino acids and Peptides, Shikimates and Phenylpropanoids	FALSE	QIVBCDIJIAJPQS-UHFFFAOYSA-N	NA	C11H12N2O2	3	c	3c	[M+K]+	[M+K]+	1.827	243.053	1.44217e+06	-1.25097	1	1	1	1	4		Tryptophan-N-glucoside	C1=CC=C2C(=C1)C(=CN2C3C(C(C(C(O3)CO)O)O)O)CC(C(=O)O)N	ZHBHZDMTVVJASV-UHFFFAOYSA-N	Aminoacids	[M+K+NH3-C6H11O5-NH2]+	Q27145767	C17H22N2O7	C
Lab3_32	Cytidine	InChI=1S/C9H13N3O5/c10-5-1-2-12(9(16)11-5)8-7(15)6(14)4(3-13)17-8/h1-2,4,6-8,13-15H,3H2,(H2,10,11,16)/t4-,6-,7-,8-/m1/s1	N=C1C=CN(C(O)=N1)[C@@]2([H])[C@@](O)([H])[C@@](O)([H])[C@@](O2)([H])CO	Pyrimidine nucleos(t)ides	Nucleosides	Carbohydrates	FALSE	UHDGCWIWMRVCDJ-XVFCMESISA-N	243.085	C9H13N3O5	5	NR	5NR	[M+H]+1	[M+H]+	0.803	244.093	95059.1	-1.12671	1	1	1	1	4	No MS2	NA	NA	NA	NA	NA	NA	NA	NA
Lab5_9	UNPD49763	InChI=1S/C13H25NO3/c1-5-12(16)9-7-8-10-13(12,14(3)4)11(15)17-6-2/h16H,5-10H2,1-4H3	CCC1(O)CCCCC1(N(C)C)C(OCC)=O	NA	NA	NA	FALSE	PGJJWEQJZIWKQY-UHFFFAOYSA-N	NA	C13H25NO3	3	NR	3NR	[M+H]+	[M+H]+	4.873	244.191	2487129	1.66995	1	1	0	1	3	Blanks	NA	NA	NA	NA	NA	NA	NA	NA
Lab1_38	N-lauroylethanolamine|N-(2-hydroxyethyl)dodecanamide	InChI=1S/C14H29NO2/c1-2-3-4-5-6-7-8-9-10-11-14(17)15-12-13-16/h16H,2-13H2,1H3,(H,15,17)	CCCCCCCCCCCC(O)=NCCO	Fatty alcohols	Fatty acyls	Fatty acids	FALSE	QZXSMBBFBXPQHI-UHFFFAOYSA-N	243.22	C14H29NO2	3	NR	3NR	[M+H]+	[M+H]+	6.84085	244.227	1650000	4.65962	1	1	1	1	4	Blanks	NA	NA	NA	NA	NA	NA	NA	NA
Lab7_38	NA	InChI=1S/C14H28O2/c1-3-5-7-9-10-12-14(15)16-13-11-8-6-4-2/h3-13H2,1-2H3	CCCCCCCC(OCCCCCC)=O	Wax monoesters	Fatty esters	Fatty acids	FALSE	PBGWNXWNCSSXCO-UHFFFAOYSA-N	228.209	C14H28O2	5	c	5c	[M+NH4]+	[M+H+NH3]+	4.54	246.243	4600220	5.6728	1	1	1	1	4	Inconsistent LogP|blanks	NA	NA	NA	NA	NA	NA	NA	NA
Lab6_139	6,7-dimethoxy-2H-chromen-2-one	InChI=1S/C11H10O4/c1-13-9-5-7-3-4-11(12)15-8(7)6-10(9)14-2/h3-6H,1-2H3	COC1=C(OC)C=C(O2)C(C=CC2=O)=C1	Simple coumarins	Coumarins	Shikimates and Phenylpropanoids	FALSE	GUAFOGOEJLSQBT	248.053	C11H10O4	4	NR	4NR	[M+H]+	[M+H]+	1.82095	249.061	842711	1.34224	1	1	1	1	4		Tryptophan-N-glucoside	C1=CC=C2C(=C1)C(=CN2C3C(C(C(C(O3)CO)O)O)O)CC(C(=O)O)N	ZHBHZDMTVVJASV-UHFFFAOYSA-N	Aminoacids	[M+Na+(Na-H)-C6H11O5-NH2]+	Q27145767	C17H22N2O7	C
Lab7_4	N-Caffeoylputrescine	InChI=1S/C13H18N2O3/c14-7-1-2-8-15-13(18)6-4-10-3-5-11(16)12(17)9-10/h3-6,9,16-17H,1-2,7-8,14H2,(H,15,18)/b6-4+	NCCCCN=C(O)/C([H])=C([H])/C1=CC(O)=C(O)C=C1	Phenylpropanoids (C6-C3)	Phenylpropanoids (C6-C3)	Shikimates and Phenylpropanoids	FALSE	KTZNZCYTXQYEHT-GQCTYLIASA-N	250.132	C13H18N2O3	5	c	5c	[M+H]+	[M+H]+	1.38	251.139	5758080	1.67356	2	2	2	2	8		N-Caffeoylputrescine	NCCCCNC(=O)C=Cc1ccc(O)c(O)c1	KTZNZCYTXQYEHT-UHFFFAOYSA-N	Polyamines	[M+H]+	Q105146022	C13H18N2O3	C
Lab7_6	NA	InChI=1S/C13H18N2O3/c14-7-1-2-8-15-13(18)6-4-10-3-5-11(16)12(17)9-10/h3-6,9,16-17H,1-2,7-8,14H2,(H,15,18)/b6-4+	NCCCCN=C(O)/C([H])=C([H])/C1=CC(O)=C(O)C=C1	Phenylpropanoids (C6-C3)	Phenylpropanoids (C6-C3)	Shikimates and Phenylpropanoids	FALSE	KTZNZCYTXQYEHT-GQCTYLIASA-N	250.132	C13H18N2O3	5	c	5c	[M+H]+	[M+H]+	1.64	251.139	5465900	1.67356	6	5	5	5	21		N-Caffeoylputrescine	NCCCCNC(=O)C=Cc1ccc(O)c(O)c1	KTZNZCYTXQYEHT-UHFFFAOYSA-N	Polyamines	[M+H]+	Q105146022	C13H18N2O3	C
Lab6_52	Caffeoyl putrescin (isomer of 1059)	InChI=1S/C13H18N2O3/c14-7-1-2-8-15-13(18)6-4-10-3-5-11(16)12(17)9-10/h3-6,9,16-17H,1-2,7-8,14H2,(H,15,18)	NCCCCN=C(O)C=CC1=CC(O)=C(O)C=C1	Phenylpropanoids (C6-C3)	Phenylpropanoids (C6-C3)	Shikimates and Phenylpropanoids	FALSE	KTZNZCYTXQYEHT	250.132	C13H18N2O3	4	NR	4NR	[M+H]+	[M+H]+	1.63223	251.139	5.5881e+06	1.67356	6	5	5	5	21		N-Caffeoylputrescine	NCCCCNC(=O)C=Cc1ccc(O)c(O)c1	KTZNZCYTXQYEHT-UHFFFAOYSA-N	Polyamines	[M+H]+	Q105146022	C13H18N2O3	C
Lab3_48	N-Caffeoylputrescine	InChI=1S/C13H18N2O3/c14-7-1-2-8-15-13(18)6-4-10-3-5-11(16)12(17)9-10/h3-6,9,16-17H,1-2,7-8,14H2,(H,15,18)/b6-4+	NCCCCN=C(O)/C([H])=C([H])/C1=CC(O)=C(O)C=C1	Phenylpropanoids (C6-C3)	Phenylpropanoids (C6-C3)	Shikimates and Phenylpropanoids	FALSE	KTZNZCYTXQYEHT-GQCTYLIASA-N	250.132	C13H18N2O3	2	NR	2NR	[M+H]+1	[M+H]+	1.383	251.139	1.12458e+06	1.67356	2	2	2	2	8		N-Caffeoylputrescine	NCCCCNC(=O)C=Cc1ccc(O)c(O)c1	KTZNZCYTXQYEHT-UHFFFAOYSA-N	Polyamines	[M+H]+	Q105146022	C13H18N2O3	C
Lab3_56	N-Caffeoylputrescine	InChI=1S/C13H18N2O3/c14-7-1-2-8-15-13(18)6-4-10-3-5-11(16)12(17)9-10/h3-6,9,16-17H,1-2,7-8,14H2,(H,15,18)/b6-4+	NCCCCN=C(O)/C([H])=C([H])/C1=CC(O)=C(O)C=C1	Phenylpropanoids (C6-C3)	Phenylpropanoids (C6-C3)	Shikimates and Phenylpropanoids	FALSE	KTZNZCYTXQYEHT-GQCTYLIASA-N	250.132	C13H18N2O3	2	NR	2NR	[M+H]+1	[M+H]+	1.633	251.139	5.48722e+06	1.67356	6	5	5	5	21		N-Caffeoylputrescine	NCCCCNC(=O)C=Cc1ccc(O)c(O)c1	KTZNZCYTXQYEHT-UHFFFAOYSA-N	Polyamines	[M+H]+	Q105146022	C13H18N2O3	C
Lab2_10	unknown_analyte	NA	NA	NA	NA	NA	NA	NA	NA	NA	5	NR	5NR	NA	NA	1.63	251.139	4300000	0	6	0	0	0	6		N-Caffeoylputrescine	NCCCCNC(=O)C=Cc1ccc(O)c(O)c1	KTZNZCYTXQYEHT-UHFFFAOYSA-N	Polyamines	[M+H]+	Q105146022	C13H18N2O3	C
Lab8_05	N-Caffeoylputrescine	InChI=1S/C13H18N2O3/c14-7-1-2-8-15-13(18)6-4-10-3-5-11(16)12(17)9-10/h3-6,9,16-17H,1-2,7-8,14H2,(H,15,18)	NCCCCN=C(O)C=CC1=CC(O)=C(O)C=C1	Phenylpropanoids (C6-C3)	Phenylpropanoids (C6-C3)	Shikimates and Phenylpropanoids	FALSE	KTZNZCYTXQYEHT-UHFFFAOYSA-N	250.132	C13H18N2O3	3	NR	3NR	[M + H]+	[M+H]+	1.63	251.139	5.50435e+06	1.67356	6	5	5	5	21		N-Caffeoylputrescine	NCCCCNC(=O)C=Cc1ccc(O)c(O)c1	KTZNZCYTXQYEHT-UHFFFAOYSA-N	Polyamines	[M+H]+	Q105146022	C13H18N2O3	C
Lab5_10	N-caffeoylputrescine	InChI=1S/C13H18N2O3/c14-7-1-2-8-15-13(18)6-4-10-3-5-11(16)12(17)9-10/h3-6,9,16-17H,1-2,7-8,14H2,(H,15,18)	NCCCCN=C(O)C=CC1=CC(O)=C(O)C=C1	Phenylpropanoids (C6-C3)	Phenylpropanoids (C6-C3)	Shikimates and Phenylpropanoids	FALSE	KTZNZCYTXQYEHT-UHFFFAOYSA-N	NA	C13H18N2O3	3	c	3c	[M+H]+	[M+H]+	1.635	251.139	1813297	1.67356	6	5	5	5	21		N-Caffeoylputrescine	NCCCCNC(=O)C=Cc1ccc(O)c(O)c1	KTZNZCYTXQYEHT-UHFFFAOYSA-N	Polyamines	[M+H]+	Q105146022	C13H18N2O3	C
Lab1_52	Sclareolide	InChI=1S/C16H26O2/c1-14(2)7-5-8-15(3)11(14)6-9-16(4)12(15)10-13(17)18-16/h11-12H,5-10H2,1-4H3/t11-,12+,15-,16+/m0/s1	CC(CCC[C@@]1([C@@]2([H])CC(O3)=O)C)([C@]1([H])CC[C@]23C)C	Norlabdane diterpenoids	Diterpenoids	Terpenoids	FALSE	IMKJGXCIJJXALX-UHFFFAOYSA-N	250.193	C16H26O2	3	NR	3NR	[M+H]+	[M+H]+	6.69545	251.201	346000	5.45943	1	1	1	1	4	no MS2	NA	NA	NA	NA	NA	NA	NA	NA
Lab1_31	Lauric isopropanolamide|N-(2-hydroxypropyl)dodecanamide	InChI=1S/C15H31NO2/c1-3-4-5-6-7-8-9-10-11-12-15(18)16-13-14(2)17/h14,17H,3-13H2,1-2H3,(H,16,18)	CCCCCCCCCCCC(O)=NCC(O)C	Fatty alcohols	Fatty acyls	Fatty acids	FALSE	MMBILEWCGWTAOV-UHFFFAOYSA-N	257.235	C15H31NO2	3	NR	3NR	[M+H]+	[M+H]+	7.14067	258.243	1.7503e+06	5.12727	1	1	1	1	4	Blanks	NA	NA	NA	NA	NA	NA	NA	NA
Lab5_11	N-a-Acetyl-L-arginine	InChI=1S/C8H16N4O3/c1-5(13)12-6(7(14)15)3-2-4-11-8(9)10/h6H,2-4H2,1H3,(H,12,13)(H,14,15)(H4,9,10,11)	CC(O)=NC(C(O)=O)CCCNC(N)=N	Aminoacids	Small peptides	Amino acids and Peptides	FALSE	SNEIUMQYRCDYCH-UHFFFAOYSA-N	NA	C8H16N4O3	3	NR	3NR	[M+2Na-H]+	[M+Na+(Na-H)]+	0.81	261.095	4.41461e+06	-0.315157	2	1	1	1	5		N-a-Acetyl-L-arginine	CC(=O)NC(CCCNC(=N)N)C(=O)O	SNEIUMQYRCDYCH-UHFFFAOYSA-N	Dipeptides	[M+Na+(Na-H)]+	CID60078741	C8H16N4O3	NA
Lab6_72	16beta-Hydroxytrametenolic acid	InChI=1S/C30H48O4/c1-18(2)9-8-10-19(26(33)34)25-22(31)17-30(7)21-11-12-23-27(3,4)24(32)14-15-28(23,5)20(21)13-16-29(25,30)6/h9,19,22-25,31-32H,8,10-17H2,1-7H3,(H,33,34)	CC(C)=CCCC(C(O)=O)C1C(O)CC2(C(CCC3C(C)(C(O)CCC43C)C)=C4CCC12C)C	Lanostane, Tirucallane and Euphane triterpenoids	Triterpenoids	Terpenoids	FALSE	LPHOGVFYEBRXSC	260.087	C30H48O4	4	NR	4NR	[M+H]+	[M+H]+	0.809533	261.095	1.01917e+07	4.4789	2	1	1	1	5	Annotation inconsistency (ID and MF do not match m/z)	N-a-Acetyl-L-arginine	CC(=O)NC(CCCNC(=N)N)C(=O)O	SNEIUMQYRCDYCH-UHFFFAOYSA-N	Dipeptides	[M+Na+(Na-H)]+	CID60078741	C8H16N4O3	NA
Lab8_44_1	Oprea1_568866	InChI=1S/C13H18O4/c1-3-4-10-5-6-12(13(7-10)16-2)17-9-11(15)8-14/h3,5-7,11,14-15H,1,4,8-9H2,2H3	C=CCC1=CC(OC)=C(OCC(O)CO)C=C1	Neolignans	Lignans	Shikimates and Phenylpropanoids	FALSE	WSGHOKIAHKGCPG-UHFFFAOYSA-N	238.12	C13H18O4	4	NR	4NR	[M + Na]+	[M+Na]+	5.17	261.111	1.49877e+07	1.48777	1	1	1	1	4	unresolved	unresolved	unresolved	unresolved	unresolved	unresolved	unresolved	unresolved	unresolved
Lab7_13	NA	InChI=1S/C12H12N2O2/c15-12(16)10-5-8-7-3-1-2-4-9(7)14-11(8)6-13-10/h1-4,10,13-14H,5-6H2,(H,15,16)	O=C(O)C1CC(C2=CC=CC=C2N3)=C3CN1	Carboline alkaloids	Tryptophan alkaloids	Alkaloids	FALSE	FSNCEEGOMTYXKY-UHFFFAOYSA-N	216.09	C12H12N2O2	5	NR	5NR	[[M+H]+HCOOH]+	[M+H+CH3OH]+	2.26	263.103	9390280	0.995156	1	1	1	1	4	not observed	NA	NA	NA	NA	NA	NA	NA	NA
Lab1_7	8-acetyl-5,7-dimethoxy-2,2-dimethylchromene	InChI=1S/C15H18O4/c1-9(16)13-12(18-5)8-11(17-4)10-6-7-15(2,3)19-14(10)13/h6-8H,1-5H3	CC(C1=C(OC)C=C(OC)C(C=C2)=C1OC2(C)C)=O	Phloroglucinols	Phloroglucinols	Polyketides	FALSE	JELWYGQTQBQPGH-UHFFFAOYSA-N	262.121	C15H18O4	3	NR	3NR	[M+H]+	[M+H]+	6.0061	263.13	14100000	2.51675	1	1	1	1	4	not observed	NA	NA	NA	NA	NA	NA	NA	NA
Lab1_63	conjugated linoleic acid (9E,11E)	InChI=1S/C18H32O2/c1-2-3-4-5-6-7-8-9-10-11-12-13-14-15-16-17-18(19)20/h7-10H,2-6,11-17H2,1H3,(H,19,20)/b8-7+,10-9+	CCCCCC/C([H])=C([H])/C([H])=C([H])/CCCCCCCC(O)=O	Unsaturated fatty acids	Fatty Acids and Conjugates	Fatty acids	FALSE	JBYXPOFIGCOSSB-XBLVEGMJSA-N	280.24	C18H32O2	3	NR	3NR	[M+H-H2O]+	[M+H-H2O]+	7.15647	263.237	2896.33	5.90258	1	1	1	1	4	Blanks	NA	NA	NA	NA	NA	NA	NA	NA
Lab7_9	Feruloylputrescine	InChI=1S/C14H20N2O3/c1-19-13-10-11(4-6-12(13)17)5-7-14(18)16-9-3-2-8-15/h4-7,10,17H,2-3,8-9,15H2,1H3,(H,16,18)/b7-5+	COC1=C(O)C=CC(/C([H])=C([H])/C(O)=NCCCCN)=C1	Phenylpropanoids (C6-C3)	Phenylpropanoids (C6-C3)	Amino acids and Peptides, Shikimates and Phenylpropanoids	FALSE	SFUVCMKSYKHYLD-FNORWQNLSA-N	264.147	C14H20N2O3	5	c	5c	[M+H]+	[M+H]+	2.02	265.155	2632490	1.55247					0	duplicate peak	NA	NA	NA	NA	NA	NA	NA	NA
Lab7_10	Feruloylputrescine	InChI=1S/C14H20N2O3/c1-19-13-10-11(4-6-12(13)17)5-7-14(18)16-9-3-2-8-15/h4-7,10,17H,2-3,8-9,15H2,1H3,(H,16,18)/b7-5+	COC1=C(O)C=CC(/C([H])=C([H])/C(O)=NCCCCN)=C1	Phenylpropanoids (C6-C3)	Phenylpropanoids (C6-C3)	Amino acids and Peptides, Shikimates and Phenylpropanoids	FALSE	SFUVCMKSYKHYLD-FNORWQNLSA-N	264.147	C14H20N2O3	5	c	5c	[M+H]+	[M+H]+	2.02	265.155	2641560	1.55247	7	5	6	6	24		Feruloylputrescine	COc1cc(C=CC(O)=NCCCCN)ccc1O	SFUVCMKSYKHYLD-UHFFFAOYSA-N	Phenylpropanoids (C6-C3)	[M+H]+	Q105252051	C14H20N2O3	C
Lab3_59	Feruloylputrescine	InChI=1S/C14H20N2O3/c1-19-13-10-11(4-6-12(13)17)5-7-14(18)16-9-3-2-8-15/h4-7,10,17H,2-3,8-9,15H2,1H3,(H,16,18)/b7-5+	COC1=C(O)C=CC(/C([H])=C([H])/C(O)=NCCCCN)=C1	Phenylpropanoids (C6-C3)	Phenylpropanoids (C6-C3)	Amino acids and Peptides, Shikimates and Phenylpropanoids	FALSE	SFUVCMKSYKHYLD-FNORWQNLSA-N	264.147	C14H20N2O3	2	NR	2NR	[M+H]+1	[M+H]+	1.858	265.155	810805	1.55247	1	1	1	1	4		Feruloylputrescine	COc1cc(C=CC(O)=NCCCCN)ccc1O	SFUVCMKSYKHYLD-UHFFFAOYSA-N	Phenylpropanoids (C6-C3)	[M+H]+	Q105252051	C14H20N2O3	C
Lab1_39	Feruloyl putrescine (isomer of 1173)	InChI=1S/C14H20N2O3/c1-19-13-10-11(4-6-12(13)17)5-7-14(18)16-9-3-2-8-15/h4-7,10,17H,2-3,8-9,15H2,1H3,(H,16,18)	COC1=C(O)C=CC(C=CC(O)=NCCCCN)=C1	Phenylpropanoids (C6-C3)	Phenylpropanoids (C6-C3)	Amino acids and Peptides, Shikimates and Phenylpropanoids	FALSE	SFUVCMKSYKHYLD-UHFFFAOYSA-N	264.147	C14H20N2O3	3	NR	3NR	[M+H]+	[M+H]+	2.04617	265.155	2.57811e+06	1.55247	7	5	6	6	24		Feruloylputrescine	COc1cc(C=CC(O)=NCCCCN)ccc1O	SFUVCMKSYKHYLD-UHFFFAOYSA-N	Phenylpropanoids (C6-C3)	[M+H]+	Q105252051	C14H20N2O3	C
Lab5_13	(2Z)-N-(4-aminobutyl)-3-(4-hydroxy-3-methoxyphenyl)prop-2-enimidic acid	InChI=1S/C14H20N2O3/c1-19-13-10-11(4-6-12(13)17)5-7-14(18)16-9-3-2-8-15/h4-7,10,17H,2-3,8-9,15H2,1H3,(H,16,18)	COC1=C(O)C=CC(C=CC(O)=NCCCCN)=C1	Phenylpropanoids (C6-C3)	Phenylpropanoids (C6-C3)	Amino acids and Peptides, Shikimates and Phenylpropanoids	FALSE	SFUVCMKSYKHYLD-UHFFFAOYSA-N	NA	C14H20N2O3	3	c	3c	[M+H]+	[M+H]+	2.048	265.155	935421	1.55247	7	5	6	6	24		Feruloylputrescine	COc1cc(C=CC(O)=NCCCCN)ccc1O	SFUVCMKSYKHYLD-UHFFFAOYSA-N	Phenylpropanoids (C6-C3)	[M+H]+	Q105252051	C14H20N2O3	C
Lab2_13	unknown_analyte	NA	NA	NA	NA	NA	NA	NA	NA	NA	5	NR	5NR	NA	NA	2.05	265.155	1630000	0	7	0	0	0	7		Feruloylputrescine	COc1cc(C=CC(O)=NCCCCN)ccc1O	SFUVCMKSYKHYLD-UHFFFAOYSA-N	Phenylpropanoids (C6-C3)	[M+H]+	Q105252051	C14H20N2O3	C
Lab3_64	Feruloylputrescine	InChI=1S/C14H20N2O3/c1-19-13-10-11(4-6-12(13)17)5-7-14(18)16-9-3-2-8-15/h4-7,10,17H,2-3,8-9,15H2,1H3,(H,16,18)/b7-5+	COC1=C(O)C=CC(/C([H])=C([H])/C(O)=NCCCCN)=C1	Phenylpropanoids (C6-C3)	Phenylpropanoids (C6-C3)	Amino acids and Peptides, Shikimates and Phenylpropanoids	FALSE	SFUVCMKSYKHYLD-FNORWQNLSA-N	264.147	C14H20N2O3	2	NR	2NR	[M+H]+1	[M+H]+	2.046	265.155	2.67854e+06	1.55247	7	5	6	6	24		Feruloylputrescine	COc1cc(C=CC(O)=NCCCCN)ccc1O	SFUVCMKSYKHYLD-UHFFFAOYSA-N	Phenylpropanoids (C6-C3)	[M+H]+	Q105252051	C14H20N2O3	C
Lab4_35_1	Feruloylputrescine	InChI=1S/C14H20N2O3/c1-19-13-10-11(4-6-12(13)17)5-7-14(18)16-9-3-2-8-15/h4-7,10,17H,2-3,8-9,15H2,1H3,(H,16,18)/b7-5+	COC1=C(O)C=CC(/C([H])=C([H])/C(O)=NCCCCN)=C1	Phenylpropanoids (C6-C3)	Phenylpropanoids (C6-C3)	Amino acids and Peptides, Shikimates and Phenylpropanoids	FALSE	SFUVCMKSYKHYLD-FNORWQNLSA-N	264.147	C14H20N2O3	2	NR	2NR	[M+H]+	[M+H]+	2.04	265.155	72010.4	1.55247	7	5	6	6	24		Feruloylputrescine	COc1cc(C=CC(O)=NCCCCN)ccc1O	SFUVCMKSYKHYLD-UHFFFAOYSA-N	Phenylpropanoids (C6-C3)	[M+H]+	Q105252051	C14H20N2O3	C
Lab8_10	N-Feruloylputrescine	InChI=1S/C14H20N2O3/c1-19-13-10-11(4-6-12(13)17)5-7-14(18)16-9-3-2-8-15/h4-7,10,17H,2-3,8-9,15H2,1H3,(H,16,18)	COC1=C(O)C=CC(C=CC(O)=NCCCCN)=C1	Phenylpropanoids (C6-C3)	Phenylpropanoids (C6-C3)	Amino acids and Peptides, Shikimates and Phenylpropanoids	FALSE	SFUVCMKSYKHYLD-UHFFFAOYSA-N	264.147	C14H20N2O3	3	NR	3NR	[M + H3N + H]+	[M+H+NH3]+	2.05	265.155	2.60848e+06	1.55247	7	1	6	6	20	Annotation inconsistency (ID does not match MF and m/z)	Feruloylputrescine	COc1cc(C=CC(O)=NCCCCN)ccc1O	SFUVCMKSYKHYLD-UHFFFAOYSA-N	Phenylpropanoids (C6-C3)	[M+H]+	Q105252051	C14H20N2O3	C
Lab3_109	Androsta-1,4,6-triene-3,17-dione	InChI=1S/C19H22O2/c1-18-9-7-13(20)11-12(18)3-4-14-15-5-6-17(21)19(15,2)10-8-16(14)18/h3-4,7,9,11,14-16H,5-6,8,10H2,1-2H3/t14-,15-,16-,18-,19-/m0/s1	C[C@]12C=CC(C=C1C=C[C@@]([C@]2([H])CC[C@@]34C)([H])[C@]3([H])CCC4=O)=O	Androstane steroids	Steroids	Terpenoids	FALSE	DKVSUQWCZQBWCP-QAGGRKNESA-N	282.162	C19H22O2	2	NR	2NR	[M+H-H2O]+1	[M+H-H2O]+	6.648	265.159	1.01435e+06	3.31514	1	1	1	1	4	RSD 64.3%	NA	NA	NA	NA	NA	NA	NA	NA
Lab1_76	Tributyl phosphate	InChI=1S/C12H27O4P/c1-4-7-10-14-17(13,15-11-8-5-2)16-12-9-6-3/h4-12H2,1-3H3	CCCCOP(OCCCC)(OCCCC)=O	Fatty acids	NA	Fatty acids	FALSE	STCOOQWBFONSKY-UHFFFAOYSA-N	266.165	C12H27O4P	3	NR	3NR	[M+H]+	[M+H]+	7.60563	267.172	2130000	3.7467	1	1	1	1	4	Blanks	NA	NA	NA	NA	NA	NA	NA	NA
Lab1_34	Adenosine|(2R,3R,4S,5R)-2-(6-aminopurin-9-yl)-5-(hydroxymethyl)oxolane-3,4-diol	InChI=1S/C10H13N5O4/c11-8-5-9(13-2-12-8)15(3-14-5)10-7(18)6(17)4(1-16)19-10/h2-4,6-7,10,16-18H,1H2,(H2,11,12,13)/t4-,6-,7-,10-/m1/s1	NC1=C(N=CN2[C@@]3([H])[C@@](O)([H])[C@@](O)([H])[C@@](O3)([H])CO)C2=NC=N1	Purine nucleos(t)ides	Nucleosides	Carbohydrates	FALSE	OIRDTQYFTABQOQ-KQYNXXCUSA-N	267.097	C10H13N5O4	3	NR	3NR	[M+H]+	[M+H]+	1.23787	268.104	12800000	-1.78378	1	1	1	1	4	not observed	NA	NA	NA	NA	NA	NA	NA	NA
Lab4_21_1	Adenosine	InChI=1S/C10H13N5O4/c11-8-5-9(13-2-12-8)15(3-14-5)10-7(18)6(17)4(1-16)19-10/h2-4,6-7,10,16-18H,1H2,(H2,11,12,13)	NC1=C(N=CN2C3C(O)C(O)C(O3)CO)C2=NC=N1	Purine nucleos(t)ides	Nucleosides	Carbohydrates	FALSE	OIRDTQYFTABQOQ-UHFFFAOYSA-N	267.097	C10H13N5O4	2	NR	2NR	[M+H]+	[M+H]+	1.16	268.104	304102	-1.78378	3	3	3	3	12		Adenosine or isomers	Nc1ncnc2c1ncn2C1OC(CO)C(O)C1O	OIRDTQYFTABQOQ-UHFFFAOYSA-N	Purine nucleos(t)ides	[M+H]+	Q27165666	C10H13N5O4	C
Lab6_86	ADENOSINE	InChI=1S/C10H13N5O4/c11-8-5-9(13-2-12-8)15(3-14-5)10-7(18)6(17)4(1-16)19-10/h2-4,6-7,10,16-18H,1H2,(H2,11,12,13)/t4-,6-,7-,10-/m1/s1	NC1=C(N=CN2[C@@]3([H])[C@@](O)([H])[C@@](O)([H])[C@@](O3)([H])CO)C2=NC=N1	Purine nucleos(t)ides	Nucleosides	Carbohydrates	FALSE	OIRDTQYFTABQOQ	267.096	C10H13N5O4	2	NR	2NR	[M+H]+	[M+H]+	1.16412	268.104	1.16878e+07	-1.78378	3	3	3	3	12		Adenosine or isomers	Nc1ncnc2c1ncn2C1OC(CO)C(O)C1O	OIRDTQYFTABQOQ-UHFFFAOYSA-N	Purine nucleos(t)ides	[M+H]+	Q27165666	C10H13N5O4	C
Lab5_14	Adenosine	InChI=1S/C10H13N5O4/c11-8-5-9(13-2-12-8)15(3-14-5)10-7(18)6(17)4(1-16)19-10/h2-4,6-7,10,16-18H,1H2,(H2,11,12,13)	NC1=C(N=CN2C3C(O)C(O)C(O3)CO)C2=NC=N1	Purine nucleos(t)ides	Nucleosides	Carbohydrates	FALSE	OIRDTQYFTABQOQ-UHFFFAOYSA-N	NA	C10H13N5O4	2	NR	2NR	[M+H]+	[M+H]+	1.162	268.104	2861287	-1.78378	3	3	3	3	12		Adenosine or isomers	Nc1ncnc2c1ncn2C1OC(CO)C(O)C1O	OIRDTQYFTABQOQ-UHFFFAOYSA-N	Purine nucleos(t)ides	[M+H]+	Q27165666	C10H13N5O4	C
Lab1_36	Lauryldiethanolamine|2-[dodecyl(2-hydroxyethyl)amino]ethanol	InChI=1S/C16H35NO2/c1-2-3-4-5-6-7-8-9-10-11-12-17(13-15-18)14-16-19/h18-19H,2-16H2,1H3	CCCCCCCCCCCCN(CCO)CCO	Fatty alcohols, N-acyl ethanolamines (endocannabinoids)	Fatty acyls, Fatty amides	Fatty acids	FALSE	NKFNBVMJTSYZDV-UHFFFAOYSA-N	273.267	C16H35NO2	3	NR	3NR	[M+H]+	[M+H]+	5.40955	274.274	23500000	4.39597	1	1	1	1	4	Inconsistent LogP|blanks	NA	NA	NA	NA	NA	NA	NA	NA
Lab6_114	6-chloro-7-methyl-2-(3-methylphenyl)chromen-4-one	NA	NA	NA	NA	NA	NA	NA	274.103		2	NR	2NR	[M+H]+	[M+H]+	1.05247	275.11	3.82469e+06	0	2	2	0	1	5		Histidinyl-Proline (His-Pro)	C1CC(N(C1)C(=O)C(CC2=CN=CN2)N)C(=O)O	LNCFUHAPNTYMJB-UHFFFAOYSA-N	Dipeptides	[M+Na]+	CID14324830	C11H16N4O3	NA
Lab5_15	Xylomollin	InChI=1S/C12H18O7/c1-5-8-6(4-7(13)18-5)9(10(14)16-2)12(17-3)19-11(8)15/h5-6,8-9,11-12,15H,4H2,1-3H3	CC(O1)C(C(O2)O)C(C(C2OC)C(OC)=O)CC1=O	Secoiridoid monoterpenoid glycosides	Monoterpenoids	Terpenoids	TRUE	IYOMTPNHJRSLSB-UHFFFAOYSA-N	NA	C12H18O7	3	NR	3NR	[M+H]+	[M+H]+	1.054	275.111	1054790	-0.411227	2	2	1	1	6		Histidinyl-Proline (His-Pro)	C1CC(N(C1)C(=O)C(CC2=CN=CN2)N)C(=O)O	LNCFUHAPNTYMJB-UHFFFAOYSA-N	Dipeptides	[M+Na]+	CID14324830	C11H16N4O3	NA
Lab4_55_2	12-OPDA	InChI=1S/C18H28O3/c1-2-3-7-11-16-15(13-14-17(16)19)10-8-5-4-6-9-12-18(20)21/h3,7,13-16H,2,4-6,8-12H2,1H3,(H,20,21)/b7-3-/t15-,16-/m0/s1	CC/C([H])=C([H])\C[C@@]1([H])[C@@](C=CC1=O)([H])CCCCCCCC(O)=O	12-oxophytodienoic acid metabolites	Octadecanoids	Fatty acids	FALSE	PMTMAFAPLCGXGK-JMTMCXQRSA-N	292.204	C18H28O3	2	NR	2NR	[M+H]+	[M+H]+	4.71	275.201	49834.3	4.77526	1	1	1	1	4	no MS2	NA	NA	NA	NA	NA	NA	NA	NA
Lab3_108	9-OxoOTrE	InChI=1S/C18H28O3/c1-2-3-4-5-6-8-11-14-17(19)15-12-9-7-10-13-16-18(20)21/h3-4,6,8,11,14H,2,5,7,9-10,12-13,15-16H2,1H3,(H,20,21)/b4-3-,8-6-,14-11+	CC/C([H])=C([H])\C/C([H])=C([H])\C([H])=C([H])\C(CCCCCCCC(O)=O)=O	Other Octadecanoids	Octadecanoids	Fatty acids	FALSE	ACHDMUPTZYZIGR-CUHSZNQNSA-N	292.204	C18H28O3	2	NR	2NR	[M+H-H2O]+1	[M+H-H2O]+	6.208	275.201	800240	4.15309	1	1	1	1	4		9-OxoOTrE	CCC=CCC=CC=CC(=O)CCCCCCCC(=O)O	ACHDMUPTZYZIGR-UHFFFAOYSA-N	Other Octadecanoids	[M+H-H2O]+	Q104909087	C18H28O3	NA
Lab4_18_2	N-Fructosyl isoleucine	InChI=1S/C12H23NO7/c1-3-6(2)8(11(17)18)13-5-12(19)10(16)9(15)7(4-14)20-12/h6-10,13-16,19H,3-5H2,1-2H3,(H,17,18)	CCC(C)C(C(=O)O)NCC1(C(C(C(O1)CO)O)O)O	Dipeptide glycosides	Small peptides	Amino acids and Peptides	TRUE	VYGRYVGDPYFVCA-UHFFFAOYSA-N	293.147	C12H23NO7	2	NR	2NR	M+H-H2O	[M+H-H2O]+	0.86	276.144	184784	0	1	1	1	1	4	no MS2	NA	NA	NA	NA	NA	NA	NA	NA
Lab5_16	O-Demethylfonsecin	InChI=1S/C14H12O6/c1-14(19)5-9(17)12-10(20-14)3-6-2-7(15)4-8(16)11(6)13(12)18/h2-4,15-16,18-19H,5H2,1H3	CC1(O)CC(C2=C(O)C3=C(O)C=C(O)C=C3C=C2O1)=O	Naphthalenes and derivatives	Naphthalenes	Polyketides	FALSE	RTYDQIKVNMHQMZ-UHFFFAOYSA-N	NA	C14H12O6	3	NR	3NR	[M+H]+	[M+H]+	0.81	277.069	1.31712e+06	0.916552	1	1	1	1	4		O-Demethylfonsecin	CC1(O)CC(=O)c2c(cc3cc(O)cc(O)c3c2O)O1	RTYDQIKVNMHQMZ-UHFFFAOYSA-N	Naphthalenes and derivatives	[M+H]+	CID100923872	C14H12O6	NA
Lab8_44_3	Oprea1_568866	InChI=1S/C13H18O4/c1-3-4-10-5-6-12(13(7-10)16-2)17-9-11(15)8-14/h3,5-7,11,14-15H,1,4,8-9H2,2H3	C=CCC1=CC(OC)=C(OCC(O)CO)C=C1	Neolignans	Lignans	Shikimates and Phenylpropanoids	FALSE	WSGHOKIAHKGCPG-UHFFFAOYSA-N	238.12	C13H18O4	4	NR	4NR	277.084[M+K]+	[M+K]+	5.17	277.084	1.49877e+07	1.48777	1	1	1	1	4	unresolved	unresolved	unresolved	unresolved	unresolved	unresolved	unresolved	unresolved	unresolved
Lab3_105	6-Shogaol	InChI=1S/C17H24O3/c1-3-4-5-6-7-8-15(18)11-9-14-10-12-16(19)17(13-14)20-2/h7-8,10,12-13,19H,3-6,9,11H2,1-2H3/b8-7+	CCCCC/C([H])=C([H])/C(CCC1=CC(OC)=C(O)C=C1)=O	NA	NA	NA	FALSE	OQWKEEOHDMUXEO-BQYQJAHWSA-N	276.173	C17H24O3	2	NR	2NR	[M+H]+1	[M+H]+	5.899	277.18	568249	4.28968	1	1	0	1	3		phytuberin	CC(=O)OC(C)(C)C1CCC2(C)COC3(C)C=COC23C1	YARAJYKHRCCDLG-UHFFFAOYSA-N	Secoeudesmane sesquiterpenoids	[M+H-H2O]+	Q27107914	C17H26O4	A
Lab3_113	6-Shogaol	InChI=1S/C17H24O3/c1-3-4-5-6-7-8-15(18)11-9-14-10-12-16(19)17(13-14)20-2/h7-8,10,12-13,19H,3-6,9,11H2,1-2H3/b8-7+	CCCCC/C([H])=C([H])/C(CCC1=CC(OC)=C(O)C=C1)=O	NA	NA	NA	FALSE	OQWKEEOHDMUXEO-BQYQJAHWSA-N	276.173	C17H24O3	2	NR	2NR	[M+H]+1	[M+H]+	7.197	277.18	783988	4.28968	1	1	1	1	4	no MS2	NA	NA	NA	NA	NA	NA	NA	NA
Lab1_55	13S-Hydroxy-9Z,11E,15Z-octadecatrienoic acid	InChI=1S/C18H30O3/c1-2-3-11-14-17(19)15-12-9-7-5-4-6-8-10-13-16-18(20)21/h3,7,9,11-12,15,17,19H,2,4-6,8,10,13-14,16H2,1H3,(H,20,21)/b9-7-,11-3-,15-12+/t17-/m0/s1	CC/C([H])=C([H])\C[C@@](O)([H])/C([H])=C([H])/C([H])=C([H])\CCCCCCCC(O)=O	Other Octadecanoids	Octadecanoids	Fatty acids	FALSE	KLLGGGQNRTVBSU-FQSPHKRJSA-N	294.219	C18H30O3	3	NR	3NR	[M+H-H2O]+	[M+H-H2O]+	7.2873	277.216	8.48792e+06	4.26165	3	2	2	2	9		2 family hits	CCCCCC=CC=CC(=O)CCCCCCCC(=O)O|CCCCCC=CC=COC=CCCCCCCC(=O)O	LUZSWWYKKLTDHU-UHFFFAOYSA-N|HHZKKFXQEIBVEV-UHFFFAOYSA-N	Other Octadecanoids, Oxo fatty acids, Unsaturated fatty acids	[M+H-H2O]+	Q81988149|Q110198889	C18H30O3	C
Lab7_55	NA	InChI=1S/C18H28O2/c1-2-3-4-5-6-7-8-9-10-11-12-13-14-15-16-17-18(19)20/h3-4,6-7,9-10,13-14H,2,5,8,11-12,15-17H2,1H3,(H,19,20)	CCC=CCC=CCC=CCCC=CCCCC(O)=O	Other Octadecanoids, Unsaturated fatty acids	Fatty Acids and Conjugates, Octadecanoids	Fatty acids	FALSE	DNOBNGNBPVOMLW-UHFFFAOYSA-N	276.209	C18H28O2	3	NR	3NR	[M+H]+	[M+H]+	7.22	277.216	12454900	5.31644	2	2	1	1	6	Blanks	NA	NA	NA	NA	NA	NA	NA	NA
Lab7_56	NA	InChI=1S/C18H28O2/c1-2-3-4-5-6-7-8-9-10-11-12-13-14-15-16-17-18(19)20/h3-4,6-7,9-10,12-13H,2,5,8,11,14-17H2,1H3,(H,19,20)	CCC=CCC=CCC=CCC=CCCCCC(O)=O	Unsaturated fatty acids	Fatty Acids and Conjugates	Fatty acids	FALSE	JIWBIWFOSCKQMA-UHFFFAOYSA-N	276.209	C18H28O2	3	NR	3NR	[M+H]+	[M+H]+	7.24	277.216	5534630	5.48051	1	1	1	1	4	Blanks	NA	NA	NA	NA	NA	NA	NA	NA
Lab7_48	NA	InChI=1S/C18H28O2/c1-2-3-4-5-6-7-8-9-10-11-12-13-14-15-16-17-18(19)20/h3-4,6-7,9-10,12-13H,2,5,8,11,14-17H2,1H3,(H,19,20)	CCC=CCC=CCC=CCC=CCCCCC(O)=O	Unsaturated fatty acids	Fatty Acids and Conjugates	Fatty acids	FALSE	JIWBIWFOSCKQMA-UHFFFAOYSA-N	276.209	C18H28O2	3	NR	3NR	[M+H]+	[M+H]+	7.26	277.216	4956060	5.48051	1	1	1	1	4	Blanks	NA	NA	NA	NA	NA	NA	NA	NA
Lab3_114	(9Z,11E,13S,15Z)-13-Hydroxyoctadeca-9,11,15-trienoic acid	InChI=1S/C18H30O3/c1-2-3-11-14-17(19)15-12-9-7-5-4-6-8-10-13-16-18(20)21/h3,7,9,11-12,15,17,19H,2,4-6,8,10,13-14,16H2,1H3,(H,20,21)/b9-7-,11-3-,15-12+/t17-/m0/s1	CC/C([H])=C([H])\C[C@@](O)([H])/C([H])=C([H])/C([H])=C([H])\CCCCCCCC(O)=O	Other Octadecanoids	Octadecanoids	Fatty acids	FALSE	KLLGGGQNRTVBSU-FQSPHKRJSA-N	294.219	C18H30O3	2	NR	2NR	[M+H-H2O]+1	[M+H-H2O]+	7.306	277.217	4.01111e+06	4.26165	3	2	2	2	9		2 family hits	CCCCCC=CC=CC(=O)CCCCCCCC(=O)O|CCCCCC=CC=COC=CCCCCCCC(=O)O	LUZSWWYKKLTDHU-UHFFFAOYSA-N|HHZKKFXQEIBVEV-UHFFFAOYSA-N	Other Octadecanoids, Oxo fatty acids, Unsaturated fatty acids	[M+H-H2O]+	Q81988149|Q110198889	C18H30O3	C
Lab5_17	10-Phenyldecanoic acid; Et ester	InChI=1S/C18H28O2/c1-2-20-18(19)16-12-7-5-3-4-6-9-13-17-14-10-8-11-15-17/h8,10-11,14-15H,2-7,9,12-13,16H2,1H3	CCOC(CCCCCCCCCC1=CC=CC=C1)=O	Wax monoesters	Fatty esters	Fatty acids	FALSE	MCHBMLAAPKVHBG-UHFFFAOYSA-N	276.209	C18H28O2	3	b	3b	[M+H]+	[M+H]+	7.204	277.217	1.53896e+06	6.23162	2	2	1	1	6	Blanks	NA	NA	NA	NA	NA	NA	NA	NA
Lab5_18	10-Phenyldecanoic acid; Et ester	InChI=1S/C18H28O2/c1-2-20-18(19)16-12-7-5-3-4-6-9-13-17-14-10-8-11-15-17/h8,10-11,14-15H,2-7,9,12-13,16H2,1H3	CCOC(CCCCCCCCCC1=CC=CC=C1)=O	Wax monoesters	Fatty esters	Fatty acids	FALSE	MCHBMLAAPKVHBG-UHFFFAOYSA-N	NA	C18H28O2	3	b	3b	[M+H]+	[M+H]+	7.302	277.217	1299107	6.23162	3	2	1	1	7		2 family hits	CCCCCC=CC=CC(=O)CCCCCCCC(=O)O|CCCCCC=CC=COC=CCCCCCCC(=O)O	LUZSWWYKKLTDHU-UHFFFAOYSA-N|HHZKKFXQEIBVEV-UHFFFAOYSA-N	Other Octadecanoids, Oxo fatty acids, Unsaturated fatty acids	[M+H-H2O]+	Q81988149|Q110198889	C18H30O3	C
Lab1_58	9(10)-EpOME	InChI=1S/C18H32O3/c1-2-3-4-5-7-10-13-16-17(21-16)14-11-8-6-9-12-15-18(19)20/h7,10,16-17H,2-6,8-9,11-15H2,1H3,(H,19,20)/b10-7-	CCCCC/C([H])=C([H])\CC(O1)C1CCCCCCCC(O)=O	Epoxy fatty acids	Fatty Acids and Conjugates	Fatty acids	FALSE	FBUKMFOXMZRGRB-YFHOEESVSA-N	296.235	C18H32O3	3	NR	3NR	[M+H-H2O]+	[M+H-H2O]+	7.6983	279.232	1.44299e+06	5.76771	1	1	1	1	4	Blanks	NA	NA	NA	NA	NA	NA	NA	NA
Lab1_43	8-hydroxy-8-(3-octyloxiran-2-yl)octanoic acid [IIN-based on: CCMSLIB00000846585]	InChI=1S/C18H34O4/c1-2-3-4-5-6-10-13-16-18(22-16)15(19)12-9-7-8-11-14-17(20)21/h15-16,18-19H,2-14H2,1H3,(H,20,21)	CCCCCCCCC(O1)C1C(O)CCCCCCC(O)=O	Other Octadecanoids	Octadecanoids	Fatty acids	FALSE	GQEOLYBERRZZCE-UHFFFAOYSA-N	314.246	C18H34O4	3	NR	3NR	[M-2H2O+H]+	[M+H-2H2O]+	7.88645	279.233	85682.9	4.99117	1	1	1	1	4	Blanks	NA	NA	NA	NA	NA	NA	NA	NA
Lab5_19	CNP0451161	InChI=1S/C12H19N5O3/c1-15-7-16(2)11-9(15)10(14-12(19)17(11)3)13-6-5-8(18)20-4/h5-7H2,1-4H3,(H,13,14,19)	CN(C(C1=NCCC(OC)=O)=C2N(C(O)=N1)C)CN2C	Imidazole alkaloids, Purine alkaloids	Pseudoalkaloids, Histidine alkaloids	Alkaloids	FALSE	ZWDZSGCQFGIYBE-UHFFFAOYSA-N	NA	C12H19N5O3	3	NR	3NR	[M+H]+	[M+H]+	1.204	282.155	540043	1.56803	1	1	1	1	4		NA	CC(=CCO)COC1OC(CO)C(O)C(O)C1O	CCMAOVDWTXGECN-UHFFFAOYSA-N	Acyclic monoterpenoid glycosides	[M+H]+	Q104953470	C11H20O7	NA
Lab1_59	9-Octadecenamide, (Z)-	InChI=1S/C18H35NO/c1-2-3-4-5-6-7-8-9-10-11-12-13-14-15-16-17-18(19)20/h9-10H,2-8,11-17H2,1H3,(H2,19,20)/b10-9-	CCCCCCCC/C([H])=C([H])\CCCCCCCC(O)=N	Unsaturated fatty acids	Fatty Acids and Conjugates	Fatty acids	FALSE	FATBGEAMYMYZAF-KTKRTIGZSA-N	281.272	C18H35NO	3	NR	3NR	[M+H]+	[M+H]+	7.79037	282.28	36740.7	6.68614	1	1	1	1	4	Blanks	NA	NA	NA	NA	NA	NA	NA	NA
Lab7_28	NA	InChI=1S/C18H19NO4/c1-23-15-6-2-13(3-7-15)10-11-19-18(22)9-5-14-4-8-16(20)17(21)12-14/h2-9,12,20-21H,10-11H2,1H3,(H,19,22)/b9-5+	COC1=CC=C(CCN=C(O)/C([H])=C([H])/C2=CC(O)=C(O)C=C2)C=C1	Linear diarylheptanoids	Diarylheptanoids	Shikimates and Phenylpropanoids	FALSE	JRKPLTBLTYEYJJ-WEVVVXLNSA-N	313.131	C18H19N1O4	5	NR	5NR	[M+H-CH2O]+	[M+H-CH2O]+	3.92	284.128	2609820	3.53254	7	1	6	1	15		coumaroyl tyramine	O=C(C=Cc1ccc(O)cc1)NCCc1ccc(O)cc1	RXGUTQNKCXHALN-UHFFFAOYSA-N	Cinnamic acid amides	[M+H]+	Q27134147	C17H17NO3	C
Lab7_30	NA	InChI=1S/C17H17NO3/c19-15-6-1-13(2-7-15)5-10-17(21)18-12-11-14-3-8-16(20)9-4-14/h1-10,19-20H,11-12H2,(H,18,21)	OC1=CC=C(C=CC(O)=NCCC2=CC=C(O)C=C2)C=C1	Linear diarylheptanoids	Diarylheptanoids	Shikimates and Phenylpropanoids	FALSE	RXGUTQNKCXHALN-UHFFFAOYSA-N	283.121	C17H17N1O3	5	c	5c	[M+H]+	[M+H]+	4.01	284.128	2865040	3.19751	1	1	1	1	4	not observed	NA	NA	NA	NA	NA	NA	NA	NA
Lab6_49_1	Coumaroyl tyramine	InChI=1S/C17H17NO3/c19-15-6-1-13(2-7-15)5-10-17(21)18-12-11-14-3-8-16(20)9-4-14/h1-10,19-20H,11-12H2,(H,18,21)	OC1=CC=C(C=CC(O)=NCCC2=CC=C(O)C=C2)C=C1	Linear diarylheptanoids	Diarylheptanoids	Shikimates and Phenylpropanoids	FALSE	RXGUTQNKCXHALN	283.121	C15H15N4O2	4	NR	4NR	[M+H]+	[M+H]+	3.91172	284.128	4.61499e+06	3.19751	7	5	6	5	23		coumaroyl tyramine	O=C(C=Cc1ccc(O)cc1)NCCc1ccc(O)cc1	RXGUTQNKCXHALN-UHFFFAOYSA-N	Cinnamic acid amides	[M+H]+	Q27134147	C17H17NO3	C
Lab4_51_1	Coumaroyl tyramine	InChI=1S/C17H17NO3/c19-15-6-1-13(2-7-15)5-10-17(21)18-12-11-14-3-8-16(20)9-4-14/h1-10,19-20H,11-12H2,(H,18,21)/b10-5+	OC1=CC=C(/C([H])=C([H])/C(O)=NCCC2=CC=C(O)C=C2)C=C1	Linear diarylheptanoids	Diarylheptanoids	Shikimates and Phenylpropanoids	FALSE	RXGUTQNKCXHALN-BJMVGYQFSA-N	283.121	C17H17NO3	2	NR	2NR	[M+H]+	[M+H]+	3.91	284.129	130586	3.19751	7	5	6	5	23		coumaroyl tyramine	O=C(C=Cc1ccc(O)cc1)NCCc1ccc(O)cc1	RXGUTQNKCXHALN-UHFFFAOYSA-N	Cinnamic acid amides	[M+H]+	Q27134147	C17H17NO3	C
Lab2_32	unknown_analyte	NA	NA	NA	NA	NA	NA	NA	NA	NA	5	NR	5NR	NA	NA	3.91	284.129	1770000	0	7	0	0	0	7		coumaroyl tyramine	O=C(C=Cc1ccc(O)cc1)NCCc1ccc(O)cc1	RXGUTQNKCXHALN-UHFFFAOYSA-N	Cinnamic acid amides	[M+H]+	Q27134147	C17H17NO3	C
Lab8_27	p-coumaroyltyramine	InChI=1S/C17H17NO3/c19-15-6-1-13(2-7-15)5-10-17(21)18-12-11-14-3-8-16(20)9-4-14/h1-10,19-20H,11-12H2,(H,18,21)	OC1=CC=C(C=CC(O)=NCCC2=CC=C(O)C=C2)C=C1	Linear diarylheptanoids	Diarylheptanoids	Shikimates and Phenylpropanoids	FALSE	RXGUTQNKCXHALN-UHFFFAOYSA-N	283.121	C17H17NO3	3	NR	3NR	[M + H]+	[M+H]+	3.91	284.129	2.80762e+06	3.19751	7	5	6	5	23		coumaroyl tyramine	O=C(C=Cc1ccc(O)cc1)NCCc1ccc(O)cc1	RXGUTQNKCXHALN-UHFFFAOYSA-N	Cinnamic acid amides	[M+H]+	Q27134147	C17H17NO3	C
Lab3_90	Paprazine	InChI=1S/C17H17NO3/c19-15-6-1-13(2-7-15)5-10-17(21)18-12-11-14-3-8-16(20)9-4-14/h1-10,19-20H,11-12H2,(H,18,21)/b10-5+	OC1=CC=C(/C([H])=C([H])/C(O)=NCCC2=CC=C(O)C=C2)C=C1	Linear diarylheptanoids	Diarylheptanoids	Shikimates and Phenylpropanoids	FALSE	RXGUTQNKCXHALN-BJMVGYQFSA-N	283.121	C17H17NO3	2	NR	2NR	[M+H]+1	[M+H]+	3.912	284.129	2.8141e+06	3.19751	7	5	6	5	23		coumaroyl tyramine	O=C(C=Cc1ccc(O)cc1)NCCc1ccc(O)cc1	RXGUTQNKCXHALN-UHFFFAOYSA-N	Cinnamic acid amides	[M+H]+	Q27134147	C17H17NO3	C
Lab5_23	(2Z)-3-(4-hydroxyphenyl)-N-[2-(4-hydroxyphenyl)ethyl]prop-2-enimidic acid	InChI=1S/C17H17NO3/c19-15-6-1-13(2-7-15)5-10-17(21)18-12-11-14-3-8-16(20)9-4-14/h1-10,19-20H,11-12H2,(H,18,21)	OC1=CC=C(C=CC(O)=NCCC2=CC=C(O)C=C2)C=C1	Linear diarylheptanoids	Diarylheptanoids	Shikimates and Phenylpropanoids	FALSE	RXGUTQNKCXHALN-UHFFFAOYSA-N	NA	C17H17NO3	3	c	3c	[M+H]+	[M+H]+	3.916	284.129	1002702	3.19751	7	5	6	5	23		coumaroyl tyramine	O=C(C=Cc1ccc(O)cc1)NCCc1ccc(O)cc1	RXGUTQNKCXHALN-UHFFFAOYSA-N	Cinnamic acid amides	[M+H]+	Q27134147	C17H17NO3	C
Lab4_35_2	Feruloylputrescine	InChI=1S/C14H20N2O3/c1-19-13-10-11(4-6-12(13)17)5-7-14(18)16-9-3-2-8-15/h4-7,10,17H,2-3,8-9,15H2,1H3,(H,16,18)/b7-5+	COC1=C(O)C=CC(/C([H])=C([H])/C(O)=NCCCCN)=C1	Phenylpropanoids (C6-C3)	Phenylpropanoids (C6-C3)	Amino acids and Peptides, Shikimates and Phenylpropanoids	FALSE	SFUVCMKSYKHYLD-FNORWQNLSA-N	264.147	C14H20N2O3	2	NR	2NR	M+Na	[M+Na]+	2.04	287.137	72010.4	1.55247	1	1	1	1	4	no MS2	NA	NA	NA	NA	NA	NA	NA	NA
Lab4_21_2	Adenosine	InChI=1S/C10H13N5O4/c11-8-5-9(13-2-12-8)15(3-14-5)10-7(18)6(17)4(1-16)19-10/h2-4,6-7,10,16-18H,1H2,(H2,11,12,13)	NC1=C(N=CN2C3C(O)C(O)C(O3)CO)C2=NC=N1	Purine nucleos(t)ides	Nucleosides	Carbohydrates	FALSE	OIRDTQYFTABQOQ-UHFFFAOYSA-N	267.097	C10H13N5O4	2	NR	2NR	M+Na	[M+Na]+	1.16	290.086	304102	-1.78378	1	1	1	1	4	no MS2	NA	NA	NA	NA	NA	NA	NA	NA
Lab3_45	Inosine	InChI=1S/C10H12N4O5/c15-1-4-6(16)7(17)10(19-4)14-3-13-5-8(14)11-2-12-9(5)18/h2-4,6-7,10,15-17H,1H2,(H,11,12,18)/t4-,6-,7-,10-/m1/s1	OC[C@](O1)([H])[C@](O)([H])[C@](O)([H])[C@]1([H])N2C=NC3=C2N=CN=C3O	Purine nucleos(t)ides	Nucleosides	Carbohydrates	FALSE	UGQMRVRMYYASKQ-KQYNXXCUSA-N	268.081	C10H12N4O5	2	NR	2NR	[M+Na]+1	[M+Na]+	0.98	291.07	588031	-1.37586	1	1	1	1	4	no MS2	NA	NA	NA	NA	NA	NA	NA	NA
Lab6_112	DexrazoxaneHCl	InChI=1S/C11H16N4O4.ClH/c1-7(15-5-10(18)13-11(19)6-15)2-14-3-8(16)12-9(17)4-14;/h7H,2-6H2,1H3,(H,12,16,17)(H,13,18,19);1H/t7-;/m0./s1	C[C@@](N1CC(O)=NC(C1)=O)([H])CN2CC(O)=NC(C2)=O.Cl	Alkaloids	NA	Alkaloids	FALSE	BIFMNMPSIYHKDN	290.097	C11H17ClN4O4	4	NR	4NR	[M+H]+	[M+H]+	0.803467	291.105	1.91621e+06	-0.46	2	1	1	1	5	Annotation inconsistency (ID and MF do not match m/z)|no MS2	NA	NA	NA	NA	NA	NA	NA	NA
Lab5_21	Neosilyhermin A	InChI=1S/C25H22O9/c1-32-20-6-11(2-4-15(20)28)24-14(10-26)22-13(3-5-16(29)25(22)34-24)19-9-18(31)23-17(30)7-12(27)8-21(23)33-19/h2-8,14,19,24,26-30H,9-10H2,1H3	COC1=C(O)C=CC(C2C(C3=C(C4CC(C5=C(O)C=C(O)C=C5O4)=O)C=CC(O)=C3O2)CO)=C1	Flavanones, Flavonolignans	Lignans, Flavonoids	Shikimates and Phenylpropanoids	FALSE	ODFCTVKAFKIYJI-UHFFFAOYSA-N	NA	C25H22O9	3	NR	3NR	[M-C6H8O6+H]+	[M+H-C6H8O6]+	0.81	291.105	1.00604e+06	0.96366	2	1	1	1	5	Inconsistent LogP|no MS2	NA	NA	NA	NA	NA	NA	NA	NA
Lab7_51	NA	NA	NA	NA	NA	NA	NA	NA	290.188	C18H26O3	5	c	5c	[M+H]+	[M+H]+	5.97	291.195	3525930	0	3	3	0	0	6	no MS2	NA	NA	NA	NA	NA	NA	NA	NA
Lab7_50	NA	InChI=1S/C18H26O3/c1-2-3-7-11-16-15(13-14-17(16)19)10-8-5-4-6-9-12-18(20)21/h3,7,11,13-15H,2,4-6,8-10,12H2,1H3,(H,20,21)/b7-3-,16-11+/t15-/m1/s1	CC/C([H])=C([H])\C([H])=C1[C@](C=CC/1=O)([H])CCCCCCCC(O)=O	Prostaglandins	Eicosanoids	Fatty acids	FALSE	PDNGUFGDDNNXDJ-DUOGVXIXSA-N	290.188	C18H26O3	5	c	5c	[M+H]+	[M+H]+	5.96	291.195	3791710	4.5732	3	3	2	2	10	no MS2	NA	NA	NA	NA	NA	NA	NA	NA
Lab7_51	NA	InChI=1S/C18H26O3/c1-2-3-7-11-16-15(13-14-17(16)19)10-8-5-4-6-9-12-18(20)21/h3,7,11,13-15H,2,4-6,8-10,12H2,1H3,(H,20,21)/b7-3-,16-11+/t15-/m1/s1	CC/C([H])=C([H])\C([H])=C1[C@](C=CC/1=O)([H])CCCCCCCC(O)=O	Prostaglandins	Eicosanoids	Fatty acids	FALSE	PDNGUFGDDNNXDJ-DUOGVXIXSA-N	290.188	C18H26O3	5	c	5c	[M+H]+	[M+H]+	5.97	291.195	3525930	4.5732	3	3	2	2	10	no MS2	NA	NA	NA	NA	NA	NA	NA	NA
Lab2_53	unknown_analyte	NA	NA	NA	NA	NA	NA	NA	290.188	C18H26O3	5	NR	5NR	[M+H]+	[M+H]+	5.75	291.196	1360000	0	2	2	0	0	4		Chromomoric acid C	CCC=CC=C1C(C=CC1=O)CCCCCCCC(O)=O	PDNGUFGDDNNXDJ-UHFFFAOYSA-N	Prostaglandins	[M+H]+	CID85434147	C18H26O3	C
Lab5_20	Chromomoric acid C	InChI=1S/C18H26O3/c1-2-3-7-11-16-15(13-14-17(16)19)10-8-5-4-6-9-12-18(20)21/h3,7,11,13-15H,2,4-6,8-10,12H2,1H3,(H,20,21)	CCC=CC=C1C(C=CC1=O)CCCCCCCC(O)=O	Prostaglandins	Eicosanoids	Fatty acids	FALSE	PDNGUFGDDNNXDJ-UHFFFAOYSA-N	NA	C18H26O3	3	c	3c	[M+H]+	[M+H]+	5.753	291.196	757044	4.5732	2	2	1	1	6		Chromomoric acid C	CCC=CC=C1C(C=CC1=O)CCCCCCCC(O)=O	PDNGUFGDDNNXDJ-UHFFFAOYSA-N	Prostaglandins	[M+H]+	CID85434147	C18H26O3	C
Lab2_52	unknown_analyte	NA	NA	NA	NA	NA	NA	NA	290.188	C18H26O3	5	NR	5NR	[M+H]+	[M+H]+	5.67	291.196	2420000	0	2	1	0	1	4		1,11,12-Trihydroxy-4-eudesmen-3-one; 11,12-Isopropylidene |phytoprostane A	CC1CC(=O)C=C(C12CCC(C2)(C3(COC(O3)(C)C)C)O)C|CCC(C=CC1C=CC(=O)C1CCCCCCCC(=O)O)O	IMLULKFPSSTWEH-UHFFFAOYSA-N|OXXJZDJLYSMGIQ-UHFFFAOYSA-N	Spirovetivane sesquiterpenoids|Phytoprostanes	[M+H-H2O]+	CID163076583|CID24978539	C18H28O4	C
Lab5_24	7,11,12-Trihydroxy-1(10)-spirovetiven-2-one; 11,12-Isopropylidene	InChI=1S/C18H28O4/c1-12-8-14(19)9-13(2)17(12)6-7-18(20,10-17)16(5)11-21-15(3,4)22-16/h8,13,20H,6-7,9-11H2,1-5H3	CC(C12CCC(C3(COC(C)(O3)C)C)(O)C1)=CC(CC2C)=O	Spirovetivane sesquiterpenoids	Sesquiterpenoids	Terpenoids	FALSE	IMLULKFPSSTWEH-UHFFFAOYSA-N	NA	C18H28O4	3	c	3c	[M+H-H2O]+	[M+H-H2O]+	5.667	291.196	1095705	1.83676	2	1	1	1	5		1,11,12-Trihydroxy-4-eudesmen-3-one; 11,12-Isopropylidene |phytoprostane A	CC1CC(=O)C=C(C12CCC(C2)(C3(COC(O3)(C)C)C)O)C|CCC(C=CC1C=CC(=O)C1CCCCCCCC(=O)O)O	IMLULKFPSSTWEH-UHFFFAOYSA-N|OXXJZDJLYSMGIQ-UHFFFAOYSA-N	Spirovetivane sesquiterpenoids|Phytoprostanes	[M+H-H2O]+	CID163076583|CID24978539	C18H28O4	C
Lab4_55_1	12-OPDA	InChI=1S/C18H28O3/c1-2-3-7-11-16-15(13-14-17(16)19)10-8-5-4-6-9-12-18(20)21/h3,7,13-16H,2,4-6,8-12H2,1H3,(H,20,21)/b7-3-/t15-,16-/m0/s1	CC/C([H])=C([H])\C[C@@]1([H])[C@@](C=CC1=O)([H])CCCCCCCC(O)=O	12-oxophytodienoic acid metabolites	Octadecanoids	Fatty acids	FALSE	PMTMAFAPLCGXGK-JMTMCXQRSA-N	292.204	C18H28O3	2	NR	2NR	M+H-H2O	[M+H-H2O]+	4.71	293.212	49834.3	4.77526	1	1	1	1	4		1 family hit	CCC=CCC=CC(O)C(O)C(O)CCCCCCCC(=O)O	KFINXCASWPGHEW-UHFFFAOYSA-N	Other Octadecanoids	[M+H-2H2O]+	Q76507171	C18H32O5	C
Lab3_118	9-OxoOTrE	InChI=1S/C18H28O3/c1-2-3-4-5-6-8-11-14-17(19)15-12-9-7-10-13-16-18(20)21/h3-4,6,8,11,14H,2,5,7,9-10,12-13,15-16H2,1H3,(H,20,21)/b4-3-,8-6-,14-11+	CC/C([H])=C([H])\C/C([H])=C([H])\C([H])=C([H])\C(CCCCCCCC(O)=O)=O	Other Octadecanoids	Octadecanoids	Fatty acids	FALSE	ACHDMUPTZYZIGR-CUHSZNQNSA-N	292.204	C18H28O3	2	NR	2NR	[M+H]+1	[M+H]+	7.555	293.212	1.34268e+06	4.15309	1	1	1	1	4		1 family hit	CCC=CCC=CC(O)C(O)C(O)CCCCCCCC(=O)O	KFINXCASWPGHEW-UHFFFAOYSA-N	Other Octadecanoids	[M+H-2H2O]+	Q76507171	C18H32O5	C
Lab6_119	S-HEXYL-GLUTATHIONE	InChI=1S/C16H29N3O6S/c1-2-3-4-5-8-26-10-12(15(23)18-9-14(21)22)19-13(20)7-6-11(17)16(24)25/h11-12H,2-10,17H2,1H3,(H,18,23)(H,19,20)(H,21,22)(H,24,25)/t11-,12-/m0/s1	CCCCCCSC[C@@](N=C(O)CC[C@@](N)([H])C(O)=O)([H])C(O)=NCC(O)=O	Aminoacids	NA	Amino acids and Peptides	FALSE	HXJDWCWJDCOHDG	293.147	C16H29N3O6S	4	NR	4NR	[M+H]+	[M+H]+	0.859617	294.155	4.29489e+06	-1.27775	3	3	3	1	10	Annotation inconsistency (ID and MF do not match m/z)	N-Fructosyl isoleucine or isomer	CCC(C)C(C(=O)O)NCC1(C(C(C(O1)CO)O)O)O	VYGRYVGDPYFVCA-UHFFFAOYSA-N	Dipeptide glycosides	[M+H]+	CID139292115	C12H23NO7	NA
Lab4_18_1	N-Fructosyl isoleucine	InChI=1S/C12H23NO7/c1-3-6(2)8(11(17)18)13-5-12(19)10(16)9(15)7(4-14)20-12/h6-10,13-16,19H,3-5H2,1-2H3,(H,17,18)	CCC(C)C(C(=O)O)NCC1(C(C(C(O1)CO)O)O)O	Dipeptide glycosides	Small peptides	Amino acids and Peptides	TRUE	VYGRYVGDPYFVCA-UHFFFAOYSA-N	293.147	C12H23NO7	2	NR	2NR	[M+H]+	[M+H]+	0.86	294.155	184784	0	3	3	3	2	11		N-Fructosyl isoleucine or isomer	CCC(C)C(C(=O)O)NCC1(C(C(C(O1)CO)O)O)O	VYGRYVGDPYFVCA-UHFFFAOYSA-N	Dipeptide glycosides	[M+H]+	CID139292115	C12H23NO7	NA
Lab3_43	N-Fructosyl isoleucine	InChI=1S/C12H23NO7/c1-3-6(2)8(11(17)18)13-5-12(19)10(16)9(15)7(4-14)20-12/h6-10,13-16,19H,3-5H2,1-2H3,(H,17,18)	CCC(C(NCC1(O)C(O)C(O)C(O1)CO)C(O)=O)C	Dipeptide glycosides	Small peptides	Amino acids and Peptides	TRUE	VYGRYVGDPYFVCA-UHFFFAOYSA-N	293.147	C12H23NO7	2	NR	2NR	[M+H]+1	[M+H]+	0.896	294.155	6.34706e+06	-1.11711	3	3	3	2	11		N-Fructosyl isoleucine or isomer	CCC(C)C(C(=O)O)NCC1(C(C(C(O1)CO)O)O)O	VYGRYVGDPYFVCA-UHFFFAOYSA-N	Dipeptide glycosides	[M+H]+	CID139292115	C12H23NO7	NA
Lab1_65	Glu Phe	InChI=1S/C14H18N2O5/c15-10(13(18)19)6-7-12(17)16-11(14(20)21)8-9-4-2-1-3-5-9/h1-5,10-11H,6-8,15H2,(H,16,17)(H,18,19)(H,20,21)/t10-,11-/m0/s1	N[C@@](C(O)=O)([H])CCC(O)=N[C@@](C(O)=O)([H])CC1=CC=CC=C1	Aminoacids	Small peptides	Amino acids and Peptides	FALSE	XHHOHZPNYFQJKL-QWRGUYRKSA-N	294.122	C14H18N2O5	3	NR	3NR	[M+H]+	[M+H]+	2.12597	295.128	709797	-2.02841	2	2	2	2	8		Glutamyl-phenylalanine	C1=CC=C(C=C1)CC(C(=O)O)NC(=O)CCC(C(=O)O)N	XHHOHZPNYFQJKL-UHFFFAOYSA-N	Aminoacids	[M+H]+	Q27161779	C14H18N2O5	NA
Lab3_66	Glutamyl-phenylalanine	InChI=1S/C14H18N2O5/c15-10(6-7-12(17)18)13(19)16-11(14(20)21)8-9-4-2-1-3-5-9/h1-5,10-11H,6-8,15H2,(H,16,19)(H,17,18)(H,20,21)/t10-,11-/m0/s1	N[C@@](C(O)=N[C@@](C(O)=O)([H])CC1=CC=CC=C1)([H])CCC(O)=O	Aminoacids	Small peptides	Amino acids and Peptides, Shikimates and Phenylpropanoids	FALSE	XMBSYZWANAQXEV-QWRGUYRKSA-N	294.122	C14H18N2O5	2	NR	2NR	[M+H]+1	[M+H]+	2.126	295.129	730871	0.141591	2	2	2	2	8		Glutamyl-phenylalanine	C1=CC=C(C=C1)CC(C(=O)O)NC(=O)CCC(C(=O)O)N	XHHOHZPNYFQJKL-UHFFFAOYSA-N	Aminoacids	[M+H]+	Q27161779	C14H18N2O5	NA
Lab3_83	Quercetin	InChI=1S/C15H10O7/c16-7-4-10(19)12-11(5-7)22-15(14(21)13(12)20)6-1-2-8(17)9(18)3-6/h1-5,16-19,21H	OC1=CC(O)=C(C(C(O)=C2C3=CC(O)=C(O)C=C3)=O)C(O2)=C1	Flavonols	Flavonoids	Shikimates and Phenylpropanoids	FALSE	REFJWTPEDVJJIY-UHFFFAOYSA-N	302.043	C15H10O7	2	NR	2NR	[M+H]+1	[M+H]+	2.953	303.05	2.36102e+06	1.11194	4	4	4	4	16		rutin	CC1OC(OCC2OC(Oc3c(-c4ccc(O)c(O)c4)oc4cc(O)cc(O)c4c3=O)C(O)C(O)C2O)C(O)C(O)C1O	IKGXIBQEEMLURG-UHFFFAOYSA-N	Flavonol glycosides	[M+H-(C12H22O10-H2O)]+	Q27163468	C27H30O16	A
Lab6_115	Quercetin	InChI=1S/C15H10O7/c16-7-4-10(19)12-11(5-7)22-15(14(21)13(12)20)6-1-2-8(17)9(18)3-6/h1-5,16-19,21H	OC1=CC(O)=C(C(C(O)=C2C3=CC(O)=C(O)C=C3)=O)C(O2)=C1	Flavonols	Flavonoids	Shikimates and Phenylpropanoids	FALSE	REFJWTPEDVJJIY	302.042	C15H10O7	2	NR	2NR	[M+H]+	[M+H]+	2.95437	303.05	1.8941e+06	1.11194	4	4	4	4	16		rutin	CC1OC(OCC2OC(Oc3c(-c4ccc(O)c(O)c4)oc4cc(O)cc(O)c4c3=O)C(O)C(O)C2O)C(O)C(O)C1O	IKGXIBQEEMLURG-UHFFFAOYSA-N	Flavonol glycosides	[M+H-(C12H22O10-H2O)]+	Q27163468	C27H30O16	A
Lab4_42	Quercetin	InChI=1S/C15H10O7/c16-7-4-10(19)12-11(5-7)22-15(14(21)13(12)20)6-1-2-8(17)9(18)3-6/h1-5,16-19,21H	OC1=CC(O)=C(C(C(O)=C2C3=CC(O)=C(O)C=C3)=O)C(O2)=C1	Flavonols	Flavonoids	Shikimates and Phenylpropanoids	FALSE	REFJWTPEDVJJIY-UHFFFAOYSA-N	302.043	C15H10O7	2	NR	2NR	[M+H]+	[M+H]+	2.95	303.05	66941.1	1.11194	4	4	4	4	16		rutin	CC1OC(OCC2OC(Oc3c(-c4ccc(O)c(O)c4)oc4cc(O)cc(O)c4c3=O)C(O)C(O)C2O)C(O)C(O)C1O	IKGXIBQEEMLURG-UHFFFAOYSA-N	Flavonol glycosides	[M+H-(C12H22O10-H2O)]+	Q27163468	C27H30O16	A
Lab7_18	quercetin	InChI=1S/C15H10O7/c16-7-4-10(19)12-11(5-7)22-15(14(21)13(12)20)6-1-2-8(17)9(18)3-6/h1-5,16-19,21H	OC1=CC(O)=C(C(C(O)=C2C3=CC(O)=C(O)C=C3)=O)C(O2)=C1	Flavonols	Flavonoids	Shikimates and Phenylpropanoids	FALSE	REFJWTPEDVJJIY-UHFFFAOYSA-N	302.043	C15H10O7	2	a	2a	[M+H]+	[M+H]+	2.96	303.05	2235840	1.11194					0	duplicate peak	NA	NA	NA	NA	NA	NA	NA	NA
Lab7_17	quercetin	InChI=1S/C15H10O7/c16-7-4-10(19)12-11(5-7)22-15(14(21)13(12)20)6-1-2-8(17)9(18)3-6/h1-5,16-19,21H	OC1=CC(O)=C(C(C(O)=C2C3=CC(O)=C(O)C=C3)=O)C(O2)=C1	Flavonols	Flavonoids	Shikimates and Phenylpropanoids	FALSE	REFJWTPEDVJJIY-UHFFFAOYSA-N	302.043	C15H10O7	2	a	2a	[M+H]+	[M+H]+	2.96	303.05	2303720	1.11194	4	4	4	4	16		rutin	CC1OC(OCC2OC(Oc3c(-c4ccc(O)c(O)c4)oc4cc(O)cc(O)c4c3=O)C(O)C(O)C2O)C(O)C(O)C1O	IKGXIBQEEMLURG-UHFFFAOYSA-N	Flavonol glycosides	[M+H-(C12H22O10-H2O)]+	Q27163468	C27H30O16	A
Lab6_131	2-(3,4-dihydroxyphenyl)-3,5,7-trihydroxy-4H-chromen-4-one hydrate	InChI=1S/C15H10O7/c16-7-4-10(19)12-11(5-7)22-15(14(21)13(12)20)6-1-2-8(17)9(18)3-6/h1-5,16-19,21H	OC1=CC(O)=C(C(C(O)=C2C3=CC(O)=C(O)C=C3)=O)C(O2)=C1	Flavonols	Flavonoids	Shikimates and Phenylpropanoids	FALSE	REFJWTPEDVJJIY	302.042	C15H10O7	2	NR	2NR	[M+H]+	[M+H]+	2.1644	303.05	823404	1.11194	1	1	1	1	4		Quercetin 3-O-rutinoside-7-O-glucoside	CC1OC(OCC2OC(Oc3c(-c4ccc(O)c(O)c4)oc4cc(OC5OC(CO)C(O)C(O)C5O)cc(O)c4c3=O)C(O)C(O)C2O)C(O)C(O)C1O	SPUFXPFDJYNCFD-UHFFFAOYSA-N	Flavonol glycosides	[M+H-(C6H10O5+C12H20O9)]+	Q83055325	C33H40O21	A
Lab6_118	(R)-((2R,3S,4S,5R,6S)-6-((3-(2,3-dihydrobenzo[b][1,4]dioxin-6-yl)-4-oxo-4H-chromen-7-yl)oxy)-3,4,5-trihydroxytetrahydro-2H-pyran-2-yl)methyl 2-((tert-butoxycarbonyl)amino)propanoate	InChI=1S/C31H35NO13/c1-15(32-30(38)45-31(2,3)4)28(37)42-14-23-25(34)26(35)27(36)29(44-23)43-17-6-7-18-21(12-17)41-13-19(24(18)33)16-5-8-20-22(11-16)40-10-9-39-20/h5-8,11-13,15,23,25-27,29,34-36H,9-10,14H2,1-4H3,(H,32,38)	CC(N=C(OC(C)(C)C)O)C(OCC(O1)C(O)C(O)C(O)C1OC2=CC3=C(C(C(C4=CC5=C(OCCO5)C=C4)=CO3)=O)C=C2)=O	Isoflavone glycosides	Isoflavonoids	Shikimates and Phenylpropanoids	TRUE	IQPQUCSPCDSVLE	304.113	C31H35NO13	4	NR	4NR	[M+H]+	[M+H]+	0.809533	305.121	2.38856e+06	2.73157	1	1	1	1	4	Annotation inconsistency (ID and MF do not match m/z)|unresolved	unresolved	unresolved	unresolved	unresolved	unresolved	unresolved	unresolved	unresolved
Lab4_51_2	Coumaroyl tyramine	InChI=1S/C17H17NO3/c19-15-6-1-13(2-7-15)5-10-17(21)18-12-11-14-3-8-16(20)9-4-14/h1-10,19-20H,11-12H2,(H,18,21)/b10-5+	OC1=CC=C(/C([H])=C([H])/C(O)=NCCC2=CC=C(O)C=C2)C=C1	Linear diarylheptanoids	Diarylheptanoids	Shikimates and Phenylpropanoids	FALSE	RXGUTQNKCXHALN-BJMVGYQFSA-N	283.121	C17H17NO3	2	NR	2NR	M+Na	[M+Na]+	3.91	306.11	130586	3.19751	2	2	2	2	8		coumaroyl tyramine	O=C(C=Cc1ccc(O)cc1)NCCc1ccc(O)cc1	RXGUTQNKCXHALN-UHFFFAOYSA-N	Cinnamic acid amides	[M+Na]+	Q27134147	C17H17NO3	C
Lab6_49_2	Coumaroyl tyramine	InChI=1S/C17H17NO3/c19-15-6-1-13(2-7-15)5-10-17(21)18-12-11-14-3-8-16(20)9-4-14/h1-10,19-20H,11-12H2,(H,18,21)	OC1=CC=C(C=CC(O)=NCCC2=CC=C(O)C=C2)C=C1	Linear diarylheptanoids	Diarylheptanoids	Shikimates and Phenylpropanoids	FALSE	RXGUTQNKCXHALN	283.121	C15H15N4O2	4	NR	4NR	[M+Na]+	[M+Na]+	3.91172	306.11	4.61499e+06	3.19751	2	2	2	2	8		coumaroyl tyramine	O=C(C=Cc1ccc(O)cc1)NCCc1ccc(O)cc1	RXGUTQNKCXHALN-UHFFFAOYSA-N	Cinnamic acid amides	[M+Na]+	Q27134147	C17H17NO3	C
Lab6_48	(3E,6R)-6-[(1R,2R,3aS,3bS,9bR,11aR)-2,8-dihydroxy-3a,6,6,9b,11a-pentamethyl-7,10-dioxo-1H,2H,3H,3aH,3bH,4H,6H,7H,9aH,9bH,10H,11H,11aH-cyclopenta[a]phenanthren-1-yl]-6-hydroxy-2-methyl-5-oxohept-3-en-2-yl acetate	InChI=1S/C32H44O8/c1-17(33)40-27(2,3)13-12-23(36)32(9,39)25-21(35)15-29(6)22-11-10-18-19(14-20(34)26(38)28(18,4)5)31(22,8)24(37)16-30(25,29)7/h10,12-14,19,21-22,25,34-35,39H,11,15-16H2,1-9H3/b13-12+/t19?,21-,22+,25+,29+,30-,31+,32+/m1/s1	CC(OC(C)(/C([H])=C([H])/C([C@@]([C@@]([C@@](CC1=O)2C)([H])[C@@](O)([H])C[C@]2([C@]3([H])CC=C(C(C)4C)C([C@@]31C)([H])C=C(O)C4=O)C)(O)C)=O)C)=O	Cucurbitane triterpenoids	Triterpenoids	Terpenoids	FALSE	NDYMQXYDSVBNLL	308.199	C14H24N6O2	4	NR	4NR	[M+H]+	[M+H]+	5.66675	309.206	4.21292e+06	3.39206	1	1	1	1	4	Annotation inconsistency (ID and MF do not match m/z)	1,11,12-Trihydroxy-4-eudesmen-3-one; 11,12-Isopropylidene |phytoprostane A	CC1CC(=O)C=C(C12CCC(C2)(C3(COC(O3)(C)C)C)O)C|CCC(C=CC1C=CC(=O)C1CCCCCCCC(=O)O)O	IMLULKFPSSTWEH-UHFFFAOYSA-N|OXXJZDJLYSMGIQ-UHFFFAOYSA-N	Spirovetivane sesquiterpenoids|Phytoprostanes	[M+H]+	CID163076583|CID24978539	C18H28O4	C
Lab7_61	NA	InChI=1S/C20H22O3/c1-4-14-11-15(20-16(21)7-5-12(2)19(14)20)9-13-6-8-18(23-3)17(22)10-13/h4-8,10,14-15,19-20,22H,1-2,9,11H2,3H3/t14-,15-,19+,20+/m1/s1	C=C[C@]([C@]1([H])C(C=CC2=O)=C)([H])C[C@@]([C@@]21[H])([H])CC3=CC(O)=C(OC)C=C3	NA	NA	NA	FALSE	ODHHTIYRUDURPW-IPZZXCBHSA-N	310.157	C20H22O3	5	NR	5NR	[M+H]+	[M+H]+	8.14	311.164	1993280	3.87498	3	3	0	0	6	not observed	NA	NA	NA	NA	NA	NA	NA	NA
Lab7_61	NA	InChI=1S/C20H22O3/c1-11(2)12-6-7-14-13(10-12)15(21)16-17-19(14,3)8-5-9-20(17,4)18(22)23-16/h6-7,10-11H,5,8-9H2,1-4H3/t19-,20-/m1/s1	CC(C1=CC(C(C(O2)=C3[C@](CCC[C@]3(C2=O)C)4C)=O)=C4C=C1)C	Podocarpane diterpenoids	Diterpenoids	Terpenoids	FALSE	UKOKENMLXFNPEJ-WOJBJXKFSA-N	310.157	C20H22O3	5	NR	5NR	[M+H]+	[M+H]+	8.14	311.164	1993280	5.07872	3	3	1	1	8	not observed	NA	NA	NA	NA	NA	NA	NA	NA
Lab7_61	NA	InChI=1S/C20H22O3/c1-7-20(4,5)16-12-14-9-11-17(22-6)15(10-8-13(2)3)18(14)23-19(16)21/h7-12H,1-2H2,3-6H3/b10-8+	C=CC(C)(C(C1=O)=CC2=C(O1)C(/C([H])=C([H])/C(C)=C)=C(OC)C=C2)C	Simple coumarins	Coumarins	Shikimates and Phenylpropanoids	FALSE	ZCHGCYXNSBHAEG-CSKARUKUSA-N	310.157	C20H22O3	5	NR	5NR	[M+H]+	[M+H]+	8.14	311.164	1993280	5.7818	3	3	1	1	8	not observed	NA	NA	NA	NA	NA	NA	NA	NA
Lab3_95	(10E,15E)-9,12,13-trihydroxyoctadeca-10,15-dienoic acid	InChI=1S/C18H32O5/c1-2-3-7-11-16(20)17(21)14-13-15(19)10-8-5-4-6-9-12-18(22)23/h3,7,13-17,19-21H,2,4-6,8-12H2,1H3,(H,22,23)/b7-3+,14-13+	CC/C([H])=C([H])/CC(O)C(O)/C([H])=C([H])/C(O)CCCCCCCC(O)=O	Other Octadecanoids	Octadecanoids	Fatty acids	FALSE	MKYUCBXUUSZMQB-NMABCHCUSA-N	328.225	C18H32O5	2	NR	2NR	[M+H-H2O]+1	[M+H-H2O]+	4.709	311.222	429212	3.11038	1	1	1	1	4	no MS2	NA	NA	NA	NA	NA	NA	NA	NA
Lab1_5	5'-Deoxy-5'-(methylsulfinyl)adenosine	InChI=1S/C11H15N5O4S/c1-21(19)2-5-7(17)8(18)11(20-5)16-4-15-6-9(12)13-3-14-10(6)16/h3-5,7-8,11,17-18H,2H2,1H3,(H2,12,13,14)	CS(CC(O1)C(O)C(O)C1N2C=NC(C2=NC=N3)=C3N)=O	Purine nucleos(t)ides	Nucleosides	Carbohydrates	FALSE	WXOJULRVRHWMGT-UHFFFAOYSA-N	313.084	C11H15N5O4S	3	NR	3NR	[M+H]+	[M+H]+	1.015	314.09	1.93193e+06	-2.07343	1	1	1	1	4		5'-Deoxy-5'-(methylsulfinyl)adenosine	CS(=O)CC1C(C(C(O1)N2C=NC3=C(N=CN=C32)N)O)O	WXOJULRVRHWMGT-UHFFFAOYSA-N	Purine nucleos(t)ides	[M+H]+	CID13342874	C11H15N5O4S	NA
Lab7_31	NA	InChI=1S/C18H19NO4/c1-23-17-12-14(4-8-16(17)21)5-9-18(22)19-11-10-13-2-6-15(20)7-3-13/h2-9,12,20-21H,10-11H2,1H3,(H,19,22)/b9-5+	COC1=C(O)C=CC(/C([H])=C([H])/C(O)=NCCC2=CC=C(O)C=C2)=C1	Linear diarylheptanoids	Diarylheptanoids	Shikimates and Phenylpropanoids	FALSE	NPNNKDMSXVRADT-WEVVVXLNSA-N	313.131	C18H19N1O4	5	NR	5NR	[M+H]+	[M+H]+	4.03	314.139	2865200	3.09999	6	6	6	5	23		2 family hits	COc1cc(C=CC(=O)NCCc2ccc(O)cc2)ccc1O|COc1ccc(C=CC(=O)NCCc2ccc(O)cc2)cc1O	NPNNKDMSXVRADT-UHFFFAOYSA-N|YVJONNCAHSDDLZ-UHFFFAOYSA-N	Cinnamic acid amides	[M+H]+	Q105183185|Q105365447	C18H19NO4	C
Lab7_28	NA	InChI=1S/C18H19NO4/c1-23-15-6-2-13(3-7-15)10-11-19-18(22)9-5-14-4-8-16(20)17(21)12-14/h2-9,12,20-21H,10-11H2,1H3,(H,19,22)/b9-5+	COC1=CC=C(CCN=C(O)/C([H])=C([H])/C2=CC(O)=C(O)C=C2)C=C1	Linear diarylheptanoids	Diarylheptanoids	Shikimates and Phenylpropanoids	FALSE	JRKPLTBLTYEYJJ-WEVVVXLNSA-N	313.131	C18H19N1O4	5	NR	5NR	[M+H]+	[M+H]+	3.92	314.139	2609820	3.53254	1	1	1	1	4	no MS2	NA	NA	NA	NA	NA	NA	NA	NA
Lab1_21	feruloyltyramine	InChI=1S/C18H19NO4/c1-23-17-12-14(4-8-16(17)21)5-9-18(22)19-11-10-13-2-6-15(20)7-3-13/h2-9,12,20-21H,10-11H2,1H3,(H,19,22)/b9-5+	COC1=C(O)C=CC(/C([H])=C([H])/C(O)=NCCC2=CC=C(O)C=C2)=C1	Linear diarylheptanoids	Diarylheptanoids	Shikimates and Phenylpropanoids	FALSE	NPNNKDMSXVRADT-WEVVVXLNSA-N	313.131	C18H19NO4	3	NR	3NR	[M+H]+	[M+H]+	4.0362	314.139	2.88882e+06	3.09999	6	6	6	5	23		2 family hits	COc1cc(C=CC(=O)NCCc2ccc(O)cc2)ccc1O|COc1ccc(C=CC(=O)NCCc2ccc(O)cc2)cc1O	NPNNKDMSXVRADT-UHFFFAOYSA-N|YVJONNCAHSDDLZ-UHFFFAOYSA-N	Cinnamic acid amides	[M+H]+	Q105183185|Q105365447	C18H19NO4	C
Lab3_91	Moupinamide	InChI=1S/C18H19NO4/c1-23-17-12-14(4-8-16(17)21)5-9-18(22)19-11-10-13-2-6-15(20)7-3-13/h2-9,12,20-21H,10-11H2,1H3,(H,19,22)/b9-5+	COC1=C(O)C=CC(/C([H])=C([H])/C(O)=NCCC2=CC=C(O)C=C2)=C1	Linear diarylheptanoids	Diarylheptanoids	Shikimates and Phenylpropanoids	FALSE	NPNNKDMSXVRADT-WEVVVXLNSA-N	313.131	C18H19NO4	2	NR	2NR	[M+H]+1	[M+H]+	4.032	314.139	2.91438e+06	3.09999	6	6	6	5	23		2 family hits	COc1cc(C=CC(=O)NCCc2ccc(O)cc2)ccc1O|COc1ccc(C=CC(=O)NCCc2ccc(O)cc2)cc1O	NPNNKDMSXVRADT-UHFFFAOYSA-N|YVJONNCAHSDDLZ-UHFFFAOYSA-N	Cinnamic acid amides	[M+H]+	Q105183185|Q105365447	C18H19NO4	C
Lab5_28	Dopamine; N-(4-Methoxy-Z-cinnamoyl)	InChI=1S/C18H19NO4/c1-23-15-6-2-13(3-7-15)5-9-18(22)19-11-10-14-4-8-16(20)17(21)12-14/h2-9,12,20-21H,10-11H2,1H3,(H,19,22)	COC1=CC=C(C=CC(O)=NCCC2=CC(O)=C(O)C=C2)C=C1	Linear diarylheptanoids	Diarylheptanoids	Shikimates and Phenylpropanoids	FALSE	MLKAIKGTPHYWOJ-UHFFFAOYSA-N	NA	C18H19NO4	3	c	3c	[M+H]+	[M+H]+	4.035	314.139	1.05386e+06	3.53254	6	6	6	1	19		2 family hits	COc1cc(C=CC(=O)NCCc2ccc(O)cc2)ccc1O|COc1ccc(C=CC(=O)NCCc2ccc(O)cc2)cc1O	NPNNKDMSXVRADT-UHFFFAOYSA-N|YVJONNCAHSDDLZ-UHFFFAOYSA-N	Cinnamic acid amides	[M+H]+	Q105183185|Q105365447	C18H19NO4	C
Lab4_52_1	N-Feruloyltyramine	InChI=1S/C18H19NO4/c1-23-17-12-14(4-8-16(17)21)5-9-18(22)19-11-10-13-2-6-15(20)7-3-13/h2-9,12,20-21H,10-11H2,1H3,(H,19,22)/b9-5+	COC1=C(O)C=CC(/C([H])=C([H])/C(O)=NCCC2=CC=C(O)C=C2)=C1	Linear diarylheptanoids	Diarylheptanoids	Shikimates and Phenylpropanoids	FALSE	NPNNKDMSXVRADT-WEVVVXLNSA-N	313.131	C18H19NO4	2	NR	2NR	[M+H]+	[M+H]+	4.03	314.139	161920	3.09999	6	6	6	5	23		2 family hits	COc1cc(C=CC(=O)NCCc2ccc(O)cc2)ccc1O|COc1ccc(C=CC(=O)NCCc2ccc(O)cc2)cc1O	NPNNKDMSXVRADT-UHFFFAOYSA-N|YVJONNCAHSDDLZ-UHFFFAOYSA-N	Cinnamic acid amides	[M+H]+	Q105183185|Q105365447	C18H19NO4	C
Lab8_29_1	Moupinamide	InChI=1S/C18H19NO4/c1-23-17-12-14(4-8-16(17)21)5-9-18(22)19-11-10-13-2-6-15(20)7-3-13/h2-9,12,20-21H,10-11H2,1H3,(H,19,22)	COC1=C(O)C=CC(C=CC(O)=NCCC2=CC=C(O)C=C2)=C1	Linear diarylheptanoids	Diarylheptanoids	Shikimates and Phenylpropanoids	FALSE	NPNNKDMSXVRADT-UHFFFAOYSA-N	313.131	C18H19NO4	3	NR	3NR	[M + H]+	[M+H]+	4.04	314.139	2.90988e+06	3.09999	6	6	6	5	23		2 family hits	COc1cc(C=CC(=O)NCCc2ccc(O)cc2)ccc1O|COc1ccc(C=CC(=O)NCCc2ccc(O)cc2)cc1O	NPNNKDMSXVRADT-UHFFFAOYSA-N|YVJONNCAHSDDLZ-UHFFFAOYSA-N	Cinnamic acid amides	[M+H]+	Q105183185|Q105365447	C18H19NO4	C
Lab6_7	.omega.-3 Arachidonic acid ethyl ester	InChI=1S/C22H36O2/c1-3-5-6-7-8-9-10-11-12-13-14-15-16-17-18-19-20-21-22(23)24-4-2/h5-6,8-9,11-12,14-15H,3-4,7,10,13,16-21H2,1-2H3/b6-5-,9-8-,12-11-,15-14-	CC/C([H])=C([H])\C/C([H])=C([H])\C/C([H])=C([H])\C/C([H])=C([H])\CCCCCCC(OCC)=O	Wax monoesters	Fatty esters	Fatty acids	FALSE	LKBDTOYINRNCSY	296.236	C18H32O3	4	NR	4NR	[M+NH4]+	[M+H+NH3]+	7.68483	314.27	6.18627e+06	7.1124	1	1	1	1	4	Blanks	NA	NA	NA	NA	NA	NA	NA	NA
Lab3_120	Alpha-Linolenoyl ethanolamide	InChI=1S/C20H35NO2/c1-2-3-4-5-6-7-8-9-10-11-12-13-14-15-16-17-20(23)21-18-19-22/h3-4,6-7,9-10,22H,2,5,8,11-19H2,1H3,(H,21,23)/b4-3-,7-6-,10-9-	CC/C([H])=C([H])\C/C([H])=C([H])\C/C([H])=C([H])\CCCCCCCC(O)=NCCO	Fatty alcohols	Fatty acyls	Fatty acids	FALSE	HBJXRRXWHSHZPU-PDBXOOCHSA-N	321.267	C20H35NO2	2	NR	2NR	[M+H]+1	[M+H]+	8.029	322.275	1.25871e+06	5.27154	1	1	1	1	4		Alpha-Linolenoyl ethanolamide (alpha-LEA)	CCC=CCC=CCC=CCCCCCCCC(=O)NCCO	HBJXRRXWHSHZPU-UHFFFAOYSA-N	N-acyl ethanolamines (endocannabinoids)	[M+H]+	CID5283449	C20H35NO2	NA
Lab7_53	NA	InChI=1S/C19H24O3/c1-18-8-7-16-14(15(18)4-5-17(18)22)3-2-12-10-13(21)6-9-19(12,16)11-20/h10-11,14-16H,2-9H2,1H3/t14-,15-,16-,18-,19+/m0/s1	C[C@]12CC[C@@]3([H])[C@@]([C@]1([H])CCC2=O)([H])CCC4=CC(CC[C@@]43C=O)=O	Linear diarylheptanoids	Diarylheptanoids	Shikimates and Phenylpropanoids	FALSE	XRCFMDPVHKVRDJ-BGJMDTOESA-N	300.173	C19H24O3	5	NR	5NR	[M+Na]+	[M+Na]+	6.69	323.162	9950770	0	1	1	1	1	4	Blanks	NA	NA	NA	NA	NA	NA	NA	NA
Lab7_53	NA	InChI=1S/C19H24O3/c1-18-8-7-16-14(15(18)4-5-17(18)22)3-2-12-10-13(21)6-9-19(12,16)11-20/h10-11,14-16H,2-9H2,1H3	CC12CCC3C(C1CCC2=O)CCC4=CC(CCC43C=O)=O	Linear diarylheptanoids	Diarylheptanoids	Shikimates and Phenylpropanoids	FALSE	XRCFMDPVHKVRDJ-UHFFFAOYSA-N	300.173	C19H24O3	5	NR	5NR	[M+Na]+	[M+Na]+	6.69	323.162	9950770	2.14365	1	1	1	1	4	Blanks	NA	NA	NA	NA	NA	NA	NA	NA
Lab7_53	NA	InChI=1S/C19H24O3/c1-18-8-7-16-14(15(18)4-5-17(18)22)3-2-12-10-13(21)6-9-19(12,16)11-20/h10-11,14-16H,2-9H2,1H3/t14-,15-,16-,18-,19+/m0/s1	C[C@]12CC[C@@]3([H])[C@@]([C@]1([H])CCC2=O)([H])CCC4=CC(CC[C@@]43C=O)=O	Linear diarylheptanoids	Diarylheptanoids	Shikimates and Phenylpropanoids	FALSE	XRCFMDPVHKVRDJ-BGJMDTOESA-N	300.173	C19H24O3	5	NR	5NR	[M+Na]+	[M+Na]+	6.69	323.162	9950770	2.14365					0	duplicate peak	NA	NA	NA	NA	NA	NA	NA	NA
Lab7_53	NA	InChI=1S/C19H24O3/c20-17(10-7-16-8-13-19(22)14-9-16)4-2-1-3-15-5-11-18(21)12-6-15/h5-6,8-9,11-14,17,20-22H,1-4,7,10H2/t17-/m1/s1	O[C@](CCC1=CC=C(O)C=C1)([H])CCCCC2=CC=C(O)C=C2	Androstane steroids	Steroids	Terpenoids	FALSE	UYJAYWZGEZOHRU-QGZVFWFLSA-N	300.173	C19H24O3	5	NR	5NR	[M+Na]+	[M+Na]+	6.69	323.162	9950770	4.25202	1	1	1	1	4	Blanks	NA	NA	NA	NA	NA	NA	NA	NA
Lab7_52	NA	InChI=1S/C19H24O3/c1-18(2)15-10-11-19(18,3)12-16(15)22-17(21)9-6-13-4-7-14(20)8-5-13/h4-9,15-16,20H,10-12H2,1-3H3	CC1(C2CCC(CC2OC(C=CC3=CC=C(O)C=C3)=O)1C)C	Camphane monoterpenoids	Monoterpenoids	Terpenoids	FALSE	SOCGNGRJAXUPHI-UHFFFAOYSA-N	300.173	C19H24O3	2	NR	2NR	[M+Na]+	[M+Na]+	6.66	323.162	9479920	5.247	1	1	1	1	4	Blanks	NA	NA	NA	NA	NA	NA	NA	NA
Lab3_49	N-(1-Deoxy-1-fructosyl)phenylalanine	InChI=1S/C15H21NO7/c17-7-11-12(18)13(19)15(22,23-11)8-16-10(14(20)21)6-9-4-2-1-3-5-9/h1-5,10-13,16-19,22H,6-8H2,(H,20,21)/t10-,11+,12+,13-,15?/m0/s1	OC[C@](O1)([H])[C@](O)([H])[C@@](O)([H])C1(O)CN[C@@](C(O)=O)([H])CC2=CC=CC=C2	Dipeptide glycosides	NA	NA	TRUE	FAVRCIXPIVJIPN-VJDSNFAGSA-N	327.132	C15H21NO7	2	NR	2NR	[M+H]+1	[M+H]+	1.425	328.139	3.04534e+06	-0.870859	2	2	2	1	7		N-(1-Deoxy-1-fructosyl)phenylalanine	C1=CC=C(C=C1)CC(C(=O)O)NCC2(C(C(C(O2)CO)O)O)O	FAVRCIXPIVJIPN-UHFFFAOYSA-N	Aminoacid glycosides	[M+H]+	CID85152457	C15H21NO7	NA
Lab4_24_1	N-Fructosyl phenylalanine	InChI=1S/C15H21NO7/c17-8-12(19)14(21)13(20)11(18)7-16-10(15(22)23)6-9-4-2-1-3-5-9/h1-5,10,12-14,16-17,19-21H,6-8H2,(H,22,23)/t10-,12+,13+,14+/m0/s1	OC[C@](O)([H])[C@](O)([H])[C@@](O)([H])C(CN[C@@](C(O)=O)([H])CC1=CC=CC=C1)=O	Aminoacids	NA	Amino acids and Peptides	FALSE	WZWDUEKBAIXVCC-IGHBBLSQSA-N	327.132	C15H21NO7	2	NR	2NR	[M+H]+	[M+H]+	1.42	328.14	99681.4	-2.12551	2	2	2	1	7		N-(1-Deoxy-1-fructosyl)phenylalanine	C1=CC=C(C=C1)CC(C(=O)O)NCC2(C(C(C(O2)CO)O)O)O	FAVRCIXPIVJIPN-UHFFFAOYSA-N	Aminoacid glycosides	[M+H]+	CID85152457	C15H21NO7	NA
Lab3_50	N-(1-Deoxy-1-fructosyl)phenylalanine	InChI=1S/C15H21NO7/c17-7-11-12(18)13(19)15(22,23-11)8-16-10(14(20)21)6-9-4-2-1-3-5-9/h1-5,10-13,16-19,22H,6-8H2,(H,20,21)/t10-,11+,12+,13-,15?/m0/s1	OC[C@](O1)([H])[C@](O)([H])[C@@](O)([H])C1(O)CN[C@@](C(O)=O)([H])CC2=CC=CC=C2	Dipeptide glycosides	NA	NA	TRUE	FAVRCIXPIVJIPN-VJDSNFAGSA-N	327.132	C15H21NO7	2	NR	2NR	[M+H]+1	[M+H]+	1.426	328.14	3.04534e+06	-0.870859					0	duplicate peak	NA	NA	NA	NA	NA	NA	NA	NA
Lab6_134	4-hydroxy-5-((6-hydroxy-4-oxo-3-phenyl-2-thioxo-1,2,3,4-tetrahydropyrimidin-5-yl)(4-methoxy-3-(((1R,5R)-8-oxo-2,3,4,5,6,8-hexahydro-1H-1,5-methanopyrido[1,2-a][1,5]diazocin-3-ium-3-yl)methyl)phenyl)methyl)-6-oxo-1-phenyl-1,6-dihydropyrimidine-2-thiola...	InChI=1S/C40H36N6O6S2/c1-52-30-16-15-24(18-26(30)22-43-19-23-17-25(21-43)29-13-8-14-31(47)44(29)20-23)32(33-35(48)41-39(53)45(37(33)50)27-9-4-2-5-10-27)34-36(49)42-40(54)46(38(34)51)28-11-6-3-7-12-28/h2-16,18,23,25,32,48-49H,17,19-22H2,1H3,(H,41,53)(H,42,54)	COC1=C(CN2CC(CN3C4=CC=CC3=O)CC4C2)C=C(C(C(C5=O)=C(O)N=C(S)N5C6=CC=CC=C6)C(C7=O)=C(O)N=C(S)N7C8=CC=CC=C8)C=C1	Pyridine alkaloids	Nicotinic acid alkaloids	Alkaloids	FALSE	ZKLSVVSNZGPHRI	334.175	C40H36N6O6S2	4	NR	4NR	[M+H]+	[M+H]+	4.09133	335.183	2.79236e+06	3.13179	1	1	1	1	4	RSD 167%	NA	NA	NA	NA	NA	NA	NA	NA
Lab4_52_2	N-Feruloyltyramine	InChI=1S/C18H19NO4/c1-23-17-12-14(4-8-16(17)21)5-9-18(22)19-11-10-13-2-6-15(20)7-3-13/h2-9,12,20-21H,10-11H2,1H3,(H,19,22)/b9-5+	COC1=C(O)C=CC(/C([H])=C([H])/C(O)=NCCC2=CC=C(O)C=C2)=C1	Linear diarylheptanoids	Diarylheptanoids	Shikimates and Phenylpropanoids	FALSE	NPNNKDMSXVRADT-WEVVVXLNSA-N	313.131	C18H19NO4	2	NR	2NR	[M+Na]+	[M+Na]+	4.03	336.121	161920	3.09999	3	3	2	2	10		2 family hits	COc1cc(C=CC(=O)NCCc2ccc(O)cc2)ccc1O|COc1ccc(C=CC(=O)NCCc2ccc(O)cc2)cc1O	NPNNKDMSXVRADT-UHFFFAOYSA-N|YVJONNCAHSDDLZ-UHFFFAOYSA-N	Cinnamic acid amides	[M+Na]+	Q105183185|Q105365447	C18H19NO4	C
Lab6_51	pentyl 4-(3-chloro-4-hydroxy-5-methoxyphenyl)-2-methyl-5-oxo-1,4,6,7,8-pentahy droquinoline-3-carboxylate	NA	NA	NA	NA	NA	NA	NA	313.132	C11H19N7O2S	4	NR	4NR	[M+Na]+	[M+Na]+	4.03243	336.121	1.93295e+06	0	3	3	0	1	7		2 family hits	COc1cc(C=CC(=O)NCCc2ccc(O)cc2)ccc1O|COc1ccc(C=CC(=O)NCCc2ccc(O)cc2)cc1O	NPNNKDMSXVRADT-UHFFFAOYSA-N|YVJONNCAHSDDLZ-UHFFFAOYSA-N	Cinnamic acid amides	[M+Na]+	Q105183185|Q105365447	C18H19NO4	C
Lab8_29_2	Moupinamide	InChI=1S/C18H19NO4/c1-23-17-12-14(4-8-16(17)21)5-9-18(22)19-11-10-13-2-6-15(20)7-3-13/h2-9,12,20-21H,10-11H2,1H3,(H,19,22)	COC1=C(O)C=CC(C=CC(O)=NCCC2=CC=C(O)C=C2)=C1	Linear diarylheptanoids	Diarylheptanoids	Shikimates and Phenylpropanoids	FALSE	NPNNKDMSXVRADT-UHFFFAOYSA-N	313.131	C18H19NO4	3	NR	3NR	336.1223[M + Na]+	[M+Na]+	4.04	336.122	2.90988e+06	3.09999	3	3	2	2	10		2 family hits	COc1cc(C=CC(=O)NCCc2ccc(O)cc2)ccc1O|COc1ccc(C=CC(=O)NCCc2ccc(O)cc2)cc1O	NPNNKDMSXVRADT-UHFFFAOYSA-N|YVJONNCAHSDDLZ-UHFFFAOYSA-N	Cinnamic acid amides	[M+Na]+	Q105183185|Q105365447	C18H19NO4	C
Lab6_29	methyl 4-(3-bromo-5-ethoxy-4-hydroxyphenyl)-2-methyl-5-oxo-7-phenyl-1,4,6,7,8- pentahydroquinoline-3-carboxylate	NA	NA	NA	NA	NA	NA	NA	337.154	C18H19N5O2	4	NR	4NR	[M+H]+	[M+H]+	2.26253	338.161	1.85539e+06	0	1	1	1	1	4	Blanks	NA	NA	NA	NA	NA	NA	NA	NA
Lab4_34	Gerberinside	InChI=1S/C16H18O8/c1-7-3-2-4-8-12(7)9(5-11(18)22-8)23-16-15(21)14(20)13(19)10(6-17)24-16/h2-5,10,13-17,19-21H,6H2,1H3/t10-,13-,14+,15-,16-/m1/s1	CC1=C(C(O[C@@]2([H])[C@@](O)([H])[C@](O)([H])[C@@](O)([H])[C@@](O2)([H])CO)=CC3=O)C(O3)=CC=C1	Simple coumarin glycosides	Coumarins	Shikimates and Phenylpropanoids	TRUE	DXBGTODWNFZHCD-LMXXTMHSSA-N	338.1	C16H18O8	2	NR	2NR	[M+H]+	[M+H]+	2.02	339.108	36703.5	0.458635	2	2	2	1	7		Gerberinside|4-Methylumbelliferyl glucoside	Cc1cccc2oc(=O)cc(OC3OC(CO)C(O)C(O)C3O)c12|CC1=CC(=O)OC2=C1C=CC(=C2)OC3C(C(C(C(O3)CO)O)O)O	DXBGTODWNFZHCD-UHFFFAOYSA-N|YUDPTGPSBJVHCN-UHFFFAOYSA-N	Simple coumarin glycoside	[M+H]+	Q83106976|CID2733779	C16H18O8	NA
Lab3_62	4-Methylumbelliferyl glucoside	InChI=1S/C16H18O8/c1-7-4-12(18)23-10-5-8(2-3-9(7)10)22-16-15(21)14(20)13(19)11(6-17)24-16/h2-5,11,13-17,19-21H,6H2,1H3/t11-,13-,14+,15-,16-/m1/s1	CC(C1=C(O2)C=C(O[C@@]3([H])[C@@](O)([H])[C@](O)([H])[C@@](O)([H])[C@@](O3)([H])CO)C=C1)=CC2=O	Simple coumarin glycosides	Coumarins	Shikimates and Phenylpropanoids	TRUE	YUDPTGPSBJVHCN-YMILTQATSA-N	338.1	C16H18O8	2	NR	2NR	[M+H]+1	[M+H]+	1.973	339.108	503928	0.0418131	2	2	2	1	7		Gerberinside|4-Methylumbelliferyl glucoside	Cc1cccc2oc(=O)cc(OC3OC(CO)C(O)C(O)C3O)c12|CC1=CC(=O)OC2=C1C=CC(=C2)OC3C(C(C(C(O3)CO)O)O)O	DXBGTODWNFZHCD-UHFFFAOYSA-N|YUDPTGPSBJVHCN-UHFFFAOYSA-N	Simple coumarin glycoside	[M+H]+	Q83106976|CID2733779	C16H18O8	NA
Lab3_63	4-Methylumbelliferyl glucoside	InChI=1S/C16H18O8/c1-7-4-12(18)23-10-5-8(2-3-9(7)10)22-16-15(21)14(20)13(19)11(6-17)24-16/h2-5,11,13-17,19-21H,6H2,1H3/t11-,13-,14+,15-,16-/m1/s1	CC(C1=C(O2)C=C(O[C@@]3([H])[C@@](O)([H])[C@](O)([H])[C@@](O)([H])[C@@](O3)([H])CO)C=C1)=CC2=O	Simple coumarin glycosides	Coumarins	Shikimates and Phenylpropanoids	TRUE	YUDPTGPSBJVHCN-YMILTQATSA-N	338.1	C16H18O8	2	NR	2NR	[M+H]+1	[M+H]+	2.021	339.108	705374	0.0418131					0	duplicate peak	NA	NA	NA	NA	NA	NA	NA	NA
Lab6_123	25Dihydroxy_phenyl_acetic_acid_homogenistic	InChI=1S/C8H8O4/c9-6-1-2-7(10)5(3-6)4-8(11)12/h1-3,9-10H,4H2,(H,11,12)	OC1=CC=C(O)C(CC(O)=O)=C1	Simple phenolic acids	Phenolic acids (C6-C1)	Shikimates and Phenylpropanoids	FALSE	IGMNYECMUMZDDF	342.147	C8H8O4	4	NR	4NR	[M+H]+	[M+H]+	8.00827	343.154	4.33909e+06	0.212143	1	1	1	1	4	Annotation inconsistency (ID and MF do not match m/z)	Wulignan A1	CC1C(C(=O)C2=CC(=C(C=C2C1C3=CC(=C(C=C3)O)OC)OC)O)C	PSFZYOUCEGTRJM-UHFFFAOYSA-N	Arylnaphthalene and aryltetralin lignans	[M+H]+	CID13844293	C20H22O5	NA
Lab7_49	NA	InChI=1S/C19H38N2O3/c1-4-5-6-7-8-9-10-11-12-14-18(22)20-15-13-16-21(2,3)17-19(23)24/h4-17H2,1-3H3,(H-,20,22,23,24)	CCCCCCCCCCCC(O)=NCCC[N+](C)(CC([O-])=O)C	NA	NA	NA	NA	MRUAUOIMASANKQ-UHFFFAOYSA-N	342.288	C19H38N2O3	2	NR	2NR	[M+H]+	[M+H]+	5.63	343.296	10632300	4.29742	1	1	1	1	4	Blanks	NA	NA	NA	NA	NA	NA	NA	NA
Lab7_43	NA	InChI=1S/C19H38N2O3/c1-4-5-6-7-8-9-10-11-12-14-18(22)20-15-13-16-21(2,3)17-19(23)24/h4-17H2,1-3H3,(H-,20,22,23,24)	CCCCCCCCCCCC(O)=NCCC[N+](C)(CC([O-])=O)C	NA	NA	NA	NA	MRUAUOIMASANKQ-UHFFFAOYSA-N	342.288	C19H38N2O3	2	NR	2NR	[M+H]+	[M+H]+	5.64	343.296	11338900	4.29742					0	duplicate peak	NA	NA	NA	NA	NA	NA	NA	NA
Lab6_40	camellikaempferoside A	InChI=1S/C41H44O21/c1-16-28(48)32(52)34(54)39(57-16)56-15-25-30(50)36(61-40-33(53)29(49)23(46)14-55-40)38(60-26(47)11-4-17-2-7-19(42)8-3-17)41(59-25)62-37-31(51)27-22(45)12-21(44)13-24(27)58-35(37)18-5-9-20(43)10-6-18/h2-13,16,23,25,28-30,32-34,36,38-46,48-50,52-54H,14-15H2,1H3/b11-4+/t16-,23-,25+,28-,29-,30+,32+,33+,34+,36-,38+,39+,40-,41-/m0/s1	C[C@@](O1)([H])[C@@](O)([H])[C@](O)([H])[C@](O)([H])[C@]1([H])OC[C@]2([H])[C@](O)([H])[C@@](O[C@@]3([H])[C@@](O)([H])[C@](O)([H])[C@](O)([H])CO3)([H])[C@](OC(/C([H])=C([H])/C4=CC=C(O)C=C4)=O)([H])[C@@](OC(C(C5=C(O)C=C(O)C=C5O6)=O)=C6C7=CC=C(O)C=C7)([H])O2	Flavonol glycosides	Flavonoids	Shikimates and Phenylpropanoids	TRUE	PUWABGDMLNVLAW	343.127	C11H17N7O6	4	NR	4NR	[M+H]+	[M+H]+	2.21255	344.134	1.2286e+07	-0.73655	5	1	1	1	8		3 family hits	O=C(C=Cc1ccc(O)cc1)C(=O)C(O)C(O)C(O)C(O)CO|O=C(C=Cc1ccc(O)cc1)OC1OC(CO)C(O)C(O)C1O|O=C(O)C=Cc1ccc(OC2OC(CO)C(O)C(O)C2O)cc1	MBXDFASBTUWDHK-UHFFFAOYSA-N|DSNCQKUYZOSARM-UHFFFAOYSA-N|LJFYQZQUAULRDF-UHFFFAOYSA-N	Cinnamic acid and derivative glycosides	[M+H+NH3]+	Q105161017|Q104987909|Q27098380	C15H18O8	C
Lab5_29	(E)-3-[4-[(2S,3R,4S,5S,6R)-3,4,5-trihydroxy-6-(hydroxymethyl)oxan-2-yl]oxyphenyl]prop-2-enoic acid	InChI=1S/C15H18O8/c16-7-10-12(19)13(20)14(21)15(23-10)22-9-4-1-8(2-5-9)3-6-11(17)18/h1-6,10,12-16,19-21H,7H2,(H,17,18)/b6-3+/t10-,12-,13+,14-,15-/m1/s1	OC[C@](O1)([H])[C@](O)([H])[C@@](O)([H])[C@](O)([H])[C@]1([H])OC2=CC=C(/C([H])=C([H])/C(O)=O)C=C2	Cinnamic acid and derivative glycosides	Phenylpropanoids (C6-C3)	Shikimates and Phenylpropanoids	TRUE	LJFYQZQUAULRDF-FDGSXQGBSA-N	NA	C15H18O8	2	NR	2NR	[M+NH4]+	[M+H+NH3]+	2.239	344.134	4.62958e+06	-0.174748	5	4	3	1	13		3 family hits	O=C(C=Cc1ccc(O)cc1)C(=O)C(O)C(O)C(O)C(O)CO|O=C(C=Cc1ccc(O)cc1)OC1OC(CO)C(O)C(O)C1O|O=C(O)C=Cc1ccc(OC2OC(CO)C(O)C(O)C2O)cc1	MBXDFASBTUWDHK-UHFFFAOYSA-N|DSNCQKUYZOSARM-UHFFFAOYSA-N|LJFYQZQUAULRDF-UHFFFAOYSA-N	Cinnamic acid and derivative glycosides	[M+H+NH3]+	Q105161017|Q104987909|Q27098380	C15H18O8	C
Lab2_16	unknown phenolic glycoside	NA	NA	NA	NA	NA	NA	NA	326.1	C15H18O8	4	NR	4NR	[M+NH4]+	[M+H+NH3]+	2.24	344.134	11200000	0	5	4	0	1	10		3 family hits	O=C(C=Cc1ccc(O)cc1)C(=O)C(O)C(O)C(O)C(O)CO|O=C(C=Cc1ccc(O)cc1)OC1OC(CO)C(O)C(O)C1O|O=C(O)C=Cc1ccc(OC2OC(CO)C(O)C(O)C2O)cc1	MBXDFASBTUWDHK-UHFFFAOYSA-N|DSNCQKUYZOSARM-UHFFFAOYSA-N|LJFYQZQUAULRDF-UHFFFAOYSA-N	Cinnamic acid and derivative glycosides	[M+H+NH3]+	Q105161017|Q104987909|Q27098380	C15H18O8	C
Lab3_72	Melilotoside	InChI=1S/C15H18O8/c16-7-10-12(19)13(20)14(21)15(23-10)22-9-4-2-1-3-8(9)5-6-11(17)18/h1-6,10,12-16,19-21H,7H2,(H,17,18)/b6-5+/t10-,12-,13+,14-,15-/m1/s1	OC[C@](O1)([H])[C@](O)([H])[C@@](O)([H])[C@](O)([H])[C@]1([H])OC2=CC=CC=C2/C([H])=C([H])/C(O)=O	Cinnamic acid and derivative glycosides	Phenylpropanoids (C6-C3)	Shikimates and Phenylpropanoids	TRUE	GVRIYIMNJGULCZ-ZMKUSUEASA-N	326.1	C15H18O8	2	NR	2NR	[M+NH4]+1	[M+H+NH3]+	2.236	344.134	1.22027e+07	-0.174748	5	4	3	2	14		3 family hits	O=C(C=Cc1ccc(O)cc1)C(=O)C(O)C(O)C(O)C(O)CO|O=C(C=Cc1ccc(O)cc1)OC1OC(CO)C(O)C(O)C1O|O=C(O)C=Cc1ccc(OC2OC(CO)C(O)C(O)C2O)cc1	MBXDFASBTUWDHK-UHFFFAOYSA-N|DSNCQKUYZOSARM-UHFFFAOYSA-N|LJFYQZQUAULRDF-UHFFFAOYSA-N	Cinnamic acid and derivative glycosides	[M+H+NH3]+	Q105161017|Q104987909|Q27098380	C15H18O8	C
Lab8_13_1	Melilotoside	InChI=1S/C15H18O8/c16-7-10-12(19)13(20)14(21)15(23-10)22-9-4-2-1-3-8(9)5-6-11(17)18/h1-6,10,12-16,19-21H,7H2,(H,17,18)	OCC(O1)C(O)C(O)C(O)C1OC2=CC=CC=C2C=CC(O)=O	Cinnamic acid and derivative glycosides	Phenylpropanoids (C6-C3)	Shikimates and Phenylpropanoids	TRUE	GVRIYIMNJGULCZ-UHFFFAOYSA-N	326.1	C15H18O8	3	NR	3NR	[M + H3N + H]+	[M+H+NH3]+	2.24	344.135	1.22106e+07	-0.174748	5	4	3	2	14		3 family hits	O=C(C=Cc1ccc(O)cc1)C(=O)C(O)C(O)C(O)C(O)CO|O=C(C=Cc1ccc(O)cc1)OC1OC(CO)C(O)C(O)C1O|O=C(O)C=Cc1ccc(OC2OC(CO)C(O)C(O)C2O)cc1	MBXDFASBTUWDHK-UHFFFAOYSA-N|DSNCQKUYZOSARM-UHFFFAOYSA-N|LJFYQZQUAULRDF-UHFFFAOYSA-N	Cinnamic acid and derivative glycosides	[M+H+NH3]+	Q105161017|Q104987909|Q27098380	C15H18O8	C
Lab3_93	N-trans-feruloyl-4'-O-methyldopamine	InChI=1S/C19H21NO5/c1-24-17-7-4-14(11-16(17)22)9-10-20-19(23)8-5-13-3-6-15(21)18(12-13)25-2/h3-8,11-12,21-22H,9-10H2,1-2H3,(H,20,23)/b8-5+	COC1=C(O)C=C(CCN=C(O)/C([H])=C([H])/C2=CC(OC)=C(O)C=C2)C=C1	Linear diarylheptanoids	Diarylheptanoids	Shikimates and Phenylpropanoids	FALSE	ACSWAJLDOHJFNA-VMPITWQZSA-N	343.142	C19H21NO5	2	NR	2NR	[M+H]+1	[M+H]+	4.138	344.15	760615	3.00246	1	1	1	1	4	Inconsistent LogP	N-trans-feruloyl-4'-O-methyldopamine	COc1ccc(CCN=C(O)C=Cc2ccc(O)c(OC)c2)cc1O	ACSWAJLDOHJFNA-UHFFFAOYSA-N	Linear diarylheptanoids	[M+H]+	Q27135837	C19H21NO5	NA
Lab7_39	NA	InChI=1S/C18H32O5/c1-2-3-7-11-16(20)17(21)14-13-15(19)10-8-5-4-6-9-12-18(22)23/h3,7,13-17,19-21H,2,4-6,8-12H2,1H3,(H,22,23)/b7-3+,14-13+	CC/C([H])=C([H])/CC(O)C(O)/C([H])=C([H])/C(O)CCCCCCCC(O)=O	Other Octadecanoids	Octadecanoids	Fatty acids	FALSE	MKYUCBXUUSZMQB-NMABCHCUSA-N	328.225	C18H32O5	2	NR	2NR	[M+NH4]+	[M+H+NH3]+	4.72	346.259	4456960	3.11038	3	2	1	1	7		1 family hit	CCC=CCC=CC(O)C(O)C(O)CCCCCCCC(=O)O	KFINXCASWPGHEW-UHFFFAOYSA-N	Other Octadecanoids	[M+H+NH3]+	Q76507171	C18H32O5	C
Lab6_47	Aspicilin	InChI=1S/C18H32O5/c1-14-10-8-6-4-2-3-5-7-9-11-15(19)18(22)16(20)12-13-17(21)23-14/h12-16,18-20,22H,2-11H2,1H3/b13-12+/t14-,15+,16+,18-/m0/s1	C[C@@](O1)([H])CCCCCCCCCC[C@](O)([H])[C@@](O)([H])[C@@](O)([H])/C([H])=C([H])/C1=O	Macrolide lactones	Macrolides	Polyketides	FALSE	KECCBFYFEOTIBV	328.225	C18H32O5	4	NR	4NR	[M+NH4]+	[M+H+NH3]+	4.69683	346.259	8.30854e+06	3.95092	3	2	1	1	7		1 family hit	CCC=CCC=CC(O)C(O)C(O)CCCCCCCC(=O)O	KFINXCASWPGHEW-UHFFFAOYSA-N	Other Octadecanoids	[M+H+NH3]+	Q76507171	C18H32O5	C
Lab5_30	Broussonetine D	InChI=1S/C18H35NO5/c20-12-8-7-10-14(22)9-5-3-1-2-4-6-11-15-17(23)18(24)16(13-21)19-15/h15-21,23-24H,1-13H2	OCCCCC(CCCCCCCCC(N1)C(O)C(O)C1CO)=O	Pyrrolidine alkaloids	Ornithine alkaloids	Alkaloids	FALSE	HLJOKJJUFIWVNY-UHFFFAOYSA-N	NA	C18H35NO5	3	NR	3NR	[M+H]+	[M+H]+	4.688	346.26	876077	0.965839	3	1	1	1	6		1 family hit	CCC=CCC=CC(O)C(O)C(O)CCCCCCCC(=O)O	KFINXCASWPGHEW-UHFFFAOYSA-N	Other Octadecanoids	[M+H+NH3]+	Q76507171	C18H32O5	C
Lab6_39	bilobalide	InChI=1S/C15H18O8/c1-12(2,3)14(20)4-6-13(5-7(16)21-6)10(19)23-11-15(13,14)8(17)9(18)22-11/h6,8,11,17,20H,4-5H2,1-3H3/t6-,8+,11-,13-,14?,15+/m0/s1	CC(C)([C@@]1(O)C[C@@](O2)([H])[C@@](C(O3)=O)([C@@]([C@@]3([H])O4)1[C@@](O)([H])C4=O)CC2=O)C	Terpenoids	NA	Terpenoids	FALSE	MOLPUWBMSBJXER	326.1	C15H18O8	4	NR	4NR	[M+Na]+	[M+Na]+	2.23518	349.089	8.0595e+06	-0.141797	4	4	1	1	10		3 family hits	O=C(C=Cc1ccc(O)cc1)C(=O)C(O)C(O)C(O)C(O)CO|O=C(C=Cc1ccc(O)cc1)OC1OC(CO)C(O)C(O)C1O|O=C(O)C=Cc1ccc(OC2OC(CO)C(O)C(O)C2O)cc1	MBXDFASBTUWDHK-UHFFFAOYSA-N|DSNCQKUYZOSARM-UHFFFAOYSA-N|LJFYQZQUAULRDF-UHFFFAOYSA-N	Cinnamic acid and derivative glycosides	[M+Na]+	Q105161017|Q104987909|Q27098380	C15H18O8	C
Lab5_31	(E)-3-[4-[(2S,3R,4S,5S,6R)-3,4,5-trihydroxy-6-(hydroxymethyl)oxan-2-yl]oxyphenyl]prop-2-enoic acid	InChI=1S/C15H18O8/c16-7-10-12(19)13(20)14(21)15(23-10)22-9-4-1-8(2-5-9)3-6-11(17)18/h1-6,10,12-16,19-21H,7H2,(H,17,18)	OCC(O1)C(O)C(O)C(O)C1OC2=CC=C(C=CC(O)=O)C=C2	Cinnamic acid and derivative glycosides	Phenylpropanoids (C6-C3)	Shikimates and Phenylpropanoids	TRUE	LJFYQZQUAULRDF-UHFFFAOYSA-N	NA	C15H18O8	2	NR	2NR	[M+Na]+	[M+Na]+	2.239	349.09	905201	-0.174748	4	4	3	1	12		3 family hits	O=C(C=Cc1ccc(O)cc1)C(=O)C(O)C(O)C(O)C(O)CO|O=C(C=Cc1ccc(O)cc1)OC1OC(CO)C(O)C(O)C1O|O=C(O)C=Cc1ccc(OC2OC(CO)C(O)C(O)C2O)cc1	MBXDFASBTUWDHK-UHFFFAOYSA-N|DSNCQKUYZOSARM-UHFFFAOYSA-N|LJFYQZQUAULRDF-UHFFFAOYSA-N	Cinnamic acid and derivative glycosides	[M+Na]+	Q105161017|Q104987909|Q27098380	C15H18O8	C
Lab3_71	cis-Melilotoside	InChI=1S/C15H18O8/c16-7-10-12(19)13(20)14(21)15(23-10)22-9-4-2-1-3-8(9)5-6-11(17)18/h1-6,10,12-16,19-21H,7H2,(H,17,18)/b6-5-/t10-,12-,13+,14-,15-/m1/s1	OC[C@](O1)([H])[C@](O)([H])[C@@](O)([H])[C@](O)([H])[C@]1([H])OC2=CC=CC=C2/C([H])=C([H])\C(O)=O	Cinnamic acid and derivative glycosides	Phenylpropanoids (C6-C3)	Shikimates and Phenylpropanoids	TRUE	GVRIYIMNJGULCZ-QLFWQTQQSA-N	326.1	C15H18O8	2	NR	2NR	[M+Na]+1	[M+Na]+	2.236	349.09	2.21523e+06	-0.174748	4	4	3	2	13		3 family hits	O=C(C=Cc1ccc(O)cc1)C(=O)C(O)C(O)C(O)C(O)CO|O=C(C=Cc1ccc(O)cc1)OC1OC(CO)C(O)C(O)C1O|O=C(O)C=Cc1ccc(OC2OC(CO)C(O)C(O)C2O)cc1	MBXDFASBTUWDHK-UHFFFAOYSA-N|DSNCQKUYZOSARM-UHFFFAOYSA-N|LJFYQZQUAULRDF-UHFFFAOYSA-N	Cinnamic acid and derivative glycosides	[M+Na]+	Q105161017|Q104987909|Q27098380	C15H18O8	C
Lab8_13_2	Melilotoside	InChI=1S/C15H18O8/c16-7-10-12(19)13(20)14(21)15(23-10)22-9-4-2-1-3-8(9)5-6-11(17)18/h1-6,10,12-16,19-21H,7H2,(H,17,18)	OCC(O1)C(O)C(O)C(O)C1OC2=CC=CC=C2C=CC(O)=O	Cinnamic acid and derivative glycosides	Phenylpropanoids (C6-C3)	Shikimates and Phenylpropanoids	TRUE	GVRIYIMNJGULCZ-UHFFFAOYSA-N	326.1	C15H18O8	3	NR	3NR	349.0898[M + Na]+	[M+Na]+	2.24	349.09	1.22106e+07	-0.174748	4	4	3	2	13		3 family hits	O=C(C=Cc1ccc(O)cc1)C(=O)C(O)C(O)C(O)C(O)CO|O=C(C=Cc1ccc(O)cc1)OC1OC(CO)C(O)C(O)C1O|O=C(O)C=Cc1ccc(OC2OC(CO)C(O)C(O)C2O)cc1	MBXDFASBTUWDHK-UHFFFAOYSA-N|DSNCQKUYZOSARM-UHFFFAOYSA-N|LJFYQZQUAULRDF-UHFFFAOYSA-N	Cinnamic acid and derivative glycosides	[M+Na]+	Q105161017|Q104987909|Q27098380	C15H18O8	C
Lab4_24_2	N-Fructosyl phenylalanine	InChI=1S/C15H21NO7/c17-8-12(19)14(21)13(20)11(18)7-16-10(15(22)23)6-9-4-2-1-3-5-9/h1-5,10,12-14,16-17,19-21H,6-8H2,(H,22,23)/t10-,12+,13+,14+/m0/s1	OC[C@](O)([H])[C@](O)([H])[C@@](O)([H])C(CN[C@@](C(O)=O)([H])CC1=CC=CC=C1)=O	Aminoacids	NA	Amino acids and Peptides	FALSE	WZWDUEKBAIXVCC-IGHBBLSQSA-N	327.132	C15H21NO7	2	NR	2NR	M+Na	[M+Na]+	1.42	350.121	99681.4	-2.12551	1	1	1	1	4	no MS2	NA	NA	NA	NA	NA	NA	NA	NA
Lab6_42	(10E,15E)-9,12,13-trihydroxyoctadeca-10,15-dienoic acid	InChI=1S/C18H32O5/c1-2-3-7-11-16(20)17(21)14-13-15(19)10-8-5-4-6-9-12-18(22)23/h3,7,13-17,19-21H,2,4-6,8-12H2,1H3,(H,22,23)/b7-3+,14-13+	CC/C([H])=C([H])/CC(O)C(O)/C([H])=C([H])/C(O)CCCCCCCC(O)=O	Other Octadecanoids	Octadecanoids	Fatty acids	FALSE	MKYUCBXUUSZMQB	328.225	C18H32O5	4	NR	4NR	[M+Na]+	[M+Na]+	5.03602	351.215	6.33125e+06	3.11038	2	1	1	1	5		1 family hit	CCC=CCC=CC(O)C(O)C(O)CCCCCCCC(=O)O	KFINXCASWPGHEW-UHFFFAOYSA-N	Other Octadecanoids	[M+Na]+	Q76507171	C18H32O5	C
Lab5_32	8-iso-15-keto-PGE2	InChI=1S/C20H30O5/c1-2-3-6-9-15(21)12-13-17-16(18(22)14-19(17)23)10-7-4-5-8-11-20(24)25/h4,7,12-13,16-17,19,23H,2-3,5-6,8-11,14H2,1H3,(H,24,25)	CCCCCC(C=CC1C(C(CC1O)=O)CC=CCCCC(O)=O)=O	Isoprostanes, Prostaglandins	Eicosanoids	Fatty acids	FALSE	YRTJDWROBKPZNV-UHFFFAOYSA-N	NA	C20H30O5	3	NR	3NR	[M+H]+	[M+H]+	5.039	351.215	668194	2.45494	2	1	1	1	5		1 family hit	CCC=CCC=CC(O)C(O)C(O)CCCCCCCC(=O)O	KFINXCASWPGHEW-UHFFFAOYSA-N	Other Octadecanoids	[M+Na]+	Q76507171	C18H32O5	C
Lab8_29_3	Moupinamide	InChI=1S/C18H19NO4/c1-23-17-12-14(4-8-16(17)21)5-9-18(22)19-11-10-13-2-6-15(20)7-3-13/h2-9,12,20-21H,10-11H2,1H3,(H,19,22)	COC1=C(O)C=CC(C=CC(O)=NCCC2=CC=C(O)C=C2)=C1	Linear diarylheptanoids	Diarylheptanoids	Shikimates and Phenylpropanoids	FALSE	NPNNKDMSXVRADT-UHFFFAOYSA-N	313.131	C18H19NO4	3	NR	3NR	352.0952[M+K]+	[M+K]+	4.04	352.095	2.90988e+06	3.09999	1	1	1	1	4		2 family hits	COc1cc(C=CC(=O)NCCc2ccc(O)cc2)ccc1O|COc1ccc(C=CC(=O)NCCc2ccc(O)cc2)cc1O	NPNNKDMSXVRADT-UHFFFAOYSA-N|YVJONNCAHSDDLZ-UHFFFAOYSA-N	Cinnamic acid amides	[M+K]+	Q105183185|Q105365447	C18H19NO4	C
Lab7_8	4-Caffeoylquinic acid	InChI=1S/C16H18O9/c17-9-3-1-8(5-10(9)18)2-4-13(21)25-14-11(19)6-16(24,15(22)23)7-12(14)20/h1-5,11-12,14,17-20,24H,6-7H2,(H,22,23)	OC1=C(O)C=C(C=CC(OC2C(O)CC(C(O)=O)(O)CC2O)=O)C=C1	Cinnamic acids and derivatives	Phenylpropanoids (C6-C3)	Shikimates and Phenylpropanoids	FALSE	GYFFKZTYYAFCTR-UHFFFAOYSA-N	354.095	C16H18O9	5	c	5c	[M+H-H2]+	[M+H-H2app]+	1.84	353.087	1605910	-0.486032	1	1	1	1	4		Cryptochlorogenic acid or isomers	O=C(C=Cc1ccc(O)c(O)c1)OC1C(O)CC(O)(C(=O)O)CC1O	GYFFKZTYYAFCTR-UHFFFAOYSA-N	Cinnamic acids and derivatives	[M+H-H2app]+	Q27145347	C16H18O9	A
Lab7_12	Chlorogenic acid	InChI=1S/C16H18O9/c17-9-3-1-8(5-10(9)18)2-4-13(20)25-12-7-16(24,15(22)23)6-11(19)14(12)21/h1-5,11-12,14,17-19,21,24H,6-7H2,(H,22,23)/b4-2+/t11-,12-,14-,16+/m1/s1	OC1=C(O)C=C(/C([H])=C([H])/C(O[C@]2([H])C[C@@](C(O)=O)(O)C[C@](O)([H])[C@@]2([H])O)=O)C=C1	Cinnamic acids and derivatives	Phenylpropanoids (C6-C3)	Shikimates and Phenylpropanoids	FALSE	CWVRJTMFETXNAD-JUHZACGLSA-N	354.095	C16H18O9	5	c	5c	[M+H]+	[M+H]+	2.23	355.102	7201180	-0.0534846	7	6	7	5	25		Cryptochlorogenic acid or isomers	O=C(C=Cc1ccc(O)c(O)c1)OC1C(O)CC(O)(C(=O)O)CC1O	GYFFKZTYYAFCTR-UHFFFAOYSA-N	Cinnamic acids and derivatives	[M+H]+	Q27145347	C16H18O9	A
Lab7_7	3-O-Caffeoylquinic acid methyl ester	InChI=1S/C17H20O9/c1-25-16(23)17(24)7-12(20)15(22)13(8-17)26-14(21)5-3-9-2-4-10(18)11(19)6-9/h2-6,12-13,15,18-20,22,24H,7-8H2,1H3/b5-3+/t12-,13-,15-,17+/m1/s1	COC([C@]1(O)C[C@](O)([H])[C@](O)([H])[C@@](OC(/C([H])=C([H])/C2=CC(O)=C(O)C=C2)=O)([H])C1)=O	Cinnamic acids and derivatives	Phenylpropanoids (C6-C3)	Shikimates and Phenylpropanoids	FALSE	MZNIJRAPCCELQX-AWOKGZDASA-N	368.111	C17H20O9	2	NR	2NR	[M+H-CH2]+	[M+H-CH2]+	2.21	355.102	6067860	0.257971	7	1	7	1	16		Cryptochlorogenic acid or isomers	O=C(C=Cc1ccc(O)c(O)c1)OC1C(O)CC(O)(C(=O)O)CC1O	GYFFKZTYYAFCTR-UHFFFAOYSA-N	Cinnamic acids and derivatives	[M+H]+	Q27145347	C16H18O9	A
Lab6_32	4-{[3-(3,4-dihydroxyphenyl)prop-2-enoyl]oxy}-1,3,5-trihydroxycyclohexane-1-carboxylic acid	InChI=1S/C16H18O9/c17-9-3-1-8(5-10(9)18)2-4-13(21)25-14-11(19)6-16(24,15(22)23)7-12(14)20/h1-5,11-12,14,17-20,24H,6-7H2,(H,22,23)/b4-2+	OC1=C(O)C=C(/C([H])=C([H])/C(OC2C(O)CC(C(O)=O)(O)CC2O)=O)C=C1	Cinnamic acids and derivatives	Phenylpropanoids (C6-C3)	Shikimates and Phenylpropanoids	FALSE	GYFFKZTYYAFCTR-DUXPYHPUSA-N	354.095	C16H18O9	2	a	2a	[M+H]+	[M+H]+	2.20323	355.102	2.95473e+07	-0.486032	7	6	7	1	21		Cryptochlorogenic acid or isomers	O=C(C=Cc1ccc(O)c(O)c1)OC1C(O)CC(O)(C(=O)O)CC1O	GYFFKZTYYAFCTR-UHFFFAOYSA-N	Cinnamic acids and derivatives	[M+H]+	Q27145347	C16H18O9	A
Lab4_33_1	4-Caffeoylquinic acid	InChI=1S/C16H18O9/c17-9-3-1-8(5-10(9)18)2-4-13(21)25-14-11(19)6-16(24,15(22)23)7-12(14)20/h1-5,11-12,14,17-20,24H,6-7H2,(H,22,23)/b4-2+/t11-,12-,14-,16+/m1/s1	OC1=C(O)C=C(/C([H])=C([H])/C(O[C@]2([H])[C@@](O)([H])C[C@](C(O)=O)(O)C[C@@]2([H])O)=O)C=C1	Cinnamic acids and derivatives	Phenylpropanoids (C6-C3)	Shikimates and Phenylpropanoids	FALSE	GYFFKZTYYAFCTR-JUHZACGLSA-N	354.095	C16H18O9	2	NR	2NR	[M+H]+	[M+H]+	1.84	355.103	1.04795e+06	-0.486032	5	5	5	1	16		Cryptochlorogenic acid or isomers	O=C(C=Cc1ccc(O)c(O)c1)OC1C(O)CC(O)(C(=O)O)CC1O	GYFFKZTYYAFCTR-UHFFFAOYSA-N	Cinnamic acids and derivatives	[M+H]+	Q27145347	C16H18O9	A
Lab6_61	Chlorogenic ACID	InChI=1S/C16H18O9/c17-9-3-1-8(5-10(9)18)2-4-13(20)25-12-7-16(24,15(22)23)6-11(19)14(12)21/h1-5,11-12,14,17-19,21,24H,6-7H2,(H,22,23)/b4-2+/t11-,12-,14-,16+/m1/s1	OC1=C(O)C=C(/C([H])=C([H])/C(O[C@]2([H])C[C@@](C(O)=O)(O)C[C@](O)([H])[C@@]2([H])O)=O)C=C1	Cinnamic acids and derivatives	Phenylpropanoids (C6-C3)	Shikimates and Phenylpropanoids	FALSE	CWVRJTMFETXNAD	354.095	C16H18O9	2	NR	2NR	[M+H]+	[M+H]+	1.84115	355.103	1.95871e+07	-0.0534846	5	5	5	4	19		Cryptochlorogenic acid or isomers	O=C(C=Cc1ccc(O)c(O)c1)OC1C(O)CC(O)(C(=O)O)CC1O	GYFFKZTYYAFCTR-UHFFFAOYSA-N	Cinnamic acids and derivatives	[M+H]+	Q27145347	C16H18O9	A
Lab2_12	caffeoylquinic acid isomer (Chlorogenic acid)	InChI=1S/C16H18O9/c17-9-3-1-8(5-10(9)18)2-4-13(20)25-12-7-16(24,15(22)23)6-11(19)14(12)21/h1-5,11-12,14,17-19,21,24H,6-7H2,(H,22,23)/b4-2+	OC1=C(O)C=C(/C([H])=C([H])/C(OC2CC(C(O)=O)(O)CC(O)C2O)=O)C=C1	Cinnamic acids and derivatives	Phenylpropanoids (C6-C3)	Shikimates and Phenylpropanoids	FALSE	CWVRJTMFETXNAD-DUXPYHPUSA-N	354.095	C16H18O9	2	NR	2NR	[M+H]+	[M+H]+	1.84	355.103	19300000	-0.0534846	5	5	5	4	19		Cryptochlorogenic acid or isomers	O=C(C=Cc1ccc(O)c(O)c1)OC1C(O)CC(O)(C(=O)O)CC1O	GYFFKZTYYAFCTR-UHFFFAOYSA-N	Cinnamic acids and derivatives	[M+H]+	Q27145347	C16H18O9	A
Lab8_07_2	Chlorogenic acid isomer	InChI=1S/C16H18O9/c17-9-3-1-8(5-10(9)18)2-4-13(20)25-12-7-16(24,15(22)23)6-11(19)14(12)21/h1-5,11-12,14,17-19,21,24H,6-7H2,(H,22,23)	OC1=C(O)C=C(C=CC(OC2CC(C(O)=O)(O)CC(O)C2O)=O)C=C1	Cinnamic acids and derivatives	Phenylpropanoids (C6-C3)	Shikimates and Phenylpropanoids	FALSE	CWVRJTMFETXNAD-UHFFFAOYSA-N	354.095	C16H18O9	3	NR	3NR	355.1027[M + H]+	[M+H]+	1.84	355.103	7.67373e+06	-0.0534846	5	5	5	4	19		Cryptochlorogenic acid or isomers	O=C(C=Cc1ccc(O)c(O)c1)OC1C(O)CC(O)(C(=O)O)CC1O	GYFFKZTYYAFCTR-UHFFFAOYSA-N	Cinnamic acids and derivatives	[M+H]+	Q27145347	C16H18O9	A
Lab3_68	NeoChlorogenic acid	InChI=1S/C16H18O9/c17-9-3-1-8(5-10(9)18)2-4-13(20)25-12-7-16(24,15(22)23)6-11(19)14(12)21/h1-5,11-12,14,17-19,21,24H,6-7H2,(H,22,23)/b4-2+/t11-,12-,14+,16-/m1/s1	OC1=C(O)C=C(/C([H])=C([H])/C(O[C@]2([H])C[C@](C(O)=O)(O)C[C@](O)([H])[C@]2([H])O)=O)C=C1	Cinnamic acids and derivatives	Phenylpropanoids (C6-C3)	Shikimates and Phenylpropanoids	FALSE	CWVRJTMFETXNAD-NXLLHMKUSA-N	354.095	C16H18O9	2	NR	2NR	[M+H]+1	[M+H]+	2.176	355.103	3.59355e+06	-0.0534846	7	6	7	5	25		Cryptochlorogenic acid or isomers	O=C(C=Cc1ccc(O)c(O)c1)OC1C(O)CC(O)(C(=O)O)CC1O	GYFFKZTYYAFCTR-UHFFFAOYSA-N	Cinnamic acids and derivatives	[M+H]+	Q27145347	C16H18O9	A
Lab8_12_1	Chlorogenic acid|Chlorogenic acid-[13C6]	InChI=1S/C16H18O9/c17-9-3-1-8(5-10(9)18)2-4-13(20)25-12-7-16(24,15(22)23)6-11(19)14(12)21/h1-5,11-12,14,17-19,21,24H,6-7H2,(H,22,23)	OC1=C(O)C=C(C=CC(OC2CC(C(O)=O)(O)CC(O)C2O)=O)C=C1	Cinnamic acids and derivatives	Phenylpropanoids (C6-C3)	Shikimates and Phenylpropanoids	FALSE	CWVRJTMFETXNAD-JUHZACGLSA-N|CWVRJTMFETXNAD-UHFFFAOYSA-N	354.095	C16H18O9	3	NR	3NR	[M + H]+	[M+H]+	2.18	355.103	6.86949e+06	-0.0534846					0	duplicate peak	NA	NA	NA	NA	NA	NA	NA	NA
Lab8_12_1	Chlorogenic acid|Chlorogenic acid-[13C6]	InChI=1S/C16H18O9/c17-9-3-1-8(5-10(9)18)2-4-13(20)25-12-7-16(24,15(22)23)6-11(19)14(12)21/h1-5,11-12,14,17-19,21,24H,6-7H2,(H,22,23)/b4-2+/t11-,12-,14-,16+/m1/s1	OC1=C(O)C=C(/C([H])=C([H])/C(O[C@]2([H])C[C@@](C(O)=O)(O)C[C@](O)([H])[C@@]2([H])O)=O)C=C1	Cinnamic acids and derivatives	Phenylpropanoids (C6-C3)	Shikimates and Phenylpropanoids	FALSE	CWVRJTMFETXNAD-JUHZACGLSA-N|CWVRJTMFETXNAD-UHFFFAOYSA-N	354.095	C16H18O9	3	NR	3NR	[M + H]+	[M+H]+	2.18	355.103	6.86949e+06	-0.0534846	7	6	7	5	25		Cryptochlorogenic acid or isomers	O=C(C=Cc1ccc(O)c(O)c1)OC1C(O)CC(O)(C(=O)O)CC1O	GYFFKZTYYAFCTR-UHFFFAOYSA-N	Cinnamic acids and derivatives	[M+H]+	Q27145347	C16H18O9	A
Lab2_15	caffeoylquinic acid isomer	NA	NA	Cinnamic acids and derivatives	NA	NA	NA	CWVRJTMFETXNAD-DUXPYHPUSA-N	354.095	C16H18O9	2	NR	2NR	[M+H]+	[M+H]+	2.18	355.103	4680000	0	7	6	7	5	25		Cryptochlorogenic acid or isomers	O=C(C=Cc1ccc(O)c(O)c1)OC1C(O)CC(O)(C(=O)O)CC1O	GYFFKZTYYAFCTR-UHFFFAOYSA-N	Cinnamic acids and derivatives	[M+H]+	Q27145347	C16H18O9	A
Lab5_111	Chlorogenic ACID	InChI=1S/C16H18O9/c17-9-3-1-8(5-10(9)18)2-4-13(20)25-12-7-16(24,15(22)23)6-11(19)14(12)21/h1-5,11-12,14,17-19,21,24H,6-7H2,(H,22,23)	OC1=C(O)C=C(C=CC(OC2CC(C(O)=O)(O)CC(O)C2O)=O)C=C1	Cinnamic acids and derivatives	Phenylpropanoids (C6-C3)	Shikimates and Phenylpropanoids	FALSE	CWVRJTMFETXNAD-UHFFFAOYSA-N	NA	C16H18O9	2	NR	2NR	[M+H]+	[M+H]+	1.839	355.103	6795055	-0.0534846	5	5	5	4	19		Cryptochlorogenic acid or isomers	O=C(C=Cc1ccc(O)c(O)c1)OC1C(O)CC(O)(C(=O)O)CC1O	GYFFKZTYYAFCTR-UHFFFAOYSA-N	Cinnamic acids and derivatives	[M+H]+	Q27145347	C16H18O9	A
Lab5_35	Chlorogenic ACID	InChI=1S/C16H18O9/c17-9-3-1-8(5-10(9)18)2-4-13(20)25-12-7-16(24,15(22)23)6-11(19)14(12)21/h1-5,11-12,14,17-19,21,24H,6-7H2,(H,22,23)	OC1=C(O)C=C(C=CC(OC2CC(C(O)=O)(O)CC(O)C2O)=O)C=C1	Cinnamic acids and derivatives	Phenylpropanoids (C6-C3)	Shikimates and Phenylpropanoids	FALSE	CWVRJTMFETXNAD-UHFFFAOYSA-N	NA	C16H18O9	2	NR	2NR	[M+H]+	[M+H]+	2.179	355.103	1.32652e+06	-0.0534846	7	6	7	5	25		Cryptochlorogenic acid or isomers	O=C(C=Cc1ccc(O)c(O)c1)OC1C(O)CC(O)(C(=O)O)CC1O	GYFFKZTYYAFCTR-UHFFFAOYSA-N	Cinnamic acids and derivatives	[M+H]+	Q27145347	C16H18O9	A
Lab8_13_3	Melilotoside	InChI=1S/C15H18O8/c16-7-10-12(19)13(20)14(21)15(23-10)22-9-4-2-1-3-8(9)5-6-11(17)18/h1-6,10,12-16,19-21H,7H2,(H,17,18)	OCC(O1)C(O)C(O)C(O)C1OC2=CC=CC=C2C=CC(O)=O	Cinnamic acid and derivative glycosides	Phenylpropanoids (C6-C3)	Shikimates and Phenylpropanoids	TRUE	GVRIYIMNJGULCZ-UHFFFAOYSA-N	326.1	C15H18O8	3	NR	3NR	365.0644[M+K]+	[M+K]+	2.24	365.064	1.22106e+07	-0.174748	1	1	1	1	4		3 family hits	O=C(C=Cc1ccc(O)cc1)C(=O)C(O)C(O)C(O)C(O)CO|O=C(C=Cc1ccc(O)cc1)OC1OC(CO)C(O)C(O)C1O|O=C(O)C=Cc1ccc(OC2OC(CO)C(O)C(O)C2O)cc1	MBXDFASBTUWDHK-UHFFFAOYSA-N|DSNCQKUYZOSARM-UHFFFAOYSA-N|LJFYQZQUAULRDF-UHFFFAOYSA-N	Cinnamic acids and derivatives	[M+K]+	Q105161017|Q104987909|Q27098380	C15H18O8	C
Lab5_36	Wulignan A1	InChI=1S/C20H22O5/c1-10-11(2)20(23)14-8-16(22)18(25-4)9-13(14)19(10)12-5-6-15(21)17(7-12)24-3/h5-11,19,21-22H,1-4H3	CC(C(C1=CC(OC)=C(O)C=C1C2=O)C3=CC(OC)=C(O)C=C3)C2C	Arylnaphthalene and aryltetralin lignans	Lignans	Shikimates and Phenylpropanoids	FALSE	PSFZYOUCEGTRJM-UHFFFAOYSA-N	NA	C20H22O5	2	NR	2NR	[M+Na]+	[M+Na]+	8.006	365.137	1.57293e+06	2.97947	1	1	1	1	4		Wulignan A1	CC1C(C(=O)C2=CC(=C(C=C2C1C3=CC(=C(C=C3)O)OC)OC)O)C	PSFZYOUCEGTRJM-UHFFFAOYSA-N	Arylnaphthalene and aryltetralin lignans	[M+Na]+	CID13844293	C20H22O5	NA
Lab7_49	NA	InChI=1S/C19H38N2O3/c1-4-5-6-7-8-9-10-11-12-14-18(22)20-15-13-16-21(2,3)17-19(23)24/h4-17H2,1-3H3,(H-,20,22,23,24)	CCCCCCCCCCCC(O)=NCCC[N+](C)(CC([O-])=O)C	NA	NA	NA	NA	MRUAUOIMASANKQ-UHFFFAOYSA-N	342.288	C19H38N2O3	2	NR	2NR	[M+Na]+	[M+Na]+	5.63	365.277	10985600	4.29742	2	1	1	1	5	Blanks	NA	NA	NA	NA	NA	NA	NA	NA
Lab5_37	UNPD52771	InChI=1S/C22H40O/c1-3-5-7-9-11-12-13-14-16-18-20-22-21(23-22)19-17-15-10-8-6-4-2/h6,8,15,17,21-22H,3-5,7,9-14,16,18-20H2,1-2H3	CCCCCCCCCCCCC1C(O1)CC=CCC=CCC	Oxygenated hydrocarbons	Fatty acyls	Fatty acids	FALSE	QAYATLHQEDIKLZ-UHFFFAOYSA-N	NA	C22H40O	3	NR	3NR	[M+2Na-H]+	[M+Na+(Na-H)]+	5.632	365.278	591759	7.85187	2	1	1	1	5	Blanks	NA	NA	NA	NA	NA	NA	NA	NA
Lab6_5	1-beta-D-Glucopyranosyl-L-tryptophan	InChI=1S/C17H22N2O7/c18-10(17(24)25)5-8-6-19(11-4-2-1-3-9(8)11)16-15(23)14(22)13(21)12(7-20)26-16/h1-4,6,10,12-16,20-23H,5,7,18H2,(H,24,25)/t10-,12+,13+,14-,15+,16+/m0/s1	N[C@@](C(O)=O)([H])CC1=CN([C@@]2([H])[C@@](O)([H])[C@](O)([H])[C@@](O)([H])[C@@](O2)([H])CO)C3=CC=CC=C13	Aminoacids	Small peptides	Amino acids and Peptides	FALSE	ZHBHZDMTVVJASV	308.09	C16H12N4O3	4	NR	4NR	[M+NH4+CH3CN]+	[M+H+NH3+CH3CN]+	1.839	367.15	6.96366e+07	-2.93128	1	1	1	1	4	Annotation inconsistency (ID does not match feature description and MF)	Tryptophan-N-glucoside	C1=CC=C2C(=C1)C(=CN2C3C(C(C(C(O3)CO)O)O)O)CC(C(=O)O)N	ZHBHZDMTVVJASV-UHFFFAOYSA-N	Aminoacids	[M+H]+	Q27145767	C17H22N2O7	C
Lab6_113	N-(4-bromophenyl)-2-[2-oxo-4-(N-propylcarbamoyl)hydroquinolyl]acetamide	NA	NA	NA	NA	NA	NA	NA	366.143		2	NR	2NR	[M+H]+	[M+H]+	2.30152	367.151	2.88841e+06	0	2	1	0	1	4	unresolved	unresolved	unresolved	unresolved	unresolved	unresolved	unresolved	unresolved	unresolved
Lab2_17	unknown_analyte	NA	NA	NA	NA	NA	NA	NA	NA	NA	5	NR	5NR	NA	NA	2.3	367.151	2560000	0	2	0	0	0	2	unresolved	unresolved	unresolved	unresolved	unresolved	unresolved	unresolved	unresolved	unresolved
Lab3_52	Aucubin	InChI=1S/C15H22O9/c16-4-6-3-8(18)7-1-2-22-14(10(6)7)24-15-13(21)12(20)11(19)9(5-17)23-15/h1-3,7-21H,4-5H2/t7-,8+,9+,10+,11+,12-,13+,14-,15-/m0/s1	OCC1=C[C@](O)([H])[C@]2([H])C=CO[C@](O[C@@]3([H])[C@@](O)([H])[C@](O)([H])[C@@](O)([H])[C@@](O3)([H])CO)([H])[C@]12[H]	Iridoids monoterpenoid glycosides	Monoterpenoids	Terpenoids	TRUE	RJWJHRPNHPHBRN-FKVJWERZSA-N	346.126	C15H22O9	2	NR	2NR	[M+Na]+1	[M+Na]+	1.447	369.116	3.23631e+06	-2.78741	4	2	3	2	11		Aucubin	OCC1=CC(O)C2C=COC(OC3OC(CO)C(O)C(O)C3O)C12	RJWJHRPNHPHBRN-UHFFFAOYSA-N	Iridoids monoterpenoid glycosides	[M+Na]+	Q105238073	C15H22O9	NA
Lab8_03	Aucubin	InChI=1S/C15H22O9/c16-4-6-3-8(18)7-1-2-22-14(10(6)7)24-15-13(21)12(20)11(19)9(5-17)23-15/h1-3,7-21H,4-5H2	OCC1=CC(O)C2C=COC(OC3C(O)C(O)C(O)C(O3)CO)C12	Iridoids monoterpenoid glycosides	Monoterpenoids	Terpenoids	TRUE	RJWJHRPNHPHBRN-UHFFFAOYSA-N	346.126	C15H22O9	3	NR	3NR	[M + Na]+	[M+Na]+	1.45	369.116	3.0942e+06	-2.78741	4	2	3	2	11		Aucubin	OCC1=CC(O)C2C=COC(OC3OC(CO)C(O)C(O)C3O)C12	RJWJHRPNHPHBRN-UHFFFAOYSA-N	Iridoids monoterpenoid glycosides	[M+Na]+	Q105238073	C15H22O9	NA
Lab6_121	Oleuropein	InChI=1S/C25H32O13/c1-3-13-14(9-19(29)35-7-6-12-4-5-16(27)17(28)8-12)15(23(33)34-2)11-36-24(13)38-25-22(32)21(31)20(30)18(10-26)37-25/h3-5,8,11,14,18,20-22,24-28,30-32H,6-7,9-10H2,1-2H3/b13-3+/t14-,18+,20+,21-,22+,24-,25-/m0/s1	C/C([H])=C1[C@](C(C(OC)=O)=CO[C@@]\1([H])O[C@@]2([H])[C@@](O)([H])[C@](O)([H])[C@@](O)([H])[C@@](O2)([H])CO)([H])CC(OCCC3=CC(O)=C(O)C=C3)=O	Secoiridoid monoterpenoid glycosides	Monoterpenoids	Terpenoids	TRUE	RFWGABANNQMHMZ	368.108	C25H32O13	4	NR	4NR	[M+H]+	[M+H]+	1.44658	369.116	2.3333e+06	0.0895042	4	2	3	1	10		Aucubin	OCC1=CC(O)C2C=COC(OC3OC(CO)C(O)C(O)C3O)C12	RJWJHRPNHPHBRN-UHFFFAOYSA-N	Iridoids monoterpenoid glycosides	[M+Na]+	Q105238073	C15H22O9	NA
Lab5_39	3-O-Caffeoylquinic acid; 3'-Me ether	InChI=1S/C17H20O9/c1-25-12-6-9(2-4-10(12)18)3-5-14(20)26-13-8-17(24,16(22)23)7-11(19)15(13)21/h2-6,11,13,15,18-19,21,24H,7-8H2,1H3,(H,22,23)	COC1=C(O)C=CC(C=CC(OC2CC(C(O)=O)(O)CC(O)C2O)=O)=C1	Cinnamic acids and derivatives	Phenylpropanoids (C6-C3)	Shikimates and Phenylpropanoids	FALSE	RAGZUCNPTLULOL-UHFFFAOYSA-N	NA	C17H20O9	3	c	3c	[M+H]+	[M+H]+	1.449	369.116	840301	-0.174577	4	2	1	1	8		Aucubin	OCC1=CC(O)C2C=COC(OC3OC(CO)C(O)C(O)C3O)C12	RJWJHRPNHPHBRN-UHFFFAOYSA-N	Iridoids monoterpenoid glycosides	[M+Na]+	Q105238073	C15H22O9	NA
Lab7_7	3-O-Caffeoylquinic acid methyl ester	InChI=1S/C17H20O9/c1-25-16(23)17(24)7-12(20)15(22)13(8-17)26-14(21)5-3-9-2-4-10(18)11(19)6-9/h2-6,12-13,15,18-20,22,24H,7-8H2,1H3/b5-3+/t12-,13-,15-,17+/m1/s1	COC([C@]1(O)C[C@](O)([H])[C@](O)([H])[C@@](OC(/C([H])=C([H])/C2=CC(O)=C(O)C=C2)=O)([H])C1)=O	Cinnamic acids and derivatives	Phenylpropanoids (C6-C3)	Shikimates and Phenylpropanoids	FALSE	MZNIJRAPCCELQX-AWOKGZDASA-N	368.111	C17H20O9	2	NR	2NR	[M+H]+	[M+H]+	2.21	369.118	6067860	0.257971	1	1	1	1	4	not observed	NA	NA	NA	NA	NA	NA	NA	NA
Lab6_10	Feruloyl quinic acid	InChI=1S/C17H20O9/c1-25-12-6-9(2-4-10(12)18)3-5-14(20)26-13-8-17(24,16(22)23)7-11(19)15(13)21/h2-6,11,13,15,18-19,21,24H,7-8H2,1H3,(H,22,23)/b5-3+/t11-,13-,15+,17-/m1/s1	COC1=C(O)C=CC(/C([H])=C([H])/C(O[C@]2([H])C[C@](C(O)=O)(O)C[C@](O)([H])[C@]2([H])O)=O)=C1	Cinnamic acids and derivatives	Phenylpropanoids (C6-C3)	Shikimates and Phenylpropanoids	FALSE	RAGZUCNPTLULOL	368.111	C18H16N4O5	4	NR	4NR	[M+H]+	[M+H]+	2.3045	369.118	1.91897e+07	-0.174577	5	5	5	4	19		3-feruloylquinic acid	COc1cc(C=CC(=O)OC2CC(O)(C(=O)O)CC(O)C2O)ccc1O	RAGZUCNPTLULOL-UHFFFAOYSA-N	Cinnamic acids and derivatives	[M+H]+	Q27252281	C17H20O9	C
Lab4_38_1	3-O-Feruloylquinic acid	InChI=1S/C17H20O9/c1-25-12-6-9(2-4-10(12)18)3-5-14(20)26-13-8-17(24,16(22)23)7-11(19)15(13)21/h2-6,11,13,15,18-19,21,24H,7-8H2,1H3,(H,22,23)/b5-3+/t11-,13-,15-,17+/m1/s1	COC1=C(O)C=CC(/C([H])=C([H])/C(O[C@]2([H])C[C@@](C(O)=O)(O)C[C@](O)([H])[C@@]2([H])O)=O)=C1	Cinnamic acids and derivatives	Phenylpropanoids (C6-C3)	Shikimates and Phenylpropanoids	FALSE	RAGZUCNPTLULOL-KJJWLSQTSA-N	368.111	C17H20O9	2	NR	2NR	[M+H]+	[M+H]+	2.3	369.118	256054	-0.174577	5	5	5	4	19		3-feruloylquinic acid	COc1cc(C=CC(=O)OC2CC(O)(C(=O)O)CC(O)C2O)ccc1O	RAGZUCNPTLULOL-UHFFFAOYSA-N	Cinnamic acids and derivatives	[M+H]+	Q27252281	C17H20O9	C
Lab8_15_1	3-O-Feruloylquinic acid	InChI=1S/C17H20O9/c1-25-12-6-9(2-4-10(12)18)3-5-14(20)26-13-8-17(24,16(22)23)7-11(19)15(13)21/h2-6,11,13,15,18-19,21,24H,7-8H2,1H3,(H,22,23)	COC1=C(O)C=CC(C=CC(OC2CC(C(O)=O)(O)CC(O)C2O)=O)=C1	Cinnamic acids and derivatives	Phenylpropanoids (C6-C3)	Shikimates and Phenylpropanoids	FALSE	RAGZUCNPTLULOL-UHFFFAOYSA-N	368.111	C17H20O9	3	NR	3NR	[M + H]+	[M+H]+	2.3	369.118	4.80498e+06	-0.174577	5	5	5	4	19		3-feruloylquinic acid	COc1cc(C=CC(=O)OC2CC(O)(C(=O)O)CC(O)C2O)ccc1O	RAGZUCNPTLULOL-UHFFFAOYSA-N	Cinnamic acids and derivatives	[M+H]+	Q27252281	C17H20O9	C
Lab2_18	feruloylquinic acid	InChI=1S/C17H20O9/c1-25-12-6-9(2-4-10(12)18)3-5-14(20)26-13-8-17(24,16(22)23)7-11(19)15(13)21/h2-6,11,13,15,18-19,21,24H,7-8H2,1H3,(H,22,23)/b5-3+/t11-,13-,15+,17-/m1/s1	COC1=C(O)C=CC(/C([H])=C([H])/C(O[C@]2([H])C[C@](C(O)=O)(O)C[C@](O)([H])[C@]2([H])O)=O)=C1	Cinnamic acids and derivatives	Phenylpropanoids (C6-C3)	Shikimates and Phenylpropanoids	FALSE	RAGZUCNPTLULOL-KQJPBSFVSA-N	368.111	C17H20O9	2	NR	2NR	[M+H]+	[M+H]+	2.3	369.118	3710000	-0.174577	5	5	5	4	19		3-feruloylquinic acid	COc1cc(C=CC(=O)OC2CC(O)(C(=O)O)CC(O)C2O)ccc1O	RAGZUCNPTLULOL-UHFFFAOYSA-N	Cinnamic acids and derivatives	[M+H]+	Q27252281	C17H20O9	C
Lab5_40	methyl chlorogenate	InChI=1S/C17H20O9/c1-25-16(23)17(24)7-12(20)15(22)13(8-17)26-14(21)5-3-9-2-4-10(18)11(19)6-9/h2-6,12-13,15,18-20,22,24H,7-8H2,1H3	COC(C1(O)CC(O)C(O)C(OC(C=CC2=CC(O)=C(O)C=C2)=O)C1)=O	Cinnamic acids and derivatives	Phenylpropanoids (C6-C3)	Shikimates and Phenylpropanoids	FALSE	MZNIJRAPCCELQX-UHFFFAOYSA-N	NA	C17H20O9	2	NR	2NR	[M+H]+	[M+H]+	2.308	369.119	1568909	0.257971	5	5	5	1	16		3-feruloylquinic acid	COc1cc(C=CC(=O)OC2CC(O)(C(=O)O)CC(O)C2O)ccc1O	RAGZUCNPTLULOL-UHFFFAOYSA-N	Cinnamic acids and derivatives	[M+H]+	Q27252281	C17H20O9	C
Lab6_4	[(2R,3R,4S,5R,6S)-3-hydroxy-2-(hydroxymethyl)-5,6-bis[(3,4,5-trihydroxybenzoyl)oxy]oxan-4-yl] 3,4,5-trihydroxybenzoate	InChI=1S/C27H24O18/c28-7-17-21(38)22(43-24(39)8-1-11(29)18(35)12(30)2-8)23(44-25(40)9-3-13(31)19(36)14(32)4-9)27(42-17)45-26(41)10-5-15(33)20(37)16(34)6-10/h1-6,17,21-23,27-38H,7H2/t17-,21-,22+,23-,27+/m1/s1	OC[C@]1([H])[C@](O)([H])[C@@](OC(C2=CC(O)=C(O)C(O)=C2)=O)([H])[C@](OC(C3=CC(O)=C(O)C(O)=C3)=O)([H])[C@@](OC(C4=CC(O)=C(O)C(O)=C4)=O)([H])O1	Gallotannins	Phenolic acids (C6-C1)	Shikimates and Phenylpropanoids	TRUE	MACFXELYCBWKGT	352.08		4	NR	4NR	[M+NH4]+	[M+H+NH3]+	1.8405	370.114	4.64414e+07	2.10429	1	1	1	1	4		Cryptochlorogenic acid or isomers	O=C(C=Cc1ccc(O)c(O)c1)OC1C(O)CC(O)(C(=O)O)CC1O	GYFFKZTYYAFCTR-UHFFFAOYSA-N	Cinnamic acids and derivatives	[M+H+NH3]+	Q27145347	C16H18O9	A
Lab1_86	(Z)-3-[4-methoxy-2-[(2S,3R,4S,5S,6R)-3,4,5-trihydroxy-6-(hydroxymethyl)oxan-2-yl]oxyphenyl]prop-2-enoic acid	InChI=1S/C16H20O9/c1-23-9-4-2-8(3-5-12(18)19)10(6-9)24-16-15(22)14(21)13(20)11(7-17)25-16/h2-6,11,13-17,20-22H,7H2,1H3,(H,18,19)/b5-3-/t11-,13-,14+,15-,16-/m1/s1	COC1=CC(O[C@@]2([H])[C@@](O)([H])[C@](O)([H])[C@@](O)([H])[C@@](O2)([H])CO)=C(/C([H])=C([H])\C(O)=O)C=C1	Cinnamic acid and derivative glycosides	Phenylpropanoids (C6-C3)	Shikimates and Phenylpropanoids	TRUE	FQWZGEBZILOCET-QEQKPWIDSA-N	356.111	C16H20O9	3	NR	3NR	[M+NH4]+	[M+H+NH3]+	2.38477	374.145	840000	-0.272273	1	1	1	1	4		(Z)-3-[4-methoxy-2-[(2S,3R,4S,5S,6R)-3,4,5-trihydroxy-6-(hydroxymethyl)oxan-2-yl]oxyphenyl]prop-2-enoic acid	COc1ccc(C=CC(=O)O)c(OC2OC(CO)C(O)C(O)C2O)c1	FQWZGEBZILOCET-UHFFFAOYSA-N	Cinnamic acid and derivative glycosides	[M+H+NH3]+	Q104999970	C16H20O9	NA
Lab4_33_2	4-Caffeoylquinic acid	InChI=1S/C16H18O9/c17-9-3-1-8(5-10(9)18)2-4-13(21)25-14-11(19)6-16(24,15(22)23)7-12(14)20/h1-5,11-12,14,17-20,24H,6-7H2,(H,22,23)/b4-2+/t11-,12-,14-,16+/m1/s1	OC1=C(O)C=C(/C([H])=C([H])/C(O[C@]2([H])[C@@](O)([H])C[C@](C(O)=O)(O)C[C@@]2([H])O)=O)C=C1	Cinnamic acids and derivatives	Phenylpropanoids (C6-C3)	Shikimates and Phenylpropanoids	FALSE	GYFFKZTYYAFCTR-JUHZACGLSA-N	354.095	C16H18O9	2	NR	2NR	M+Na	[M+Na]+	1.84	377.084	1.04795e+06	-0.486032	3	2	3	1	9		Cryptochlorogenic acid or isomers	O=C(C=Cc1ccc(O)c(O)c1)OC1C(O)CC(O)(C(=O)O)CC1O	GYFFKZTYYAFCTR-UHFFFAOYSA-N	Cinnamic acids and derivatives	[M+Na]+	Q27145347	C16H18O9	A
Lab6_88	Chlorogenic ACID	InChI=1S/C16H18O9/c17-9-3-1-8(5-10(9)18)2-4-13(20)25-12-7-16(24,15(22)23)6-11(19)14(12)21/h1-5,11-12,14,17-19,21,24H,6-7H2,(H,22,23)/b4-2+/t11-,12-,14-,16+/m1/s1	OC1=C(O)C=C(/C([H])=C([H])/C(O[C@]2([H])C[C@@](C(O)=O)(O)C[C@](O)([H])[C@@]2([H])O)=O)C=C1	Cinnamic acids and derivatives	Phenylpropanoids (C6-C3)	Shikimates and Phenylpropanoids	FALSE	CWVRJTMFETXNAD	376.077	C16H18O9	4	NR	4NR	[M+H]+	[M+H]+	1.83912	377.085	6.71238e+06	-0.0534846	3	1	3	1	8	Annotation inconsistency (feature description does not match annotation)	Cryptochlorogenic acid or isomers	O=C(C=Cc1ccc(O)c(O)c1)OC1C(O)CC(O)(C(=O)O)CC1O	GYFFKZTYYAFCTR-UHFFFAOYSA-N	Cinnamic acids and derivatives	[M+Na]+	Q27145347	C16H18O9	A
Lab8_12_2	Chlorogenic acid|Chlorogenic acid-[13C6]	InChI=1S/C16H18O9/c17-9-3-1-8(5-10(9)18)2-4-13(20)25-12-7-16(24,15(22)23)6-11(19)14(12)21/h1-5,11-12,14,17-19,21,24H,6-7H2,(H,22,23)	OC1=C(O)C=C(C=CC(OC2CC(C(O)=O)(O)CC(O)C2O)=O)C=C1	Cinnamic acids and derivatives	Phenylpropanoids (C6-C3)	Shikimates and Phenylpropanoids	FALSE	CWVRJTMFETXNAD-JUHZACGLSA-N|CWVRJTMFETXNAD-UHFFFAOYSA-N	354.095	C16H18O9	3	NR	3NR	377.0848[M + Na]+	[M+Na]+	2.18	377.085	6.86949e+06	-0.0534846					0	duplicate peak	NA	NA	NA	NA	NA	NA	NA	NA
Lab8_12_2	Chlorogenic acid|Chlorogenic acid-[13C6]	InChI=1S/C16H18O9/c17-9-3-1-8(5-10(9)18)2-4-13(20)25-12-7-16(24,15(22)23)6-11(19)14(12)21/h1-5,11-12,14,17-19,21,24H,6-7H2,(H,22,23)/b4-2+/t11-,12-,14-,16+/m1/s1	OC1=C(O)C=C(/C([H])=C([H])/C(O[C@]2([H])C[C@@](C(O)=O)(O)C[C@](O)([H])[C@@]2([H])O)=O)C=C1	Cinnamic acids and derivatives	Phenylpropanoids (C6-C3)	Shikimates and Phenylpropanoids	FALSE	CWVRJTMFETXNAD-JUHZACGLSA-N|CWVRJTMFETXNAD-UHFFFAOYSA-N	354.095	C16H18O9	3	NR	3NR	377.0848[M + Na]+	[M+Na]+	2.18	377.085	6.86949e+06	-0.0534846	1	1	1	1	4		Cryptochlorogenic acid or isomers	O=C(C=Cc1ccc(O)c(O)c1)OC1C(O)CC(O)(C(=O)O)CC1O	GYFFKZTYYAFCTR-UHFFFAOYSA-N	Cinnamic acids and derivatives	[M+Na]+	Q27145347	C16H18O9	C
Lab8_07_1	Chlorogenic acid isomer	InChI=1S/C16H18O9/c17-9-3-1-8(5-10(9)18)2-4-13(20)25-12-7-16(24,15(22)23)6-11(19)14(12)21/h1-5,11-12,14,17-19,21,24H,6-7H2,(H,22,23)	OC1=C(O)C=C(C=CC(OC2CC(C(O)=O)(O)CC(O)C2O)=O)C=C1	Cinnamic acids and derivatives	Phenylpropanoids (C6-C3)	Shikimates and Phenylpropanoids	FALSE	CWVRJTMFETXNAD-UHFFFAOYSA-N	354.095	C16H18O9	3	NR	3NR	[M + Na]+	[M+Na]+	1.84	377.085	7.67373e+06	-0.0534846	3	2	3	2	10		Cryptochlorogenic acid or isomers	O=C(C=Cc1ccc(O)c(O)c1)OC1C(O)CC(O)(C(=O)O)CC1O	GYFFKZTYYAFCTR-UHFFFAOYSA-N	Cinnamic acids and derivatives	[M+Na]+	Q27145347	C16H18O9	A
Lab7_15	ferulic acid beta D glucoside	InChI=1S/C16H20O9/c1-23-10-6-8(2-4-9(10)18)3-5-12(19)25-16-15(22)14(21)13(20)11(7-17)24-16/h2-6,11,13-18,20-22H,7H2,1H3	COC1=C(O)C=CC(C=CC(OC2C(O)C(O)C(O)C(O2)CO)=O)=C1	Cinnamic acid and derivative glycosides	Phenylpropanoids (C6-C3)	Shikimates and Phenylpropanoids	TRUE	JWRQVQWBNRGGPK-UHFFFAOYSA-N	356.111	C16H20O9	5	c	5c	[M+Na]+	[M+Na]+	2.48	379.1	2907850	-0.272273	3	3	3	1	10		1-O-feruloyl-beta-D-glucose	COc1cc(C=CC(=O)OC2OC(CO)C(O)C(O)C2O)ccc1O	JWRQVQWBNRGGPK-UHFFFAOYSA-N	Cinnamic acid and derivative glycosides	[M+Na]+	Q27155259	C16H20O9	C
Lab5_41	(Z)-3-[4-methoxy-2-[(2S,3R,4S,5S,6R)-3,4,5-trihydroxy-6-(hydroxymethyl)oxan-2-yl]oxyphenyl]prop-2-enoic acid	InChI=1S/C16H20O9/c1-23-9-4-2-8(3-5-12(18)19)10(6-9)24-16-15(22)14(21)13(20)11(7-17)25-16/h2-6,11,13-17,20-22H,7H2,1H3,(H,18,19)	COC1=CC(OC2C(O)C(O)C(O)C(O2)CO)=C(C=CC(O)=O)C=C1	Cinnamic acid and derivative glycosides	Phenylpropanoids (C6-C3)	Shikimates and Phenylpropanoids	TRUE	FQWZGEBZILOCET-UHFFFAOYSA-N	NA	C16H20O9	2	NR	2NR	[M+Na]+	[M+Na]+	2.462	379.1	985014	-0.272273	3	3	3	1	10		1-O-feruloyl-beta-D-glucose	COc1cc(C=CC(=O)OC2OC(CO)C(O)C(O)C2O)ccc1O	JWRQVQWBNRGGPK-UHFFFAOYSA-N	Cinnamic acid and derivative glycosides	[M+Na]+	Q27155259	C16H20O9	C
Lab8_17	(Z)-3-[3-methoxy-4-[(2S,3R,4S,5S,6R)-3,4,5-trihydroxy-6-(hydroxymethyl)oxan-2-yl]oxyphenyl]prop-2-enoic acid	InChI=1S/C16H20O9/c1-23-10-6-8(3-5-12(18)19)2-4-9(10)24-16-15(22)14(21)13(20)11(7-17)25-16/h2-6,11,13-17,20-22H,7H2,1H3,(H,18,19)	COC1=C(OC2C(O)C(O)C(O)C(O2)CO)C=CC(C=CC(O)=O)=C1	Cinnamic acid and derivative glycosides	Phenylpropanoids (C6-C3)	Shikimates and Phenylpropanoids	TRUE	IEMIRSXOYFWPFD-UHFFFAOYSA-N	356.111	C16H20O9	3	NR	3NR	[M + Na]+	[M+Na]+	2.46	379.101	2.97307e+06	-0.530711	3	3	3	1	10		1-O-feruloyl-beta-D-glucose	COc1cc(C=CC(=O)OC2OC(CO)C(O)C(O)C2O)ccc1O	JWRQVQWBNRGGPK-UHFFFAOYSA-N	Cinnamic acid and derivative glycosides	[M+Na]+	Q27155259	C16H20O9	C
Lab8_09_1	2-[4-(2-hydroxyethyl)-2,6-dimethoxyphenoxy]-6-(hydroxymethyl)oxane-3,4,5-triol	InChI=1S/C16H24O9/c1-22-9-5-8(3-4-17)6-10(23-2)15(9)25-16-14(21)13(20)12(19)11(7-18)24-16/h5-6,11-14,16-21H,3-4,7H2,1-2H3	COC1=C(OC2C(O)C(O)C(O)C(O2)CO)C(OC)=CC(CCO)=C1	Arylnaphthalene and aryltetralin lignan glycosides	Lignans	Shikimates and Phenylpropanoids	TRUE	PSZXKZGDJMPMIO-UHFFFAOYSA-N	360.142	C16H24O9	3	NR	3NR	[M + Na]+	[M+Na]+	2.01	383.132	1.38151e+06	-1.18015	1	1	1	1	4		2-[4-(2-hydroxyethyl)-2,6-dimethoxyphenoxy]-6-(hydroxymethyl)oxane-3,4,5-triol	COc1cc(CCO)cc(OC)c1OC1OC(CO)C(O)C(O)C1O	PSZXKZGDJMPMIO-UHFFFAOYSA-N	Arylnaphthalene and aryltetralin lignan glycosides	[M+Na]+	Q105214517	C16H24O0	NA
Lab4_46	Hydrastine	InChI=1S/C21H21NO6/c1-22-7-6-11-8-15-16(27-10-26-15)9-13(11)18(22)19-12-4-5-14(24-2)20(25-3)17(12)21(23)28-19/h4-5,8-9,18-19H,6-7,10H2,1-3H3	CN1CCC2=CC(OCO3)=C3C=C2C1C(O4)C5=C(C4=O)C(OC)=C(OC)C=C5	Isoquinoline alkaloids, Tetrahydroisoquinoline alkaloids	Tyrosine alkaloids	Alkaloids	FALSE	JZUTXVTYJDCMDU-UHFFFAOYSA-N	383.137	C21H21NO6	2	NR	2NR	[M+H]+	[M+H]+	3.13	384.145	51154.2	2.59783	2	2	2	2	8		hydrastine	COc1ccc2c(c1OC)C(=O)OC2C1c2cc3c(cc2CCN1C)OCO3	JZUTXVTYJDCMDU-UHFFFAOYSA-N	Isoquinoline alkaloids, Tetrahydroisoquinoline alkaloids	[M+H]+	Q978050	C21H21NO6	NA
Lab3_85	beta-Hydrastine	InChI=1S/C21H21NO6/c1-22-7-6-11-8-15-16(27-10-26-15)9-13(11)18(22)19-12-4-5-14(24-2)20(25-3)17(12)21(23)28-19/h4-5,8-9,18-19H,6-7,10H2,1-3H3/t18-,19+/m1/s1	CN1CCC2=CC(OCO3)=C3C=C2[C@]1([H])[C@](O4)([H])C5=C(C4=O)C(OC)=C(OC)C=C5	Isoquinoline alkaloids, Tetrahydroisoquinoline alkaloids	Tyrosine alkaloids	Alkaloids	FALSE	JZUTXVTYJDCMDU-MOPGFXCFSA-N	383.137	C21H21NO6	2	NR	2NR	[M+H]+1	[M+H]+	3.136	384.145	1.23011e+06	2.59783	2	2	2	2	8		hydrastine	COc1ccc2c(c1OC)C(=O)OC2C1c2cc3c(cc2CCN1C)OCO3	JZUTXVTYJDCMDU-UHFFFAOYSA-N	Isoquinoline alkaloids, Tetrahydroisoquinoline alkaloids	[M+H]+	Q978050	C21H21NO6	NA
Lab6_102	BML01612 Thermopsoside, crotonoyl	NA	NA	NA	NA	NA	NA	NA	386.186		2	NR	2NR	[M+H]+	[M+H]+	6.52797	387.194	2.97281e+06	0	1	1	1	1	4	RSD 35.6%	NA	NA	NA	NA	NA	NA	NA	NA
Lab8_19_1	(4S)-4-hydroxy-3,5,5-trimethyl-4-[(3R)-3-[(2R,3R,4S,5S,6R)-3,4,5-trihydroxy-6-(hydroxymethyl)oxan-2-yl]oxybutyl]cyclohex-2-en-1-one	InChI=1S/C19H32O8/c1-10-7-12(21)8-18(3,4)19(10,25)6-5-11(2)26-17-16(24)15(23)14(22)13(9-20)27-17/h7,11,13-17,20,22-25H,5-6,8-9H2,1-4H3	CC(C1(O)CCC(OC2C(O)C(O)C(O)C(O2)CO)C)=CC(CC1(C)C)=O	Apocarotenoid glycosides	Apocarotenoids	Terpenoids	TRUE	CZYPGTRKJFYXLT-UHFFFAOYSA-N	388.21	C19H32O8	3	NR	3NR	[M + H]+	[M+H]+	2.81	389.218	832370	-0.997308	1	1	1	1	4		2 family hits	CC(C=C=C1C(C)(C)CC(O)CC1(C)O)OC1OC(CO)C(O)C(O)C1O|CC(C=CC12OC1(C)CC(O)CC2(C)C)OC1OC(CO)C(O)C(O)C1O	IZRMHEYYBIXPBM-UHFFFAOYSA-N|RIUMIKAUMHZQMP-UHFFFAOYSA-N	Megastigmane glycosides	[M+H]+	Q105123425|Q105237157	C19H32O8	C
Lab4_38_2	3-O-Feruloylquinic acid	InChI=1S/C17H20O9/c1-25-12-6-9(2-4-10(12)18)3-5-14(20)26-13-8-17(24,16(22)23)7-11(19)15(13)21/h2-6,11,13,15,18-19,21,24H,7-8H2,1H3,(H,22,23)/b5-3+/t11-,13-,15-,17+/m1/s1	COC1=C(O)C=CC(/C([H])=C([H])/C(O[C@]2([H])C[C@@](C(O)=O)(O)C[C@](O)([H])[C@@]2([H])O)=O)=C1	Cinnamic acids and derivatives	Phenylpropanoids (C6-C3)	Shikimates and Phenylpropanoids	FALSE	RAGZUCNPTLULOL-KJJWLSQTSA-N	368.111	C17H20O9	2	NR	2NR	M+Na	[M+Na]+	2.3	391.1	256054	-0.174577	2	2	2	2	8		3-feruloylquinic acid	COc1cc(C=CC(=O)OC2CC(O)(C(=O)O)CC(O)C2O)ccc1O	RAGZUCNPTLULOL-UHFFFAOYSA-N	Cinnamic acids and derivatives	[M+Na]+	Q27252281	C17H20O9	C
Lab8_15_4	3-O-Feruloylquinic acid	InChI=1S/C17H20O9/c1-25-12-6-9(2-4-10(12)18)3-5-14(20)26-13-8-17(24,16(22)23)7-11(19)15(13)21/h2-6,11,13,15,18-19,21,24H,7-8H2,1H3,(H,22,23)	COC1=C(O)C=CC(C=CC(OC2CC(C(O)=O)(O)CC(O)C2O)=O)=C1	Cinnamic acids and derivatives	Phenylpropanoids (C6-C3)	Shikimates and Phenylpropanoids	FALSE	RAGZUCNPTLULOL-UHFFFAOYSA-N	368.111	C17H20O9	3	NR	3NR	391.1005[M + Na]+	[M+Na]+	2.3	391.101	4.80498e+06	-0.174577	2	2	2	2	8		3-feruloylquinic acid	COc1cc(C=CC(=O)OC2CC(O)(C(=O)O)CC(O)C2O)ccc1O	RAGZUCNPTLULOL-UHFFFAOYSA-N	Cinnamic acids and derivatives	[M+Na]+	Q27252281	C17H20O9	C
Lab8_07_3	Chlorogenic acid isomer	InChI=1S/C16H18O9/c17-9-3-1-8(5-10(9)18)2-4-13(20)25-12-7-16(24,15(22)23)6-11(19)14(12)21/h1-5,11-12,14,17-19,21,24H,6-7H2,(H,22,23)	OC1=C(O)C=C(C=CC(OC2CC(C(O)=O)(O)CC(O)C2O)=O)C=C1	Cinnamic acids and derivatives	Phenylpropanoids (C6-C3)	Shikimates and Phenylpropanoids	FALSE	CWVRJTMFETXNAD-UHFFFAOYSA-N	354.095	C16H18O9	3	NR	3NR	393.0587[M+K]+	[M+K]+	1.84	393.059	7.67373e+06	-0.0534846	1	1	1	1	4		Cryptochlorogenic acid or isomers	O=C(C=Cc1ccc(O)c(O)c1)OC1C(O)CC(O)(C(=O)O)CC1O	GYFFKZTYYAFCTR-UHFFFAOYSA-N	Cinnamic acids and derivatives	[M+K]+	Q27145347	C16H18O9	A
Lab8_09_2	2-[4-(2-hydroxyethyl)-2,6-dimethoxyphenoxy]-6-(hydroxymethyl)oxane-3,4,5-triol	InChI=1S/C16H24O9/c1-22-9-5-8(3-4-17)6-10(23-2)15(9)25-16-14(21)13(20)12(19)11(7-18)24-16/h5-6,11-14,16-21H,3-4,7H2,1-2H3	COC1=C(OC2C(O)C(O)C(O)C(O2)CO)C(OC)=CC(CCO)=C1	Arylnaphthalene and aryltetralin lignan glycosides	Lignans	Shikimates and Phenylpropanoids	TRUE	PSZXKZGDJMPMIO-UHFFFAOYSA-N	360.142	C16H24O9	3	NR	3NR	399.1059[M+K]+	[M+K]+	2.01	399.106	1.38151e+06	-1.18015	1	1	1	1	4		2-[4-(2-hydroxyethyl)-2,6-dimethoxyphenoxy]-6-(hydroxymethyl)oxane-3,4,5-triol	COc1cc(CCO)cc(OC)c1OC1OC(CO)C(O)C(O)C1O	PSZXKZGDJMPMIO-UHFFFAOYSA-N	Arylnaphthalene and aryltetralin lignan glycosides	[M+K]+	Q105214517	C16H24O0	NA
Lab7_45	NA	InChI=1S/C28H38O6/c1-14-13-20(33-24(30)15(14)2)27(5,31)18-9-8-16-21-17(10-12-25(16,18)3)26(4)19(29)7-6-11-28(26,32)23-22(21)34-23/h6-7,16-18,20-23,31-32H,8-13H2,1-5H3	CC(CC(O1)C(C2CCC3C(C(O4)C4C5(O)CC=CC6=O)C(C65C)CCC32C)(O)C)=C(C1=O)C	Ergostane steroid glycosides	Steroids	Terpenoids	FALSE	DXWHOKCXBGLTMQ-UHFFFAOYSA-N	470.267	C28H38O6	5	b	5b	[M+H-H8O4]+	[M+H-4H2O]+	5.97	399.232	5527880	2.71524	1	1	1	1	4		withanone and 2 species hits (27-deoxy-5-hydroxy-6,7-epoxy)	CC1=C(C)C(=O)OC(C(C)C2(O)CCC3C4C5OC5C5(O)CC=CC(=O)C5(C)C4CCC32C)C1|CC1=C(C)C(=O)OC(C(C)(O)C2CCC3C4C5OC5C5(O)CC=CC(=O)C5(C)C4CCC32C)C1|CC1=C(C)C(=O)OC(C(C)C2CCC3C2(C)CCC2C3(O)C3OC3C3(O)CC=CC(=O)C23C)C1	FAZIYUIDUNHZRG-UHFFFAOYSA-N	Ergostane steroids	[M+H-4H2O]+	Q27279346|Q104991227|Q105205754	C28H38O6	A
Lab7_51	NA	InChI=1S/C18H39O7P/c1-4-7-10-20-13-16-23-26(19,24-17-14-21-11-8-5-2)25-18-15-22-12-9-6-3/h4-18H2,1-3H3	CCCCOCCOP(OCCOCCCC)(OCCOCCCC)=O	Glycerophospholipids	Glycerophospholipids	Fatty acids	FALSE	WTLBZVNBAKMVDP-UHFFFAOYSA-N	398.243	C18H39O7P1	2	NR	2NR	[M+H]+	[M+H]+	8.06	399.251	50668200	3.19951	1	1	1	1	4	Blanks	NA	NA	NA	NA	NA	NA	NA	NA
Lab3_70	NCGC00381280-01_C17H24O10_Phenyl 6-O-[(2R,3R,4R)-3,4-dihydroxy-4-(hydroxymethyl)tetrahydro-2-furanyl]-beta-D-glucopyranoside	InChI=1S/C17H24O10/c18-7-17(23)8-25-16(14(17)22)24-6-10-11(19)12(20)13(21)15(27-10)26-9-4-2-1-3-5-9/h1-5,10-16,18-23H,6-8H2/t10-,11-,12+,13-,14+,15-,16-,17-/m1/s1	OC[C@@]1(O)CO[C@](OC[C@](O2)([H])[C@](O)([H])[C@@](O)([H])[C@](O)([H])[C@]2([H])OC3=CC=CC=C3)([H])[C@]1([H])O	NA	NA	NA	TRUE	YORZZUYHPOREJM-DCSNAHRYSA-N	388.137	C17H24O10	2	NR	2NR	[M+NH4]+1	[M+H+NH3]+	2.22	406.171	747126	-1.79752	1	1	0	1	3		CHEBI:181299	C1C(C(C(O1)OCC2C(C(C(C(O2)OC3=CC=CC=C3)O)O)O)O)(CO)O	YORZZUYHPOREJM-UHFFFAOYSA-N	NA	[M+H+NH3]+	CID38361417	C17H24O10	NA
Lab5_42	Isomitraphyllinol	InChI=1S/C21H26N2O5/c1-11-13-10-23-8-7-21(14-5-3-4-6-15(14)22-20(21)26)16(23)9-12(13)17(18(24)27-2)19(25)28-11/h3-6,11-13,16-17,19,25H,7-10H2,1-2H3,(H,22,26)	CC(O1)C(C(C(C1O)C(OC)=O)CC23)CN3CCC42C5=CC=CC=C5N=C4O	Tryptophan alkaloid glycosides (Strychnos type)	Tryptophan alkaloids	Alkaloids	TRUE	BZEARLNMWSCOOH-UHFFFAOYSA-N	NA	C21H26N2O5	3	NR	3NR	[M+Na]+	[M+Na]+	6.528	409.176	848649	1.46216	1	1	1	1	4	RSD 36.2%	NA	NA	NA	NA	NA	NA	NA	NA
Lab2_22	unknown_analyte	NA	NA	NA	NA	NA	NA	NA	NA	NA	5	NR	5NR	NA	NA	2.57	409.184	2430000	0	2	0	0	0	2		Citroside B	CC(=O)C=C=C1C(C)(C)CC(O)CC1(C)OC1OC(CO)C(O)C(O)C1O	XTODSGVDHGMKSN-UHFFFAOYSA-N	Megastigmane glycosides	[M+Na]+	Q27138189	C19H30O8	C
Lab8_18_1	Roseoside	InChI=1S/C19H30O8/c1-10-7-12(21)8-18(3,4)19(10,25)6-5-11(2)26-17-16(24)15(23)14(22)13(9-20)27-17/h5-7,11,13-17,20,22-25H,8-9H2,1-4H3	CC(C1(O)C=CC(OC2C(O)C(O)C(O)C(O2)CO)C)=CC(CC1(C)C)=O	Megastigmane glycosides	Apocarotenoids	Terpenoids	TRUE	SWYRVCGNMNAFEK-UHFFFAOYSA-N	386.194	C19H30O8	3	NR	3NR	[M + Na]+	[M+Na]+	2.57	409.184	3.41875e+06	-0.862176	2	1	1	1	5		Citroside B	CC(=O)C=C=C1C(C)(C)CC(O)CC1(C)OC1OC(CO)C(O)C(O)C1O	XTODSGVDHGMKSN-UHFFFAOYSA-N	Megastigmane glycosides	[M+Na]+	Q27138189	C19H30O8	C
Lab7_5	tryptophan	InChI=1S/C11H12N2O2/c12-9(11(14)15)5-7-6-13-10-4-2-1-3-8(7)10/h1-4,6,9,13H,5,12H2,(H,14,15)/t9-/m0/s1	N[C@@](C(O)=O)([H])CC1=CNC2=CC=CC=C12	Aminoacids	Small peptides	Amino acids and Peptides, Shikimates and Phenylpropanoids	FALSE	QIVBCDIJIAJPQS-VIFPVBQESA-N	204.09	C11H12N2O2	2	NR	2NR	[2M+H]+	[2M+H]+	1.83	409.187	60886500	-1.25097	2	2	2	2	8		Tryptophan-N-glucoside	C1=CC=C2C(=C1)C(=CN2C3C(C(C(C(O3)CO)O)O)O)CC(C(=O)O)N	ZHBHZDMTVVJASV-UHFFFAOYSA-N	Aminoacids	[2M+H-2C6H11O5-2NH2]+	Q27145767	C17H22N2O7	C
Lab6_6_2	tryptophan	InChI=1S/C11H12N2O2/c12-9(11(14)15)5-7-6-13-10-4-2-1-3-8(7)10/h1-4,6,9,13H,5,12H2,(H,14,15)/t9-/m1/s1	N[C@](C(O)=O)([H])CC1=CNC2=CC=CC=C12	Aminoacids	Small peptides	Amino acids and Peptides, Shikimates and Phenylpropanoids	FALSE	QIVBCDIJIAJPQS	204.09	C11H12N2O2	4	NR	4NR	[2M+H]+	[2M+H]+	1.82567	409.187	5.73475e+07	-1.25097	2	2	2	2	8		Tryptophan-N-glucoside	C1=CC=C2C(=C1)C(=CN2C3C(C(C(C(O3)CO)O)O)O)CC(C(=O)O)N	ZHBHZDMTVVJASV-UHFFFAOYSA-N	Aminoacids	[2M+H-2C6H11O5-2NH2]+	Q27145767	C17H22N2O7	C
Lab5_44	2-[6-hydroxy-5-({[(2-methoxyethyl)carbamoyl]amino}methyl)-hexahydrofuro[3,2-b]furan-2-yl]-N-[(1-methyl-1H-pyrazol-4-yl)methyl]acetamide	InChI=1S/C18H29N5O6/c1-23-10-11(8-22-23)7-20-15(24)6-12-5-13-17(28-12)16(25)14(29-13)9-21-18(26)19-3-4-27-2/h8,10,12-14,16-17,25H,3-7,9H2,1-2H3,(H,20,24)(H2,19,21,26)	CN1C=C(C=N1)CN=C(O)CC(O2)CC(O3)C2C(O)C3CNC(O)=NCCOC	Alkaloids, Polyketides	NA	Alkaloids, Polyketides	FALSE	MHYBNCMAJFEWDY-UHFFFAOYSA-N	NA	C18H29N5O6	3	NR	3NR	[M+H]+	[M+H]+	2.796	412.219	556258	-1.01653	1	1	1	1	4		NA	CCC=CCCOC1OC(COC2OCC(O)C(O)C2O)C(O)C(O)C1O	NVTNXPADRDASMP-UHFFFAOYSA-N	fatty acyl glycosides	[M+H+NH3]+	Q105186407	C17H30O10	NA
Lab1_12	Austinoneol	InChI=1S/C24H30O6/c1-13-15-12-21(5)14(2)24(19(28)29-7,18(27)17(21)26)22(15,6)10-11-23(13)9-8-16(25)30-20(23,3)4/h8-9,17,26H,2,10-12H2,1,3-7H3/t17-,21+,22-,23-,24-/m1/s1	CC1=C([C@]2(CC[C@]1(C3(C)C)C=CC(O3)=O)C)C[C@@](C([C@]42C(OC)=O)=C)([C@@](O)([H])C4=O)C	Tetraketide meroterpenoids	Meroterpenoids	Polyketides, Terpenoids	FALSE	RVCGYSNUNXICAF-UHFFFAOYSA-N	414.204	C24H30O6	3	NR	3NR	[M+H]+	[M+H]+	6.65278	415.211	1.56682e+06	2.51732	1	1	1	1	4	Blanks	NA	NA	NA	NA	NA	NA	NA	NA
Lab6_83	12-O-[octa-2Z,4E-dienoyl]-13-isobutyroyloxy-4-deoxyphorbol	InChI=1S/C32H44O7/c1-8-9-10-11-12-13-25(34)38-28-20(5)31(37)23-14-19(4)26(35)22(23)15-21(17-33)16-24(31)27-30(6,7)32(27,28)39-29(36)18(2)3/h10-14,16,18,20,22-24,27-28,33,37H,8-9,15,17H2,1-7H3/b11-10+,13-12-/t20-,22+,23-,24+,27-,28-,31+,32-/m1/s1	CCC/C([H])=C([H])/C([H])=C([H])\C(O[C@]1([H])[C@@]([C@]2(O)[C@]([C@]3([H])CC(CO)=C[C@@]2([H])[C@]([C@@]14OC(C(C)C)=O)([H])C4(C)C)([H])C=C(C3=O)C)([H])C)=O	Tigliane diterpenoids	Diterpenoids	Terpenoids	FALSE	SVAPNKGLWRWWCI	418.251	C32H44O7	4	NR	4NR	[M+H]+	[M+H]+	6.65202	419.259	9.48137e+06	3.5204	2	2	1	1	6		7 species hits (27-deoxy)	CC1=C(C)C(=O)OC(C(C)(O)C2CCC3(O)C4CC=C5C=CCC(=O)C5(C)C4CCC23C)C1|CC1=C(C)C(=O)OC(C(C)(O)C2CCC3(O)C4CC=C5CC=CC(=O)C5(C)C4CCC23C)C1|CC1=C(C)C(=O)OC(C(C)(O)C2CCC3(O)C4CCC5=CC=CC(=O)C5(C)C4CCC23C)C1|CC1=C(C)C(=O)OC(C(C)(O)C2CCC3C4C=CC5(O)CC=CC(=O)C5(C)C4CCC32C)C1|CC1=C(C)C(=O)OC(C(C)C2(O)CCC3C4C5OC5C5=CCCC(=O)C5(C)C4CCC32C)C1|CC1=C(C)C(=O)OC(C(C)C2CCC3C4CC5OC56C(O)C=CC(=O)C6(C)C4CCC23C)C1|CC1=C(C)C(O…	LEVWMALVAZUERI-UHFFFAOYSA-N|ZRJOVYPUBHQEES-UHFFFAOYSA-N|GHPNNGXAFJHTRF-UHFFFAOYSA-N|UYRXFMXVVKNLDH-UHFFFAOYSA-N|RRKMTTQICCWOES-UHFFFAOYSA-N|HBFRBCZKKTVLPR-UHFFFAOYSA-N|LLPCLUINZWXSIT-UHFFFAOYSA-N	Ergostane steroids	[M+H-2H2O]+	Q105150826|Q104253028|Q105008660|Q27286291|Q105244168|Q105025268|Q105153617	C28H38O5	A
Lab5_45	9a,11a-dimethyl-1-oxo-2-(phenylmethylidene)-1H,2H,3H,3aH,3bH,4H,6H,7H,8H,9H,9aH,9bH,10H,11H,11aH-cyclopenta[a]phenanthren-7-yl acetate	InChI=1S/C28H34O3/c1-18(29)31-22-11-13-27(2)21(17-22)9-10-23-24(27)12-14-28(3)25(23)16-20(26(28)30)15-19-7-5-4-6-8-19/h4-9,15,22-25H,10-14,16-17H2,1-3H3	CC(OC(CC1=CCC(C2CC(C3=O)=CC4=CC=CC=C4)C5CCC23C)CCC15C)=O	Androstane steroids	Steroids	Terpenoids	FALSE	PYLBSMLISGOFKG-UHFFFAOYSA-N	NA	C28H34O3	3	NR	3NR	[M+H]+	[M+H]+	6.651	419.259	3.21393e+06	5.46397	2	2	1	1	6		7 species hits (27-deoxy)	CC1=C(C)C(=O)OC(C(C)(O)C2CCC3(O)C4CC=C5C=CCC(=O)C5(C)C4CCC23C)C1|CC1=C(C)C(=O)OC(C(C)(O)C2CCC3(O)C4CC=C5CC=CC(=O)C5(C)C4CCC23C)C1|CC1=C(C)C(=O)OC(C(C)(O)C2CCC3(O)C4CCC5=CC=CC(=O)C5(C)C4CCC23C)C1|CC1=C(C)C(=O)OC(C(C)(O)C2CCC3C4C=CC5(O)CC=CC(=O)C5(C)C4CCC32C)C1|CC1=C(C)C(=O)OC(C(C)C2(O)CCC3C4C5OC5C5=CCCC(=O)C5(C)C4CCC32C)C1|CC1=C(C)C(=O)OC(C(C)C2CCC3C4CC5OC56C(O)C=CC(=O)C6(C)C4CCC23C)C1|CC1=C(C)C(O…	LEVWMALVAZUERI-UHFFFAOYSA-N|ZRJOVYPUBHQEES-UHFFFAOYSA-N|GHPNNGXAFJHTRF-UHFFFAOYSA-N|UYRXFMXVVKNLDH-UHFFFAOYSA-N|RRKMTTQICCWOES-UHFFFAOYSA-N|HBFRBCZKKTVLPR-UHFFFAOYSA-N|LLPCLUINZWXSIT-UHFFFAOYSA-N	Ergostane steroids	[M+H-2H2O]+	Q105150826|Q104253028|Q105008660|Q27286291|Q105244168|Q105025268|Q105153617	C28H38O5	A
Lab5_47	9a,11a-dimethyl-1-oxo-2-(phenylmethylidene)-1H,2H,3H,3aH,3bH,4H,6H,7H,8H,9H,9aH,9bH,10H,11H,11aH-cyclopenta[a]phenanthren-7-yl acetate	InChI=1S/C28H34O3/c1-18(29)31-22-11-13-27(2)21(17-22)9-10-23-24(27)12-14-28(3)25(23)16-20(26(28)30)15-19-7-5-4-6-8-19/h4-9,15,22-25H,10-14,16-17H2,1-3H3	CC(OC(CC1=CCC(C2CC(C3=O)=CC4=CC=CC=C4)C5CCC23C)CCC15C)=O	Androstane steroids	Steroids	Terpenoids	FALSE	PYLBSMLISGOFKG-UHFFFAOYSA-N	NA	C28H34O3	3	NR	3NR	[M+H]+	[M+H]+	6.471	419.259	1396752	5.46397	1	1	1	1	4		Withasomniferolide B	CC1=C(C(=O)OC(C1)C(C)(C2CCC3C2(CCC4C3C=CC5=CC=CC(=O)C45C)C)O)C	IVEUAUDBLGDYAW-UHFFFAOYSA-N	Ergostane steroids	[M+H-H2O]+	NA	C28H36O4	A
Lab5_78	UNPD34087	InChI=1S/C28H34O3/c1-15-11-23-26(4,14-22(15)30)13-16(2)24-19-8-7-18-17(3)25(31)21(29)12-20(18)27(19,5)9-10-28(23,24)6/h7-8,12,15,23,31H,9-11,13-14H2,1-6H3	CC1CC2C(CC(C)=C3C4=CC=C5C(C)=C(O)C(C=C5C(CCC23C)4C)=O)(CC1=O)C	Terpenoids	NA	Terpenoids	FALSE	YEERJENQPQFGOH-UHFFFAOYSA-N	NA	C28H34O3	3	NR	3NR	[M+H]+	[M+H]+	5.326	419.259	841948	4.336	1	1	1	1	4		unspecified withanolide sulfate	NA	NA	Ergostane steroids	[M+H-H2SO4]+	NA	C28H40O9S	NA
Lab3_77	NCGC00385106-01_C18H26O10_beta-D-Glucopyranoside, phenylmethyl 6-O-[(2R,3R,4R)-tetrahydro-3,4-dihydroxy-4-(hydroxymethyl)-2-furanyl]-	InChI=1S/C18H26O10/c19-8-18(24)9-27-17(15(18)23)26-7-11-12(20)13(21)14(22)16(28-11)25-6-10-4-2-1-3-5-10/h1-5,11-17,19-24H,6-9H2/t11-,12-,13+,14-,15+,16-,17-,18-/m1/s1	OC[C@@]1(O)CO[C@](OC[C@](O2)([H])[C@](O)([H])[C@@](O)([H])[C@](O)([H])[C@]2([H])OCC3=CC=CC=C3)([H])[C@]1([H])O	Phenylethanoid glycosides	NA	Shikimates and Phenylpropanoids	TRUE	NJMQSVWMCODQIP-FQXXIRCGSA-N	402.153	C18H26O10	2	NR	2NR	[M+NH4]+1	[M+H+NH3]+	2.386	420.187	634121	-1.98885					0	duplicate peak	NA	NA	NA	NA	NA	NA	NA	NA
Lab3_76	NCGC00385106-01_C18H26O10_beta-D-Glucopyranoside, phenylmethyl 6-O-[(2R,3R,4R)-tetrahydro-3,4-dihydroxy-4-(hydroxymethyl)-2-furanyl]-	InChI=1S/C18H26O10/c19-8-18(24)9-27-17(15(18)23)26-7-11-12(20)13(21)14(22)16(28-11)25-6-10-4-2-1-3-5-10/h1-5,11-17,19-24H,6-9H2/t11-,12-,13+,14-,15+,16-,17-,18-/m1/s1	OC[C@@]1(O)CO[C@](OC[C@](O2)([H])[C@](O)([H])[C@@](O)([H])[C@](O)([H])[C@]2([H])OCC3=CC=CC=C3)([H])[C@]1([H])O	Phenylethanoid glycosides	NA	Shikimates and Phenylpropanoids	TRUE	NJMQSVWMCODQIP-FQXXIRCGSA-N	402.153	C18H26O10	2	NR	2NR	[M+NH4]+1	[M+H+NH3]+	2.385	420.187	634121	-1.98885	1	1	1	1	4		Icariside F2	OCC1(O)COC(OCC2OC(OCc3ccccc3)C(O)C(O)C2O)C1O	NJMQSVWMCODQIP-UHFFFAOYSA-N	Phenylethanoid glycosides	[M+H+NH3]+	Q76423577	C18H26O10	NA
Lab8_08_1	NA	InChI=1S/C19H30O9/c1-10-6-11(22)7-18(2,3)19(10,26)5-4-12(8-20)27-17-16(25)15(24)14(23)13(9-21)28-17/h4-6,12-17,20-21,23-26H,7-9H2,1-3H3	CC(C1(O)C=CC(OC2C(O)C(O)C(O)C(O2)CO)CO)=CC(CC1(C)C)=O	Megastigmane glycosides	Apocarotenoids	Terpenoids	TRUE	SYBYAWTVABPDJR-UHFFFAOYSA-N	402.189	C19H30O9	3	NR	3NR	[M + H3N + H]+	[M+H+NH3]+	1.89	420.224	1.27442e+06	-1.99571	1	1	1	1	4		NA	CC1=CC(=O)CC(C)(C)C1(O)C=CC(CO)OC1OC(CO)C(O)C(O)C1O	SYBYAWTVABPDJR-UHFFFAOYSA-N	Megastigmane glycosides	[M+H+NH3]+	Q105263476	C19H30O9	NA
Lab7_51	NA	InChI=1S/C18H39O7P/c1-4-7-10-20-13-16-23-26(19,24-17-14-21-11-8-5-2)25-18-15-22-12-9-6-3/h4-18H2,1-3H3	CCCCOCCOP(OCCOCCCC)(OCCOCCCC)=O	Glycerophospholipids	Glycerophospholipids	Fatty acids	FALSE	WTLBZVNBAKMVDP-UHFFFAOYSA-N	398.243	C18H39O7P1	2	NR	2NR	[M+Na]+	[M+Na]+	8.06	421.233	50668200	3.19951	1	1	1	1	4	Blanks	NA	NA	NA	NA	NA	NA	NA	NA
Lab8_18_3	Roseoside	InChI=1S/C19H30O8/c1-10-7-12(21)8-18(3,4)19(10,25)6-5-11(2)26-17-16(24)15(23)14(22)13(9-20)27-17/h5-7,11,13-17,20,22-25H,8-9H2,1-4H3	CC(C1(O)C=CC(OC2C(O)C(O)C(O)C(O2)CO)C)=CC(CC1(C)C)=O	Megastigmane glycosides	Apocarotenoids	Terpenoids	TRUE	SWYRVCGNMNAFEK-UHFFFAOYSA-N	386.194	C19H30O8	3	NR	3NR	425.1578[M+K]+	[M+K]+	2.57	425.158	3.41875e+06	-0.862176	1	1	1	1	4		Citroside B	CC(=O)C=C=C1C(C)(C)CC(O)CC1(C)OC1OC(CO)C(O)C(O)C1O	XTODSGVDHGMKSN-UHFFFAOYSA-N	Megastigmane glycosides	[M+K]+	Q27138189	C19H30O8	C
Lab8_08_2	NA	InChI=1S/C19H30O9/c1-10-6-11(22)7-18(2,3)19(10,26)5-4-12(8-20)27-17-16(25)15(24)14(23)13(9-21)28-17/h4-6,12-17,20-21,23-26H,7-9H2,1-3H3	CC(C1(O)C=CC(OC2C(O)C(O)C(O)C(O2)CO)CO)=CC(CC1(C)C)=O	Megastigmane glycosides	Apocarotenoids	Terpenoids	TRUE	SYBYAWTVABPDJR-UHFFFAOYSA-N	402.189	C19H30O9	3	NR	3NR	425.1788[M + Na]+	[M+Na]+	1.89	425.179	1.27442e+06	-1.99571	2	1	1	1	5		NA	CC1=CC(=O)CC(C)(C)C1(O)C=CC(CO)OC1OC(CO)C(O)C(O)C1O	SYBYAWTVABPDJR-UHFFFAOYSA-N	Megastigmane glycosides	[M+Na]+	Q105263476	C19H30O9	NA
Lab5_48	Taraxinic acid glucosyl ester	InChI=1S/C21H28O9/c1-10-4-3-5-12(6-7-13-11(2)19(26)28-14(13)8-10)20(27)30-21-18(25)17(24)16(23)15(9-22)29-21/h5,8,13-18,21-25H,2-4,6-7,9H2,1H3	CC1=CC(O2)C(C(C2=O)=C)CCC(C(OC3C(O)C(O)C(O)C(O3)CO)=O)=CCC1	Germacrane sesquiterpenoid glycosides	Sesquiterpenoids	Terpenoids	TRUE	SIOXYUXOHTZOOM-UHFFFAOYSA-N	NA	C21H28O9	3	NR	3NR	[M+H]+	[M+H]+	1.895	425.179	598433	0.0682898	2	1	1	1	5		NA	CC1=CC(=O)CC(C)(C)C1(O)C=CC(CO)OC1OC(CO)C(O)C(O)C1O	SYBYAWTVABPDJR-UHFFFAOYSA-N	Megastigmane glycosides	[M+Na]+	Q105263476	C19H30O9	NA
Lab1_54	Sorbitane Monooleate - Polysorbate 20 in-source fragment	InChI=1S/C24H44O6/c1-2-3-4-5-6-7-8-9-10-11-12-13-14-15-16-17-22(27)29-19-21(26)24-23(28)20(25)18-30-24/h9-10,20-21,23-26,28H,2-8,11-19H2,1H3/b10-9+	CCCCCCCC/C([H])=C([H])/CCCCCCCC(OCC(O)C1C(O)C(O)CO1)=O	Wax monoesters	Fatty esters	Fatty acids	FALSE	NWGKJDSIEKMTRX-UHFFFAOYSA-N	428.314	C24H44O6	3	NR	3NR	[M+H]+	[M+H]+	7.45883	428.37	7.2418e+06	4.72669	1	1	1	1	4	Blanks	NA	NA	NA	NA	NA	NA	NA	NA
Lab1_44	7b,9-Dihydroxy-3-(hydroxymethyl)-1,1,6,8-tetramethyl-5-oxo-1,1a,1b,4,4a,5,7a,7b,8,9-decahydro-9aH-cyclopropa[3,4]benzo[1,2-e]azulen-9a-yl acetate	InChI=1S/C22H30O6/c1-10-6-15-14(17(10)25)7-13(9-23)8-16-18-20(4,5)22(18,28-12(3)24)19(26)11(2)21(15,16)27/h6,8,11,14-16,18-19,23,26-27H,7,9H2,1-5H3	CC(C1=O)=CC(C2(O)C(C(O)C34OC(C)=O)C)C1CC(CO)=CC2C3C4(C)C	Tetracyclic diterpenoids, Tigliane diterpenoids	Diterpenoids	Terpenoids	FALSE	WZYGIALDVOKLLL-UHFFFAOYSA-N	390.204	C22H30O6	3	NR	3NR	M+ACN+H	[M+H+CH3CN]+	6.65347	432.238	2.03003e+06	-0.30468	1	1	1	1	4	Blanks	NA	NA	NA	NA	NA	NA	NA	NA
Lab6_28_1	(1S,2R,4S,5R,6S,7S,8R,9R,12R)-4,7,12-Triacetoxy-6-(acetoxymethyl)-2,10,10-trimethyl-11-oxatricyclo[7.2.1.0~1,6~]dodecane-5,8-diyl dibenzoate	InChI=1S/C37H42O13/c1-20-18-27(45-22(3)39)30(49-34(43)26-16-12-9-13-17-26)36(19-44-21(2)38)32(47-24(5)41)29(48-33(42)25-14-10-8-11-15-25)28-31(46-23(4)40)37(20,36)50-35(28,6)7/h8-17,20,27-32H,18-19H2,1-7H3/t20-,27+,28-,29-,30+,31-,32-,36+,37-/m1/s1	C[C@]1([H])C[C@@](OC(C)=O)([H])[C@@](OC(C2=CC=CC=C2)=O)([H])[C@]3([C@@](OC(C)=O)([H])[C@@](OC(C4=CC=CC=C4)=O)([H])[C@]5([H])[C@](OC(C)=O)([H])[C@]13OC(C)5C)COC(C)=O	Agarofuran sesquiterpenoids, Eudesmane sesquiterpenoids	Sesquiterpenoids	Terpenoids	FALSE	PACOALGXOJLUSI	434.246	C28H34O4	4	NR	4NR	[M+H]+	[M+H]+	5.25517	435.253	7.59018e+06	5.62483	1	1	1	1	4	Blanks	NA	NA	NA	NA	NA	NA	NA	NA
Lab6_129	4alpha-PMA	InChI=1S/C36H56O8/c1-7-8-9-10-11-12-13-14-15-16-17-18-29(39)43-32-24(3)35(42)27(30-33(5,6)36(30,32)44-25(4)38)20-26(22-37)21-34(41)28(35)19-23(2)31(34)40/h19-20,24,27-28,30,32,37,41-42H,7-18,21-22H2,1-6H3/t24-,27+,28-,30-,32-,34-,35-,36-/m1/s1	CCCCCCCCCCCCCC(O[C@]1([H])[C@@]([C@@]2(O)[C@@]([C@]([C@@]13OC(C)=O)([H])C3(C)C)([H])C=C(CO)C[C@@]4(O)[C@@]2([H])C=C(C4=O)C)([H])C)=O	Tetracyclic diterpenoids, Tigliane diterpenoids	Diterpenoids	Terpenoids	FALSE	PHEDXBVPIONUQT	434.246	C36H56O8	4	NR	4NR	[M+H]+	[M+H]+	6.68158	435.254	1.25028e+06	4.99429	1	1	1	1	4		7 species hits (27-deoxy)	CC1=C(C)C(=O)OC(C(C)(O)C2CCC3(O)C4CC=C5C=CCC(=O)C5(C)C4CCC23C)C1|CC1=C(C)C(=O)OC(C(C)(O)C2CCC3(O)C4CC=C5CC=CC(=O)C5(C)C4CCC23C)C1|CC1=C(C)C(=O)OC(C(C)(O)C2CCC3(O)C4CCC5=CC=CC(=O)C5(C)C4CCC23C)C1|CC1=C(C)C(=O)OC(C(C)(O)C2CCC3C4C=CC5(O)CC=CC(=O)C5(C)C4CCC32C)C1|CC1=C(C)C(=O)OC(C(C)C2(O)CCC3C4C5OC5C5=CCCC(=O)C5(C)C4CCC32C)C1|CC1=C(C)C(=O)OC(C(C)C2CCC3C4CC5OC56C(O)C=CC(=O)C6(C)C4CCC23C)C1|CC1=C(C)C(O…	LEVWMALVAZUERI-UHFFFAOYSA-N|ZRJOVYPUBHQEES-UHFFFAOYSA-N|GHPNNGXAFJHTRF-UHFFFAOYSA-N|UYRXFMXVVKNLDH-UHFFFAOYSA-N|RRKMTTQICCWOES-UHFFFAOYSA-N|HBFRBCZKKTVLPR-UHFFFAOYSA-N|LLPCLUINZWXSIT-UHFFFAOYSA-N	Ergostane steroids	[M+H-H2app-H2O]+	Q105150826|Q104253028|Q105008660|Q27286291|Q105244168|Q105025268|Q105153617	C28H38O5	A
Lab4_56_1	Withacoagulin	InChI=1S/C28H36O5/c1-16-14-24(33-25(31)19(16)15-29)28(4,32)22-11-10-20-18-9-8-17-6-5-7-23(30)27(17,3)21(18)12-13-26(20,22)2/h5,7-8,10,18,21-22,24,29,32H,6,9,11-15H2,1-4H3/t18-,21-,22-,24+,26-,27-,28+/m0/s1	CC(C[C@](O1)([H])[C@@]([C@@]2([H])CC=C3[C@]([C@]4([H])CC[C@@]32C)([H])CC=C([C@@]45C)CC=CC5=O)(O)C)=C(C1=O)CO	Ergostane steroids	Steroids	Terpenoids	FALSE	ZKTNOURYQAESEW-ZOKBQHMGSA-N	452.256	C28H36O5	2	c	2c	M+H-H2O	[M+H-H2O]+	4.87	435.254	285469	2.51411	1	1	1	1	4		1 species hit (27-deoxy-5-hydroxy-5,6-epoxy)	CC1=C(C)C(=O)OC(C(C)C2(O)CCC3C4C5OC5C5(O)CC(OS(=O)(=O)O)CC(=O)C5(C)C4CCC32C)C1	UPDQBLXDBCLBFJ-UHFFFAOYSA-N	Ergostane steroids	[M+H+NH3-H2SO4-2H2O]+	Q105276730	C28H40O10S	A
Lab3_99	Withanolide B	InChI=1S/C28H38O5/c1-14-13-20(32-25(30)15(14)2)16(3)17-8-9-18-22-19(10-12-26(17,18)4)27(5)21(29)7-6-11-28(27,31)24-23(22)33-24/h6-7,16-20,22-24,31H,8-13H2,1-5H3/t16-,17+,18-,19-,20+,22-,23-,24-,26+,27-,28-/m0/s1	CC(C[C@](O1)([H])[C@@]([C@@]2([H])CC[C@@]3([H])[C@@]([C@@](O4)([H])[C@@]4([H])[C@@]5(O)CC=CC6=O)([H])[C@]([C@@]65C)([H])CC[C@]23C)([H])C)=C(C1=O)C	Ergostane steroids	Steroids	Terpenoids	FALSE	ZTEVDTFJUUJBLP-MBMSZCMESA-N	454.272	C28H38O5	2	NR	2NR	[M+H-H2O]+1	[M+H-H2O]+	5.132	437.269	672859	4.04577	1	1	1	1	4	unresolved	unresolved	unresolved	unresolved	unresolved	unresolved	unresolved	unresolved	unresolved
Lab1_123	Withanolide G2	InChI=1S/C28H36O4/c1-16-15-24(32-25(30)17(16)2)28(5,31)22-12-11-20-19-10-9-18-7-6-8-23(29)27(18,4)21(19)13-14-26(20,22)3/h6,8-9,11,19,21-22,24,31H,7,10,12-15H2,1-5H3	CC(CC(O1)C(C2CC=C3C(C4CCC32C)CC=C(C45C)CC=CC5=O)(O)C)=C(C1=O)C	Ergostane steroids	Steroids	Terpenoids	FALSE	WGNIXJBVYYACQC-UHFFFAOYSA-N	436.262	C28H36O4	5	a	5a	[M+H]+	[M+H]+	4.14513	437.269	33554.5	3.11744	1	1	1	1	4	no MS2	NA	NA	NA	NA	NA	NA	NA	NA
Lab5_51	4-Hydroxy-1-oxowitha-2,5,16,24-tetraenolide	InChI=1S/C28H36O4/c1-15-14-24(32-26(31)16(15)2)17(3)19-8-9-20-18-6-7-22-23(29)10-11-25(30)28(22,5)21(18)12-13-27(19,20)4/h7-8,10-11,17-18,20-21,23-24,29H,6,9,12-14H2,1-5H3	CC(CC(O1)C(C2=CCC3C(C(C45C)CCC23C)CC=C4C(O)C=CC5=O)C)=C(C1=O)C	Ergostane steroids	Steroids	Terpenoids	FALSE	JDUIGAYKAPJCHV-UHFFFAOYSA-N	NA	C28H36O4	3	b	3b	[M+H]+	[M+H]+	6.69	437.269	1999444	3.01709	3	3	2	1	9		7 species hits (27-deoxy)	CC1=C(C)C(=O)OC(C(C)(O)C2CCC3(O)C4CC=C5C=CCC(=O)C5(C)C4CCC23C)C1|CC1=C(C)C(=O)OC(C(C)(O)C2CCC3(O)C4CC=C5CC=CC(=O)C5(C)C4CCC23C)C1|CC1=C(C)C(=O)OC(C(C)(O)C2CCC3(O)C4CCC5=CC=CC(=O)C5(C)C4CCC23C)C1|CC1=C(C)C(=O)OC(C(C)(O)C2CCC3C4C=CC5(O)CC=CC(=O)C5(C)C4CCC32C)C1|CC1=C(C)C(=O)OC(C(C)C2(O)CCC3C4C5OC5C5=CCCC(=O)C5(C)C4CCC32C)C1|CC1=C(C)C(=O)OC(C(C)C2CCC3C4CC5OC56C(O)C=CC(=O)C6(C)C4CCC23C)C1|CC1=C(C)C(O…	LEVWMALVAZUERI-UHFFFAOYSA-N|ZRJOVYPUBHQEES-UHFFFAOYSA-N|GHPNNGXAFJHTRF-UHFFFAOYSA-N|UYRXFMXVVKNLDH-UHFFFAOYSA-N|RRKMTTQICCWOES-UHFFFAOYSA-N|HBFRBCZKKTVLPR-UHFFFAOYSA-N|LLPCLUINZWXSIT-UHFFFAOYSA-N	Ergostane steroids	[M+H-H2O]+	Q105150826|Q104253028|Q105008660|Q27286291|Q105244168|Q105025268|Q105153617	C28H38O5	A
Lab5_52	4-Hydroxy-1-oxowitha-2,5,16,24-tetraenolide	InChI=1S/C28H36O4/c1-15-14-24(32-26(31)16(15)2)17(3)19-8-9-20-18-6-7-22-23(29)10-11-25(30)28(22,5)21(18)12-13-27(19,20)4/h7-8,10-11,17-18,20-21,23-24,29H,6,9,12-14H2,1-5H3	CC(CC(O1)C(C2=CCC3C(C(C45C)CCC23C)CC=C4C(O)C=CC5=O)C)=C(C1=O)C	Ergostane steroids	Steroids	Terpenoids	FALSE	JDUIGAYKAPJCHV-UHFFFAOYSA-N	NA	C28H36O4	3	b	3b	[M+H]+	[M+H]+	6.123	437.269	1.68849e+06	3.01709	3	3	2	1	9		7 species hits (27-deoxy)	CC1=C(C)C(=O)OC(C(C)(O)C2CCC3(O)C4CC=C5C=CCC(=O)C5(C)C4CCC23C)C1|CC1=C(C)C(=O)OC(C(C)(O)C2CCC3(O)C4CC=C5CC=CC(=O)C5(C)C4CCC23C)C1|CC1=C(C)C(=O)OC(C(C)(O)C2CCC3(O)C4CCC5=CC=CC(=O)C5(C)C4CCC23C)C1|CC1=C(C)C(=O)OC(C(C)(O)C2CCC3C4C=CC5(O)CC=CC(=O)C5(C)C4CCC32C)C1|CC1=C(C)C(=O)OC(C(C)C2(O)CCC3C4C5OC5C5=CCCC(=O)C5(C)C4CCC32C)C1|CC1=C(C)C(=O)OC(C(C)C2CCC3C4CC5OC56C(O)C=CC(=O)C6(C)C4CCC23C)C1|CC1=C(C)C(O…	LEVWMALVAZUERI-UHFFFAOYSA-N|ZRJOVYPUBHQEES-UHFFFAOYSA-N|GHPNNGXAFJHTRF-UHFFFAOYSA-N|UYRXFMXVVKNLDH-UHFFFAOYSA-N|RRKMTTQICCWOES-UHFFFAOYSA-N|HBFRBCZKKTVLPR-UHFFFAOYSA-N|LLPCLUINZWXSIT-UHFFFAOYSA-N	Ergostane steroids	[M+H-H2O]+	Q105150826|Q104253028|Q105008660|Q27286291|Q105244168|Q105025268|Q105153617	C28H38O5	A
Lab6_99	(1S,6R,10S,13S,14R,15R)-1,6-dihydroxy-8-(hydroxymethyl)-4,12,12,15-tetramethyl-13-[(2-methylbutanoyl)oxy]-5-oxotetracyclo[8.5.0.0,?.0,]pentadeca-3,8-dien-14-yl (2E)-2-methylbut-2-enoate	InChI=1S/C30H42O8/c1-9-15(3)25(33)37-24-18(6)29(36)20(22-27(7,8)30(22,24)38-26(34)16(4)10-2)12-19(14-31)13-28(35)21(29)11-17(5)23(28)32/h9,11-12,16,18,20-22,24,31,35-36H,10,13-14H2,1-8H3/b15-9+/t16?,18-,20+,21?,22?,24-,28-,29-,30-/m1/s1	C/C([H])=C(C(O[C@]1([H])[C@@]([C@@]2(O)[C@@](C([C@@]13OC(C(CC)([H])C)=O)([H])C3(C)C)([H])C=C(CO)C[C@@]4(O)C2([H])C=C(C4=O)C)([H])C)=O)\C	Tetracyclic diterpenoids, Tigliane diterpenoids	Diterpenoids	Terpenoids	FALSE	AKFIXMYXISUTAF	436.262	C30H42O8	4	NR	4NR	[M+H]+	[M+H]+	6.12307	437.269	4.40122e+06	1.98436	3	3	1	1	8		7 species hits (27-deoxy)	CC1=C(C)C(=O)OC(C(C)(O)C2CCC3(O)C4CC=C5C=CCC(=O)C5(C)C4CCC23C)C1|CC1=C(C)C(=O)OC(C(C)(O)C2CCC3(O)C4CC=C5CC=CC(=O)C5(C)C4CCC23C)C1|CC1=C(C)C(=O)OC(C(C)(O)C2CCC3(O)C4CCC5=CC=CC(=O)C5(C)C4CCC23C)C1|CC1=C(C)C(=O)OC(C(C)(O)C2CCC3C4C=CC5(O)CC=CC(=O)C5(C)C4CCC32C)C1|CC1=C(C)C(=O)OC(C(C)C2(O)CCC3C4C5OC5C5=CCCC(=O)C5(C)C4CCC32C)C1|CC1=C(C)C(=O)OC(C(C)C2CCC3C4CC5OC56C(O)C=CC(=O)C6(C)C4CCC23C)C1|CC1=C(C)C(O…	LEVWMALVAZUERI-UHFFFAOYSA-N|ZRJOVYPUBHQEES-UHFFFAOYSA-N|GHPNNGXAFJHTRF-UHFFFAOYSA-N|UYRXFMXVVKNLDH-UHFFFAOYSA-N|RRKMTTQICCWOES-UHFFFAOYSA-N|HBFRBCZKKTVLPR-UHFFFAOYSA-N|LLPCLUINZWXSIT-UHFFFAOYSA-N	Ergostane steroids	[M+H-H2O]+	Q105150826|Q104253028|Q105008660|Q27286291|Q105244168|Q105025268|Q105153617	C28H38O5	A
Lab6_94	"12b-O-[octa-2Z,4E-dienoyl]-13_-isobutyroyloxy-4b-deoxyphorbol "	InChI=1S/C32H44O7/c1-8-9-10-11-12-13-25(34)38-28-20(5)31(37)23-14-19(4)26(35)22(23)15-21(17-33)16-24(31)27-30(6,7)32(27,28)39-29(36)18(2)3/h10-14,16,18,20,22-24,27-28,33,37H,8-9,15,17H2,1-7H3/b11-10+,13-12-/t20-,22+,23-,24+,27-,28-,31+,32-/m1/s1	CCC/C([H])=C([H])/C([H])=C([H])\C(O[C@]1([H])[C@@]([C@]2(O)[C@]([C@]3([H])CC(CO)=C[C@@]2([H])[C@]([C@@]14OC(C(C)C)=O)([H])C4(C)C)([H])C=C(C3=O)C)([H])C)=O	Tigliane diterpenoids	Diterpenoids	Terpenoids	FALSE	SVAPNKGLWRWWCI	436.262	C32H44O7	4	NR	4NR	[M+H]+	[M+H]+	6.68627	437.269	5.45125e+06	3.5204	3	3	1	1	8		7 species hits (27-deoxy)	CC1=C(C)C(=O)OC(C(C)(O)C2CCC3(O)C4CC=C5C=CCC(=O)C5(C)C4CCC23C)C1|CC1=C(C)C(=O)OC(C(C)(O)C2CCC3(O)C4CC=C5CC=CC(=O)C5(C)C4CCC23C)C1|CC1=C(C)C(=O)OC(C(C)(O)C2CCC3(O)C4CCC5=CC=CC(=O)C5(C)C4CCC23C)C1|CC1=C(C)C(=O)OC(C(C)(O)C2CCC3C4C=CC5(O)CC=CC(=O)C5(C)C4CCC32C)C1|CC1=C(C)C(=O)OC(C(C)C2(O)CCC3C4C5OC5C5=CCCC(=O)C5(C)C4CCC32C)C1|CC1=C(C)C(=O)OC(C(C)C2CCC3C4CC5OC56C(O)C=CC(=O)C6(C)C4CCC23C)C1|CC1=C(C)C(O…	LEVWMALVAZUERI-UHFFFAOYSA-N|ZRJOVYPUBHQEES-UHFFFAOYSA-N|GHPNNGXAFJHTRF-UHFFFAOYSA-N|UYRXFMXVVKNLDH-UHFFFAOYSA-N|RRKMTTQICCWOES-UHFFFAOYSA-N|HBFRBCZKKTVLPR-UHFFFAOYSA-N|LLPCLUINZWXSIT-UHFFFAOYSA-N	Ergostane steroids	[M+H-H2O]+	Q105150826|Q104253028|Q105008660|Q27286291|Q105244168|Q105025268|Q105153617	C28H38O5	A
Lab8_54	Paraminabeolide A	InChI=1S/C28H36O4/c1-16-13-25(32-26(31)17(16)2)18(3)22-7-8-24-21-6-5-19-14-20(30)9-11-27(19,4)23(21)10-12-28(22,24)15-29/h9,11,14-15,18,21-25H,5-8,10,12-13H2,1-4H3	CC(CC(O1)C(C2CCC3C(C4CCC23C=O)CCC5=CC(C=CC54C)=O)C)=C(C1=O)C	Ergostane steroids	Steroids	Terpenoids	FALSE	TXZGYZBGLCFIQO-UHFFFAOYSA-N	436.261	C28H36O4	4	NR	4NR	[M + H]+	[M+H]+	6.69	437.269	5.96716e+06	4.46053	3	3	2	1	9		7 species hits (27-deoxy)	CC1=C(C)C(=O)OC(C(C)(O)C2CCC3(O)C4CC=C5C=CCC(=O)C5(C)C4CCC23C)C1|CC1=C(C)C(=O)OC(C(C)(O)C2CCC3(O)C4CC=C5CC=CC(=O)C5(C)C4CCC23C)C1|CC1=C(C)C(=O)OC(C(C)(O)C2CCC3(O)C4CCC5=CC=CC(=O)C5(C)C4CCC23C)C1|CC1=C(C)C(=O)OC(C(C)(O)C2CCC3C4C=CC5(O)CC=CC(=O)C5(C)C4CCC32C)C1|CC1=C(C)C(=O)OC(C(C)C2(O)CCC3C4C5OC5C5=CCCC(=O)C5(C)C4CCC32C)C1|CC1=C(C)C(=O)OC(C(C)C2CCC3C4CC5OC56C(O)C=CC(=O)C6(C)C4CCC23C)C1|CC1=C(C)C(O…	LEVWMALVAZUERI-UHFFFAOYSA-N|ZRJOVYPUBHQEES-UHFFFAOYSA-N|GHPNNGXAFJHTRF-UHFFFAOYSA-N|UYRXFMXVVKNLDH-UHFFFAOYSA-N|RRKMTTQICCWOES-UHFFFAOYSA-N|HBFRBCZKKTVLPR-UHFFFAOYSA-N|LLPCLUINZWXSIT-UHFFFAOYSA-N	Ergostane steroids	[M+H-H2O]+	Q105150826|Q104253028|Q105008660|Q27286291|Q105244168|Q105025268|Q105153617	C28H38O5	A
Lab1_117	Withasomniferolide B	InChI=1/C28H36O4/c1-16-15-24(32-25(30)17(16)2)28(5,31)22-12-11-20-19-10-9-18-7-6-8-23(29)27(18,4)21(19)13-14-26(20,22)3/h6-10,19-22,24,31H,11-15H2,1-5H3	CC(CC(O1)C(C2CCC3C(C4CCC32C)C=CC(C45C)=CC=CC5=O)(O)C)=C(C1=O)C	Ergostane steroids	Steroids	Terpenoids	FALSE	IVEUAUDBLGDYAW-UHFFFAOYNA-N	436.262	C28H36O4	5	a	5a	[M+H]+	[M+H]+	6.12307	437.27	4.9945e+06	4.06186	3	3	2	1	9		7 species hits (27-deoxy)	CC1=C(C)C(=O)OC(C(C)(O)C2CCC3(O)C4CC=C5C=CCC(=O)C5(C)C4CCC23C)C1|CC1=C(C)C(=O)OC(C(C)(O)C2CCC3(O)C4CC=C5CC=CC(=O)C5(C)C4CCC23C)C1|CC1=C(C)C(=O)OC(C(C)(O)C2CCC3(O)C4CCC5=CC=CC(=O)C5(C)C4CCC23C)C1|CC1=C(C)C(=O)OC(C(C)(O)C2CCC3C4C=CC5(O)CC=CC(=O)C5(C)C4CCC32C)C1|CC1=C(C)C(=O)OC(C(C)C2(O)CCC3C4C5OC5C5=CCCC(=O)C5(C)C4CCC32C)C1|CC1=C(C)C(=O)OC(C(C)C2CCC3C4CC5OC56C(O)C=CC(=O)C6(C)C4CCC23C)C1|CC1=C(C)C(O…	LEVWMALVAZUERI-UHFFFAOYSA-N|ZRJOVYPUBHQEES-UHFFFAOYSA-N|GHPNNGXAFJHTRF-UHFFFAOYSA-N|UYRXFMXVVKNLDH-UHFFFAOYSA-N|RRKMTTQICCWOES-UHFFFAOYSA-N|HBFRBCZKKTVLPR-UHFFFAOYSA-N|LLPCLUINZWXSIT-UHFFFAOYSA-N	Ergostane steroids	[M+H-H2O]+	Q105150826|Q104253028|Q105008660|Q27286291|Q105244168|Q105025268|Q105153617	C28H38O5	A
Lab1_105	Withasomniferolide B	InChI=1/C28H36O4/c1-16-15-24(32-25(30)17(16)2)28(5,31)22-12-11-20-19-10-9-18-7-6-8-23(29)27(18,4)21(19)13-14-26(20,22)3/h6-10,19-22,24,31H,11-15H2,1-5H3	CC(CC(O1)C(C2CCC3C(C4CCC32C)C=CC(C45C)=CC=CC5=O)(O)C)=C(C1=O)C	Ergostane steroids	Steroids	Terpenoids	FALSE	IVEUAUDBLGDYAW-UHFFFAOYNA-N	436.262	C28H36O4	5	a	5a	[M+H]+	[M+H]+	3.72464	437.27	69010	4.06186	1	1	1	1	4	no MS2	NA	NA	NA	NA	NA	NA	NA	NA
Lab1_95	Withasomniferolide B	InChI=1/C28H36O4/c1-16-15-24(32-25(30)17(16)2)28(5,31)22-12-11-20-19-10-9-18-7-6-8-23(29)27(18,4)21(19)13-14-26(20,22)3/h6-10,19-22,24,31H,11-15H2,1-5H3	CC(CC(O1)C(C2CCC3C(C4CCC32C)C=CC(C45C)=CC=CC5=O)(O)C)=C(C1=O)C	Ergostane steroids	Steroids	Terpenoids	FALSE	IVEUAUDBLGDYAW-UHFFFAOYNA-N	436.263	C28H36O4	5	a	5a	[M+H]+	[M+H]+	7.71873	437.27	86372.1	4.06186	1	1	1	1	4	no MS2	NA	NA	NA	NA	NA	NA	NA	NA
Lab1_111	Withasomidienone	InChI=1S/C28H38O4/c1-16-13-25(32-26(31)21(16)15-29)17(2)22-7-8-23-20-6-5-18-14-19(30)9-11-27(18,3)24(20)10-12-28(22,23)4/h9,11,14,17,20,22-25,29H,5-8,10,12-13,15H2,1-4H3	CC(CC(O1)C(C2CCC3C(C4CCC23C)CCC5=CC(C=CC54C)=O)C)=C(C1=O)CO	Ergostane steroids	Steroids	Terpenoids	FALSE	XMNAPEWXZUEFBD-UHFFFAOYSA-N	438.278	C28H38O4	5	a	5a	[M+H]+	[M+H]+	4.8509	439.285	325364	5.27952	1	1	1	1	4	no MS2	NA	NA	NA	NA	NA	NA	NA	NA
Lab1_138	Withasomidienone	InChI=1S/C28H38O4/c1-16-13-25(32-26(31)21(16)15-29)17(2)22-7-8-23-20-6-5-18-14-19(30)9-11-27(18,3)24(20)10-12-28(22,23)4/h9,11,14,17,20,22-25,29H,5-8,10,12-13,15H2,1-4H3	CC(CC(O1)C(C2CCC3C(C4CCC23C)CCC5=CC(C=CC54C)=O)C)=C(C1=O)CO	Ergostane steroids	Steroids	Terpenoids	FALSE	XMNAPEWXZUEFBD-UHFFFAOYSA-N	438.278	C28H38O4	5	a	5a	[M+H]+	[M+H]+	3.89073	439.285	610552	5.27952	1	1	1	1	4		1 species hit (27-hydroxy)	CC1=C(CO)C(=O)OC(C(C)C2CCC3C4CC5OC56CCCC(=O)C6(C)C4CCC23C)C1	LKDDMQSAIXTGSE-UHFFFAOYSA-N	Ergostane steroids	[M+H-H2O]+	Q105153002	C28H40O5	A
Lab6_28_2	(1S,2R,4S,5R,6S,7S,8R,9R,12R)-4,7,12-Triacetoxy-6-(acetoxymethyl)-2,10,10-trimethyl-11-oxatricyclo[7.2.1.0~1,6~]dodecane-5,8-diyl dibenzoate	InChI=1S/C37H42O13/c1-20-18-27(45-22(3)39)30(49-34(43)26-16-12-9-13-17-26)36(19-44-21(2)38)32(47-24(5)41)29(48-33(42)25-14-10-8-11-15-25)28-31(46-23(4)40)37(20,36)50-35(28,6)7/h8-17,20,27-32H,18-19H2,1-7H3/t20-,27+,28-,29-,30+,31-,32-,36+,37-/m1/s1	C[C@]1([H])C[C@@](OC(C)=O)([H])[C@@](OC(C2=CC=CC=C2)=O)([H])[C@]3([C@@](OC(C)=O)([H])[C@@](OC(C4=CC=CC=C4)=O)([H])[C@]5([H])[C@](OC(C)=O)([H])[C@]13OC(C)5C)COC(C)=O	Agarofuran sesquiterpenoids, Eudesmane sesquiterpenoids	Sesquiterpenoids	Terpenoids	FALSE	PACOALGXOJLUSI	434.246	C28H34O4	4	NR	4NR	[M+NH4]+	[M+H+NH3]+	5.25517	452.279	7.59018e+06	5.62483	1	1	1	1	4	Blanks	NA	NA	NA	NA	NA	NA	NA	NA
Lab4_62_2	Withacoagulin A	InChI=1S/C28H36O5/c1-16-15-23(33-24(30)17(16)2)27(5,31)28(32)14-12-20-19-10-9-18-7-6-8-22(29)26(18,4)21(19)11-13-25(20,28)3/h6-7,9,12,19,21,23,31-32H,8,10-11,13-15H2,1-5H3/t19-,21-,23+,25-,26-,27-,28+/m0/s1	CC(C[C@](O1)([H])[C@@]([C@@]2(O)CC=C3[C@]([C@]4([H])CC[C@@]32C)([H])CC=C([C@@]45C)C=CCC5=O)(O)C)=C(C1=O)C	Ergostane steroids	Steroids	Terpenoids	FALSE	IIFVFTBYLNRNON-UUKUVDNFSA-N	452.256	C28H36O5	2	c	2c	[M+H]+	[M+H]+	7.03	453.264	211354	2.42706	2	2	1	1	6		1 species hit (27-deoxy-4-hydroxy, 5,6-epoxy)	CC1=C(C)C(=O)OC(C(C)C2=CCC3C4CC5OC56C(O)C=CC(=O)C6(C)C4CCC23C)C1	AASNMOOLVFBNQX-UHFFFAOYSA-N	Ergostane steroids	[M+H]+	Q104908335	C28H36O5	A
Lab4_56_2	Withacoagulin	InChI=1S/C28H36O5/c1-16-14-24(33-25(31)19(16)15-29)28(4,32)22-11-10-20-18-9-8-17-6-5-7-23(30)27(17,3)21(18)12-13-26(20,22)2/h5,7-8,10,18,21-22,24,29,32H,6,9,11-15H2,1-4H3/t18-,21-,22-,24+,26-,27-,28+/m0/s1	CC(C[C@](O1)([H])[C@@]([C@@]2([H])CC=C3[C@]([C@]4([H])CC[C@@]32C)([H])CC=C([C@@]45C)CC=CC5=O)(O)C)=C(C1=O)CO	Ergostane steroids	Steroids	Terpenoids	FALSE	ZKTNOURYQAESEW-ZOKBQHMGSA-N	452.256	C28H36O5	2	c	2c	[M+H]+	[M+H]+	4.87	453.264	285469	2.51411	2	1	2	1	6		1 species hit (27-deoxy-5-hydroxy-5,6-epoxy)	CC1=C(C)C(=O)OC(C(C)C2(O)CCC3C4C5OC5C5(O)CC(OS(=O)(=O)O)CC(=O)C5(C)C4CCC32C)C1	UPDQBLXDBCLBFJ-UHFFFAOYSA-N	Ergostane steroids	[M+H+NH3-H2SO4-H2O]+	Q105276730	C28H40O10S	A
Lab6_24_1	12-O-[octa-2Z,4E-dienoyl]-13-isobutyroyloxy-4-deoxyphorbol	InChI=1S/C32H44O7/c1-8-9-10-11-12-13-25(34)38-28-20(5)31(37)23-14-19(4)26(35)22(23)15-21(17-33)16-24(31)27-30(6,7)32(27,28)39-29(36)18(2)3/h10-14,16,18,20,22-24,27-28,33,37H,8-9,15,17H2,1-7H3/b11-10+,13-12-/t20-,22+,23-,24+,27-,28-,31+,32-/m1/s1	CCC/C([H])=C([H])/C([H])=C([H])\C(O[C@]1([H])[C@@]([C@]2(O)[C@]([C@]3([H])CC(CO)=C[C@@]2([H])[C@]([C@@]14OC(C(C)C)=O)([H])C4(C)C)([H])C=C(C3=O)C)([H])C)=O	Tigliane diterpenoids	Diterpenoids	Terpenoids	FALSE	SVAPNKGLWRWWCI	226.128		4	NR	4NR	[2M+H]+	[2M+H]+	5.96267	453.264	6.21945e+07	3.5204	5	1	1	1	8		withanone and 2 species hits (27-deoxy-5-hydroxy-6,7-epoxy)	CC1=C(C)C(=O)OC(C(C)C2(O)CCC3C4C5OC5C5(O)CC=CC(=O)C5(C)C4CCC32C)C1|CC1=C(C)C(=O)OC(C(C)(O)C2CCC3C4C5OC5C5(O)CC=CC(=O)C5(C)C4CCC32C)C1|CC1=C(C)C(=O)OC(C(C)C2CCC3C2(C)CCC2C3(O)C3OC3C3(O)CC=CC(=O)C23C)C1	FAZIYUIDUNHZRG-UHFFFAOYSA-N	Ergostane steroids	[M+H-H2O]+	Q27279346|Q104991227|Q105205754	C28H38O6	A
Lab3_97	Withanone	InChI=1S/C28H38O6/c1-14-13-19(33-24(30)15(14)2)16(3)27(31)12-9-17-21-18(8-11-25(17,27)4)26(5)20(29)7-6-10-28(26,32)23-22(21)34-23/h6-7,16-19,21-23,31-32H,8-13H2,1-5H3/t16-,17+,18+,19-,21+,22+,23+,25+,26+,27+,28+/m1/s1	CC(C[C@](O1)([H])[C@@]([C@@]2(O)CC[C@@]3([H])[C@@]([C@@](O4)([H])[C@@]4([H])[C@@]5(O)CC=CC6=O)([H])[C@]([C@@]65C)([H])CC[C@@]32C)([H])C)=C(C1=O)C	Ergostane steroids	Steroids	Terpenoids	FALSE	FAZIYUIDUNHZRG-PCTWTJKKSA-N	470.267	C28H38O6	2	NR	2NR	[M+H-H2O]+1	[M+H-H2O]+	4.86	453.264	1.47336e+06	2.0751	2	1	2	1	6		1 species hit (27-deoxy-5-hydroxy-5,6-epoxy)	CC1=C(C)C(=O)OC(C(C)C2(O)CCC3C4C5OC5C5(O)CC(OS(=O)(=O)O)CC(=O)C5(C)C4CCC32C)C1	UPDQBLXDBCLBFJ-UHFFFAOYSA-N	Ergostane steroids	[M+H+NH3-H2SO4-H2O]+	Q105276730	C28H40O10S	A
Lab1_101	Withanolide O	InChI=1S/C28H36O5/c1-15-14-23(33-25(31)16(15)2)17(3)28(32)13-11-19-18-6-7-21-22(29)8-9-24(30)27(21,5)20(18)10-12-26(19,28)4/h7-9,17,20,22-23,29,32H,6,10-14H2,1-5H3	CC(CC(O1)C(C2(O)CCC3=C(C(C45C)CCC32C)CC=C4C(O)C=CC5=O)C)=C(C1=O)C	Ergostane steroids	Steroids	Terpenoids	FALSE	OBDQWQCFPJHUIL-UHFFFAOYSA-N	452.257	C28H36O5	5	a	5a	[M+H]+	[M+H]+	7.62818	453.264	52453.1	1.51365	1	1	1	1	4	no MS2	NA	NA	NA	NA	NA	NA	NA	NA
Lab4_61	Withanone	InChI=1S/C28H38O6/c1-14-13-19(33-24(30)15(14)2)16(3)27(31)12-9-17-21-18(8-11-25(17,27)4)26(5)20(29)7-6-10-28(26,32)23-22(21)34-23/h6-7,16-19,21-23,31-32H,8-13H2,1-5H3/t16-,17+,18+,19-,21+,22+,23+,25+,26+,27+,28+/m1/s1	CC(C[C@](O1)([H])[C@@]([C@@]2(O)CC[C@@]3([H])[C@@]([C@@](O4)([H])[C@@]4([H])[C@@]5(O)CC=CC6=O)([H])[C@]([C@@]65C)([H])CC[C@@]32C)([H])C)=C(C1=O)C	Ergostane steroids	Steroids	Terpenoids	FALSE	FAZIYUIDUNHZRG-PCTWTJKKSA-N	470.267	C28H38O6	2	c	2c	M+H-H2O	[M+H-H2O]+	5.96	453.264	3.39612e+06	2.0751	5	2	4	2	13		withanone and 2 species hits (27-deoxy-5-hydroxy-6,7-epoxy)	CC1=C(C)C(=O)OC(C(C)C2(O)CCC3C4C5OC5C5(O)CC=CC(=O)C5(C)C4CCC32C)C1|CC1=C(C)C(=O)OC(C(C)(O)C2CCC3C4C5OC5C5(O)CC=CC(=O)C5(C)C4CCC32C)C1|CC1=C(C)C(=O)OC(C(C)C2CCC3C2(C)CCC2C3(O)C3OC3C3(O)CC=CC(=O)C23C)C1	FAZIYUIDUNHZRG-UHFFFAOYSA-N	Ergostane steroids	[M+H-H2O]+	Q27279346|Q104991227|Q105205754	C28H38O6	A
Lab3_106	Withanone	InChI=1S/C28H38O6/c1-14-13-19(33-24(30)15(14)2)16(3)27(31)12-9-17-21-18(8-11-25(17,27)4)26(5)20(29)7-6-10-28(26,32)23-22(21)34-23/h6-7,16-19,21-23,31-32H,8-13H2,1-5H3/t16-,17+,18+,19-,21+,22+,23+,25+,26+,27+,28+/m1/s1	CC(C[C@](O1)([H])[C@@]([C@@]2(O)CC[C@@]3([H])[C@@]([C@@](O4)([H])[C@@]4([H])[C@@]5(O)CC=CC6=O)([H])[C@]([C@@]65C)([H])CC[C@@]32C)([H])C)=C(C1=O)C	Ergostane steroids	Steroids	Terpenoids	FALSE	FAZIYUIDUNHZRG-PCTWTJKKSA-N	470.267	C28H38O6	2	NR	2NR	[M+H-H2O]+1	[M+H-H2O]+	5.96	453.264	5.59193e+07	2.0751	5	2	4	2	13		withanone and 2 species hits (27-deoxy-5-hydroxy-6,7-epoxy)	CC1=C(C)C(=O)OC(C(C)C2(O)CCC3C4C5OC5C5(O)CC=CC(=O)C5(C)C4CCC32C)C1|CC1=C(C)C(=O)OC(C(C)(O)C2CCC3C4C5OC5C5(O)CC=CC(=O)C5(C)C4CCC32C)C1|CC1=C(C)C(=O)OC(C(C)C2CCC3C2(C)CCC2C3(O)C3OC3C3(O)CC=CC(=O)C23C)C1	FAZIYUIDUNHZRG-UHFFFAOYSA-N	Ergostane steroids	[M+H-H2O]+	Q27279346|Q104991227|Q105205754	C28H38O6	A
Lab4_60_1	Withacoagulin G	InChI=1S/C28H38O6/c1-16-14-23(34-24(31)19(16)15-29)27(4,32)28(33)13-11-20-18-9-8-17-6-5-7-22(30)26(17,3)21(18)10-12-25(20,28)2/h5,7-8,18,20-21,23,29,32-33H,6,9-15H2,1-4H3/t18-,20-,21-,23+,25-,26-,27-,28+/m0/s1	CC(C[C@](O1)([H])[C@@]([C@@]2(O)CC[C@@]3([H])[C@]([C@]4([H])CC[C@@]32C)([H])CC=C([C@@]45C)CC=CC5=O)(O)C)=C(C1=O)CO	Ergostane steroids	Steroids	Terpenoids	FALSE	CHNXPBONLRCQFD-VOQRJTHWSA-N	470.267	C28H38O6	2	c	2c	M+H-H2O	[M+H-H2O]+	5.57	453.264	2.3309e+06	3.06404	6	4	5	1	16		2 species hits (27-deoxy-4-hydroxy-5,6-epoxy)	CC1=C(C)C(=O)OC(C(C)(O)C2CCC3C4C5OC5C5(O)CC=CC(=O)C5(C)C4CCC32C)C1|CC1=C(C)C(=O)OC(C(C)C2CCC3C2(C)CCC2C3(O)C3OC3C3(O)CC=CC(=O)C23C)C1	DXWHOKCXBGLTMQ-UHFFFAOYSA-N|PCIGVPZLKMKHGY-UHFFFAOYSA-N	Ergostane steroids	[M+H-H2O]+	Q105249100|Q27134876	C28H38O6	A
Lab1_144	Withanolide O	InChI=1S/C28H36O5/c1-15-14-23(33-25(31)16(15)2)17(3)28(32)13-11-19-18-6-7-21-22(29)8-9-24(30)27(21,5)20(18)10-12-26(19,28)4/h7-9,17,20,22-23,29,32H,6,10-14H2,1-5H3	CC(CC(O1)C(C2(O)CCC3=C(C(C45C)CCC32C)CC=C4C(O)C=CC5=O)C)=C(C1=O)C	Ergostane steroids	Steroids	Terpenoids	FALSE	OBDQWQCFPJHUIL-UHFFFAOYSA-N	452.257	C28H36O5	5	a	5a	[M+H]+	[M+H]+	5.95964	453.264	5.54996e+07	1.51365	5	2	4	1	12		withanone and 2 species hits (27-deoxy-5-hydroxy-6,7-epoxy)	CC1=C(C)C(=O)OC(C(C)C2(O)CCC3C4C5OC5C5(O)CC=CC(=O)C5(C)C4CCC32C)C1|CC1=C(C)C(=O)OC(C(C)(O)C2CCC3C4C5OC5C5(O)CC=CC(=O)C5(C)C4CCC32C)C1|CC1=C(C)C(=O)OC(C(C)C2CCC3C2(C)CCC2C3(O)C3OC3C3(O)CC=CC(=O)C23C)C1	FAZIYUIDUNHZRG-UHFFFAOYSA-N	Ergostane steroids	[M+H-H2O]+	Q27279346|Q104991227|Q105205754	C28H38O6	A
Lab5_65	6,7-Epoxy-5,23-dihydroxy-1-oxowitha-2,24-dienolide	InChI=1S/C28H38O6/c1-13-14(2)25(31)34-22(21(13)30)15(3)16-8-9-17-20-18(10-12-26(16,17)4)27(5)19(29)7-6-11-28(27,32)24-23(20)33-24/h6-7,15-18,20-24,30,32H,8-12H2,1-5H3	CC(C(O)C(O1)C(C2CCC3C(C(O4)C4C5(O)CC=CC6=O)C(C65C)CCC23C)C)=C(C1=O)C	Ergostane steroids	Steroids	Terpenoids	FALSE	ITDTXRUOLXQNAY-UHFFFAOYSA-N	NA	C28H38O6	3	b	3b	[M+H-H2O]+	[M+H-H2O]+	5.57	453.264	6.45789e+06	3.06053	6	4	5	1	16		2 species hits (27-deoxy-4-hydroxy-5,6-epoxy)	CC1=C(C)C(=O)OC(C(C)(O)C2CCC3C4C5OC5C5(O)CC=CC(=O)C5(C)C4CCC32C)C1|CC1=C(C)C(=O)OC(C(C)C2CCC3C2(C)CCC2C3(O)C3OC3C3(O)CC=CC(=O)C23C)C1	DXWHOKCXBGLTMQ-UHFFFAOYSA-N|PCIGVPZLKMKHGY-UHFFFAOYSA-N	Ergostane steroids	[M+H-H2O]+	Q105249100|Q27134876	C28H38O6	A
Lab8_58_3	15-[1-(4,5-dimethyl-6-oxo-2,3-dihydropyran-2-yl)ethyl]-6-hydroxy-2,16-dimethyl-8-oxapentacyclo[9.7.0.02,7.07,9.012,16]octadeca-4,12-dien-3-one	InChI=1S/C28H36O5/c1-14-12-21(32-25(31)15(14)2)16(3)18-6-7-19-17-13-24-28(33-24)23(30)9-8-22(29)27(28,5)20(17)10-11-26(18,19)4/h7-9,16-18,20-21,23-24,30H,6,10-13H2,1-5H3|InChI=1S/C28H36O5/c1-14-12-21(32-25(31)15(14)2)16(3)18-6-7-19-17-13-24-28(33-24)23(30)9-8-22(29)27(28,5)20(17)10-11-26(18,19)4/h7-9,16-18,20-21,23-24,30H,6,10-13H2,1-5H3/t16-,17-,18+,20-,21+,23-,24+,26+,27-,28+/m0/s1|InChI=1S/C28…	CC1=C(C(=O)OC(C1)C(C)C2CC=C3C2(CCC4C3CC5C6(C4(C(=O)C=CC6O)C)O5)C)C	Ergostane steroids	NA	NA	NA	OANZFDMTPSVEAT-UHFFFAOYSA-N|OANZFDMTPSVEAT-RUPDQVMHSA-N|OANZFDMTPSVEAT-WIOZMKSUSA-N	452.256	C28H36O5	3	NR	3NR	453.2642[M + H]+	[M+H]+	7.03	453.264	4.58002e+06	0	2	2	0	1	5		1 species hit (27-deoxy-4-hydroxy, 5,6-epoxy)	CC1=C(C)C(=O)OC(C(C)C2=CCC3C4CC5OC56C(O)C=CC(=O)C6(C)C4CCC23C)C1	AASNMOOLVFBNQX-UHFFFAOYSA-N	Ergostane steroids	[M+H]+	Q104908335	C28H36O5	A
Lab4_57	12-Deoxywithastramonolide	InChI=1S/C28H38O6/c1-14-12-20(33-25(31)16(14)13-29)15(2)17-7-8-18-22-19(9-11-26(17,18)3)27(4)21(30)6-5-10-28(27,32)24-23(22)34-24/h5-6,15,17-20,22-24,29,32H,7-13H2,1-4H3/t15-,17+,18-,19-,20+,22-,23-,24-,26+,27-,28-/m0/s1	CC(C[C@](O1)([H])[C@@]([C@@]2([H])CC[C@@]3([H])[C@@]([C@@](O4)([H])[C@@]4([H])[C@@]5(O)CC=CC6=O)([H])[C@]([C@@]65C)([H])CC[C@]23C)([H])C)=C(C1=O)CO	Ergostane steroids	Steroids	Terpenoids	FALSE	AWVMHXZWAKRDGG-MEBIVHGNSA-N	470.267	C28H38O6	2	c	2c	M+H-H2O	[M+H-H2O]+	4.98	453.264	95895.1	3.44243	1	1	1	1	4		Unspecified withanolide (27-deoxy-4-hydroxy-5,6-epoxy)	NA	NA	Ergostane steroids	[M+H-H2O-H2SO4]+	NA	C28H40O10S	NA
Lab5_105	4,17-Dihydroxy-1-oxowitha-2,5,8(14),24-tetraenolide	InChI=1S/C28H36O5/c1-15-14-23(33-25(31)16(15)2)17(3)28(32)13-11-19-18-6-7-21-22(29)8-9-24(30)27(21,5)20(18)10-12-26(19,28)4/h7-9,17,20,22-23,29,32H,6,10-14H2,1-5H3	CC(CC(O1)C(C2(O)CCC3=C(C(C45C)CCC32C)CC=C4C(O)C=CC5=O)C)=C(C1=O)C	Ergostane steroids	Steroids	Terpenoids	FALSE	OBDQWQCFPJHUIL-UHFFFAOYSA-N	NA	C28H36O5	3	b	3b	[M+H]+	[M+H]+	5.964	453.264	1.92413e+07	1.51365	5	2	4	1	12		withanone and 2 species hits (27-deoxy-5-hydroxy-6,7-epoxy)	CC1=C(C)C(=O)OC(C(C)C2(O)CCC3C4C5OC5C5(O)CC=CC(=O)C5(C)C4CCC32C)C1|CC1=C(C)C(=O)OC(C(C)(O)C2CCC3C4C5OC5C5(O)CC=CC(=O)C5(C)C4CCC32C)C1|CC1=C(C)C(=O)OC(C(C)C2CCC3C2(C)CCC2C3(O)C3OC3C3(O)CC=CC(=O)C23C)C1	FAZIYUIDUNHZRG-UHFFFAOYSA-N	Ergostane steroids	[M+H-H2O]+	Q27279346|Q104991227|Q105205754	C28H38O6	A
Lab6_66	4alpha-deoxyphorbol 12-tiglate-13-isobutyrate (4a-dPE A) / isolated from Euphorbia amygdaloides ssp semiperfoliata	InChI=1S/C29H40O7/c1-9-15(4)26(33)35-24-17(6)28(34)20-10-16(5)22(31)19(20)11-18(13-30)12-21(28)23-27(7,8)29(23,24)36-25(32)14(2)3/h9-10,12,14,17,19-21,23-24,30,34H,11,13H2,1-8H3/b15-9+/t17-,19+,20-,21+,23-,24-,28+,29-/m1/s1	C/C([H])=C(C(O[C@]1([H])[C@@]([C@]2(O)[C@]([C@]3([H])CC(CO)=C[C@@]2([H])[C@]([C@@]14OC(C(C)C)=O)([H])C4(C)C)([H])C=C(C3=O)C)([H])C)=O)\C	Tigliane diterpenoids	Diterpenoids	Terpenoids	FALSE	LIKKXXHSQQGZKK	452.256	C29H40O7	4	NR	4NR	[M+H]+	[M+H]+	5.56778	453.264	1.78075e+07	1.92975	6	2	1	1	10		2 species hits (27-deoxy-4-hydroxy-5,6-epoxy)	CC1=C(C)C(=O)OC(C(C)(O)C2CCC3C4C5OC5C5(O)CC=CC(=O)C5(C)C4CCC32C)C1|CC1=C(C)C(=O)OC(C(C)C2CCC3C2(C)CCC2C3(O)C3OC3C3(O)CC=CC(=O)C23C)C1	DXWHOKCXBGLTMQ-UHFFFAOYSA-N|PCIGVPZLKMKHGY-UHFFFAOYSA-N	Ergostane steroids	[M+H-H2O]+	Q105249100|Q27134876	C28H38O6	A
Lab8_47_4	27-Hydroxywithanolide B	InChI=1S/C28H38O6/c1-14-12-20(33-25(31)16(14)13-29)15(2)17-7-8-18-22-19(9-11-26(17,18)3)27(4)21(30)6-5-10-28(27,32)24-23(22)34-24/h5-6,15,17-20,22-24,29,32H,7-13H2,1-4H3	CC(CC(O1)C(C2CCC3C(C(O4)C4C5(O)CC=CC6=O)C(C65C)CCC23C)C)=C(C1=O)CO	Ergostane steroids	Steroids	Terpenoids	FALSE	AWVMHXZWAKRDGG-UHFFFAOYSA-N	470.267	C28H38O6	3	NR	3NR	453.2643[M - H2O + H]+	[M+H-H2O]+	5.57	453.264	7.95654e+06	3.44243	6	4	5	1	16		2 species hits (27-deoxy-4-hydroxy-5,6-epoxy)	CC1=C(C)C(=O)OC(C(C)(O)C2CCC3C4C5OC5C5(O)CC=CC(=O)C5(C)C4CCC32C)C1|CC1=C(C)C(=O)OC(C(C)C2CCC3C2(C)CCC2C3(O)C3OC3C3(O)CC=CC(=O)C23C)C1	DXWHOKCXBGLTMQ-UHFFFAOYSA-N|PCIGVPZLKMKHGY-UHFFFAOYSA-N	Ergostane steroids	[M+H-H2O]+	Q105249100|Q27134876	C28H38O6	A
Lab3_103	Withanone	InChI=1S/C28H38O6/c1-14-13-19(33-24(30)15(14)2)16(3)27(31)12-9-17-21-18(8-11-25(17,27)4)26(5)20(29)7-6-10-28(26,32)23-22(21)34-23/h6-7,16-19,21-23,31-32H,8-13H2,1-5H3/t16-,17+,18+,19-,21+,22+,23+,25+,26+,27+,28+/m1/s1	CC(C[C@](O1)([H])[C@@]([C@@]2(O)CC[C@@]3([H])[C@@]([C@@](O4)([H])[C@@]4([H])[C@@]5(O)CC=CC6=O)([H])[C@]([C@@]65C)([H])CC[C@@]32C)([H])C)=C(C1=O)C	Ergostane steroids	Steroids	Terpenoids	FALSE	FAZIYUIDUNHZRG-PCTWTJKKSA-N	470.267	C28H38O6	2	NR	2NR	[M+H-H2O]+1	[M+H-H2O]+	5.568	453.264	1.87953e+07	2.0751	6	4	5	1	16		2 species hits (27-deoxy-4-hydroxy-5,6-epoxy)	CC1=C(C)C(=O)OC(C(C)(O)C2CCC3C4C5OC5C5(O)CC=CC(=O)C5(C)C4CCC32C)C1|CC1=C(C)C(=O)OC(C(C)C2CCC3C2(C)CCC2C3(O)C3OC3C3(O)CC=CC(=O)C23C)C1	DXWHOKCXBGLTMQ-UHFFFAOYSA-N|PCIGVPZLKMKHGY-UHFFFAOYSA-N	Ergostane steroids	[M+H-H2O]+	Q105249100|Q27134876	C28H38O6	A
Lab1_112	Withanolide O	InChI=1S/C28H36O5/c1-15-14-23(33-25(31)16(15)2)17(3)28(32)13-11-19-18-6-7-21-22(29)8-9-24(30)27(21,5)20(18)10-12-26(19,28)4/h7-9,17,20,22-23,29,32H,6,10-14H2,1-5H3	CC(CC(O1)C(C2(O)CCC3=C(C(C45C)CCC32C)CC=C4C(O)C=CC5=O)C)=C(C1=O)C	Ergostane steroids	Steroids	Terpenoids	FALSE	OBDQWQCFPJHUIL-UHFFFAOYSA-N	452.257	C28H36O5	5	a	5a	[M+H]+	[M+H]+	5.56777	453.264	1.86765e+07	1.51365	6	2	5	1	14		2 species hits (27-deoxy-4-hydroxy-5,6-epoxy)	CC1=C(C)C(=O)OC(C(C)(O)C2CCC3C4C5OC5C5(O)CC=CC(=O)C5(C)C4CCC32C)C1|CC1=C(C)C(=O)OC(C(C)C2CCC3C2(C)CCC2C3(O)C3OC3C3(O)CC=CC(=O)C23C)C1	DXWHOKCXBGLTMQ-UHFFFAOYSA-N|PCIGVPZLKMKHGY-UHFFFAOYSA-N	Ergostane steroids	[M+H-H2O]+	Q105249100|Q27134876	C28H38O6	A
Lab1_134	Withanolide O	InChI=1S/C28H36O5/c1-15-14-23(33-25(31)16(15)2)17(3)28(32)13-11-19-18-6-7-21-22(29)8-9-24(30)27(21,5)20(18)10-12-26(19,28)4/h7-9,17,20,22-23,29,32H,6,10-14H2,1-5H3	CC(CC(O1)C(C2(O)CCC3=C(C(C45C)CCC32C)CC=C4C(O)C=CC5=O)C)=C(C1=O)C	Ergostane steroids	Steroids	Terpenoids	FALSE	OBDQWQCFPJHUIL-UHFFFAOYSA-N	452.257	C28H36O5	5	a	5a	[M+H]+	[M+H]+	4.04959	453.264	991746	1.51365	1	1	1	1	4		Unspecified withanolide (27-deoxy)	NA	NA	Ergostane steroids	[M+H-H2O-H2SO4]+	NA	C28H40O10S	NA
Lab1_91	4,17-Dihydroxy-1-oxowitha-2,5,8(14),24-tetraenolide	InChI=1S/C28H36O5/c1-15-14-23(33-25(31)16(15)2)17(3)28(32)13-11-19-18-6-7-21-22(29)8-9-24(30)27(21,5)20(18)10-12-26(19,28)4/h7-9,17,20,22-23,29,32H,6,10-14H2,1-5H	NA	Ergostane steroids	NA	NA	NA	OBDQWQCFPJHUIL-UHFFFAOYSA-N	452.256	C28H36O5	5	a	5a	[M+H]+	[M+H]+	7.90758	453.264	143725	0	1	1	1	1	4	no MS2	NA	NA	NA	NA	NA	NA	NA	NA
Lab1_122	Withanolide O	InChI=1S/C28H36O5/c1-15-14-23(33-25(31)16(15)2)17(3)28(32)13-11-19-18-6-7-21-22(29)8-9-24(30)27(21,5)20(18)10-12-26(19,28)4/h7-9,17,20,22-23,29,32H,6,10-14H2,1-5H3	CC(CC(O1)C(C2(O)CCC3=C(C(C45C)CCC32C)CC=C4C(O)C=CC5=O)C)=C(C1=O)C	Ergostane steroids	Steroids	Terpenoids	FALSE	OBDQWQCFPJHUIL-UHFFFAOYSA-N	452.257	C28H36O5	5	a	5a	[M+H]+	[M+H]+	4.75476	453.264	2.06745e+06	1.51365	2	1	2	1	6		4 species hits (27-deoxy)	CC1=C(C)C(=O)OC(C(C)C2(O)CCC3=C4CC=C5C(O)C=CC(=O)C5(C)C4CCC32C)C1|CC1=C(C)C(=O)OC(C(C)(O)C2=CCC3(O)C4CC=C5CC=CC(=O)C5(C)C4CCC23C)C1|CC1=C(C)C(=O)OC(C(C)(O)C2CCC3(O)C4C=CC5=CC=CC(=O)C5(C)C4CCC23C)C1|CC1=C(C)C(=O)OC(C(C)C2=CCC3C4CC5OC56C(O)C=CC(=O)C6(C)C4CCC23C)C1	OBDQWQCFPJHUIL-UHFFFAOYSA-N|ZIJCEYWPASOHCN-UHFFFAOYSA-N|FSIBSFURVAMCTO-UHFFFAOYSA-N|AASNMOOLVFBNQX-UHFFFAOYSA-N	Ergostane steroids	[M+H]+	Q105188960|Q105376388|Q105000643|Q104908335	C28H36O5	A
Lab1_147	Withanolide_U	InChI=1S/C28H36O5/c1-15-14-24(33-25(31)16(15)2)28(5,32)22-10-8-18-17-6-7-20-21(29)9-11-23(30)27(20,4)19(17)12-13-26(18,22)3/h7,9,11,19,21-22,24,29,32H,6,8,10,12-14H2,1-5H3	CC(CC(O1)C(C2CCC3=C(C(C45C)CCC32C)CC=C4C(O)C=CC5=O)(O)C)=C(C1=O)C	Ergostane steroids	Steroids	Terpenoids	FALSE	BCLIJRAYKVXPHA-UHFFFAOYSA-N	452.257	C28H36O5	3	a	3a	[M+H]+	[M+H]+	4.75476	453.264	2.06745e+06	2.36717	2	1	2	1	6		4 species hits (27-deoxy)	CC1=C(C)C(=O)OC(C(C)C2(O)CCC3=C4CC=C5C(O)C=CC(=O)C5(C)C4CCC32C)C1|CC1=C(C)C(=O)OC(C(C)(O)C2=CCC3(O)C4CC=C5CC=CC(=O)C5(C)C4CCC23C)C1|CC1=C(C)C(=O)OC(C(C)(O)C2CCC3(O)C4C=CC5=CC=CC(=O)C5(C)C4CCC23C)C1|CC1=C(C)C(=O)OC(C(C)C2=CCC3C4CC5OC56C(O)C=CC(=O)C6(C)C4CCC23C)C1	OBDQWQCFPJHUIL-UHFFFAOYSA-N|ZIJCEYWPASOHCN-UHFFFAOYSA-N|FSIBSFURVAMCTO-UHFFFAOYSA-N|AASNMOOLVFBNQX-UHFFFAOYSA-N	Ergostane steroids	[M+H]+	Q105188960|Q105376388|Q105000643|Q104908335	C28H36O5	A
Lab5_67	(1S,2S,4S,5S,10S,11S,14R,15S,18S)-15-[(1S)-1-[(2R)-4,5-dimethyl-6-oxo-2,3-dihydropyran-2-yl]-1-hydroxyethyl]-5-hydroxy-10,14-dimethyl-3-oxapentacyclo[9.7.0.0?,?.0?,??.0??,??]octadec-7-en-9-one	InChI=1S/C28H38O6/c1-14-13-20(33-24(30)15(14)2)27(5,31)18-9-8-16-21-17(10-12-25(16,18)3)26(4)19(29)7-6-11-28(26,32)23-22(21)34-23/h6-7,16-18,20-23,31-32H,8-13H2,1-5H3	CC(CC(O1)C(C2CCC3C(C(O4)C4C5(O)CC=CC6=O)C(C65C)CCC32C)(O)C)=C(C1=O)C	Ergostane steroids	Steroids	Terpenoids	FALSE	DXWHOKCXBGLTMQ-UHFFFAOYSA-N	NA	C28H38O6	3	b	3b	[M+H-H2O]+	[M+H-H2O]+	4.751	453.265	715651	2.71524	2	1	2	1	6		4 species hits (27-deoxy)	CC1=C(C)C(=O)OC(C(C)C2(O)CCC3=C4CC=C5C(O)C=CC(=O)C5(C)C4CCC32C)C1|CC1=C(C)C(=O)OC(C(C)(O)C2=CCC3(O)C4CC=C5CC=CC(=O)C5(C)C4CCC23C)C1|CC1=C(C)C(=O)OC(C(C)(O)C2CCC3(O)C4C=CC5=CC=CC(=O)C5(C)C4CCC23C)C1|CC1=C(C)C(=O)OC(C(C)C2=CCC3C4CC5OC56C(O)C=CC(=O)C6(C)C4CCC23C)C1	OBDQWQCFPJHUIL-UHFFFAOYSA-N|ZIJCEYWPASOHCN-UHFFFAOYSA-N|FSIBSFURVAMCTO-UHFFFAOYSA-N|AASNMOOLVFBNQX-UHFFFAOYSA-N	Ergostane steroids	[M+H]+	Q105188960|Q105376388|Q105000643|Q104908335	C28H36O5	A
Lab1_129	5,17-Dihydroxy-1-oxowitha-2,6,24-trienolide	InChI=1S/C28H38O5/c1-16-15-22(33-24(30)17(16)2)18(3)28(32)14-10-20-19-8-13-27(31)11-6-7-23(29)26(27,5)21(19)9-12-25(20,28)4/h6-8,13,18-22,31-32H,9-12,14-15H2,1-5H3	CC(CC(O1)C(C2(O)CCC3C(C(C45C)CCC32C)C=CC5(O)CC=CC4=O)C)=C(C1=O)C	Ergostane steroids	Steroids	Terpenoids	FALSE	BBKBXXIHSPMKMK-UHFFFAOYSA-N	454.27	C28H38O5	5	a	5a	[M+H]+	[M+H]+	6.66011	455.277	301099	2.73627	1	1	1	1	4	no MS2	NA	NA	NA	NA	NA	NA	NA	NA
Lab1_89	5,17-Dihydroxy-1-oxowitha-2,6,24-trienolide	InChI=1S/C28H38O5/c1-16-15-22(33-24(30)17(16)2)18(3)28(32)14-10-20-19-8-13-27(31)11-6-7-23(29)26(27,5)21(19)9-12-25(20,28)4/h6-8,13,18-22,31-32H,9-12,14-15H2,1-5H3	CC(CC(O1)C(C2(O)CCC3C(C(C45C)CCC32C)C=CC5(O)CC=CC4=O)C)=C(C1=O)C	Ergostane steroids	Steroids	Terpenoids	FALSE	BBKBXXIHSPMKMK-UHFFFAOYSA-N	454.272	C28H38O5	5	a	5a	[M+H]+	[M+H]+	4.5596	455.278	33900	2.73627	1	1	1	1	4	no MS2	NA	NA	NA	NA	NA	NA	NA	NA
Lab7_54	NA	InChI=1S/C28H38O5/c1-14-12-21(32-25(31)15(14)2)16(3)18-6-7-19-17-13-24-28(33-24)23(30)9-8-22(29)27(28,5)20(17)10-11-26(18,19)4/h8-9,16-21,23-24,30H,6-7,10-13H2,1-5H3	CC(CC(O1)C(C2CCC3C(C(C45C)CCC23C)CC(O6)C56C(O)C=CC4=O)C)=C(C1=O)C	Ergostane steroids	Steroids	Terpenoids	FALSE	HBFRBCZKKTVLPR-UHFFFAOYSA-N	454.272	C28H38O5	5	a	5a	[M+H]+	[M+H]+	6.97	455.279	1017260	4.49277	3	3	3	1	10		7 species hits (27-deoxy)	CC1=C(C)C(=O)OC(C(C)(O)C2CCC3(O)C4CC=C5C=CCC(=O)C5(C)C4CCC23C)C1|CC1=C(C)C(=O)OC(C(C)(O)C2CCC3(O)C4CC=C5CC=CC(=O)C5(C)C4CCC23C)C1|CC1=C(C)C(=O)OC(C(C)(O)C2CCC3(O)C4CCC5=CC=CC(=O)C5(C)C4CCC23C)C1|CC1=C(C)C(=O)OC(C(C)(O)C2CCC3C4C=CC5(O)CC=CC(=O)C5(C)C4CCC32C)C1|CC1=C(C)C(=O)OC(C(C)C2(O)CCC3C4C5OC5C5=CCCC(=O)C5(C)C4CCC32C)C1|CC1=C(C)C(=O)OC(C(C)C2CCC3C4CC5OC56C(O)C=CC(=O)C6(C)C4CCC23C)C1|CC1=C(C)C(O…	LEVWMALVAZUERI-UHFFFAOYSA-N|ZRJOVYPUBHQEES-UHFFFAOYSA-N|GHPNNGXAFJHTRF-UHFFFAOYSA-N|UYRXFMXVVKNLDH-UHFFFAOYSA-N|RRKMTTQICCWOES-UHFFFAOYSA-N|HBFRBCZKKTVLPR-UHFFFAOYSA-N|LLPCLUINZWXSIT-UHFFFAOYSA-N	Ergostane steroids	[M+H]+	Q105150826|Q104253028|Q105008660|Q27286291|Q105244168|Q105025268|Q105153617	C28H38O5	A
Lab1_87	5,17-Dihydroxy-1-oxowitha-2,6,24-trienolide	InChI=1S/C28H38O5/c1-16-15-22(33-24(30)17(16)2)18(3)28(32)14-10-20-19-8-13-27(31)11-6-7-23(29)26(27,5)21(19)9-12-25(20,28)4/h6-8,13,18-22,31-32H,9-12,14-15H2,1-5H3	CC(CC(O1)C(C2(O)CCC3C(C(C45C)CCC32C)C=CC5(O)CC=CC4=O)C)=C(C1=O)C	Ergostane steroids	Steroids	Terpenoids	FALSE	BBKBXXIHSPMKMK-UHFFFAOYSA-N	454.272	C28H38O5	5	a	5a	[M+H]+	[M+H]+	5.32987	455.279	69477.7	2.73627	1	1	1	1	4	no MS2	NA	NA	NA	NA	NA	NA	NA	NA
Lab8_57_3	Withanolide B	InChI=1S/C28H38O5/c1-14-13-20(32-25(30)15(14)2)16(3)17-8-9-18-22-19(10-12-26(17,18)4)27(5)21(29)7-6-11-28(27,31)24-23(22)33-24/h6-7,16-20,22-24,31H,8-13H2,1-5H3	CC(CC(O1)C(C2CCC3C(C(O4)C4C5(O)CC=CC6=O)C(C65C)CCC23C)C)=C(C1=O)C	Ergostane steroids	Steroids	Terpenoids	FALSE	ZTEVDTFJUUJBLP-UHFFFAOYSA-N	454.272	C28H38O5	3	NR	3NR	455.2795[M+H]+	[M+H]+	6.97	455.279	1.25321e+06	4.04577	3	3	3	1	10		7 species hits (27-deoxy)	CC1=C(C)C(=O)OC(C(C)(O)C2CCC3(O)C4CC=C5C=CCC(=O)C5(C)C4CCC23C)C1|CC1=C(C)C(=O)OC(C(C)(O)C2CCC3(O)C4CC=C5CC=CC(=O)C5(C)C4CCC23C)C1|CC1=C(C)C(=O)OC(C(C)(O)C2CCC3(O)C4CCC5=CC=CC(=O)C5(C)C4CCC23C)C1|CC1=C(C)C(=O)OC(C(C)(O)C2CCC3C4C=CC5(O)CC=CC(=O)C5(C)C4CCC32C)C1|CC1=C(C)C(=O)OC(C(C)C2(O)CCC3C4C5OC5C5=CCCC(=O)C5(C)C4CCC32C)C1|CC1=C(C)C(=O)OC(C(C)C2CCC3C4CC5OC56C(O)C=CC(=O)C6(C)C4CCC23C)C1|CC1=C(C)C(O…	LEVWMALVAZUERI-UHFFFAOYSA-N|ZRJOVYPUBHQEES-UHFFFAOYSA-N|GHPNNGXAFJHTRF-UHFFFAOYSA-N|UYRXFMXVVKNLDH-UHFFFAOYSA-N|RRKMTTQICCWOES-UHFFFAOYSA-N|HBFRBCZKKTVLPR-UHFFFAOYSA-N|LLPCLUINZWXSIT-UHFFFAOYSA-N	Ergostane steroids	[M+H]+	Q105150826|Q104253028|Q105008660|Q27286291|Q105244168|Q105025268|Q105153617	C28H38O5	A
Lab1_131	5,17-Dihydroxy-1-oxowitha-2,6,24-trienolide	InChI=1S/C28H38O5/c1-16-15-22(33-24(30)17(16)2)18(3)28(32)14-10-20-19-8-13-27(31)11-6-7-23(29)26(27,5)21(19)9-12-25(20,28)4/h6-8,13,18-22,31-32H,9-12,14-15H2,1-5H3	CC(CC(O1)C(C2(O)CCC3C(C(C45C)CCC32C)C=CC5(O)CC=CC4=O)C)=C(C1=O)C	Ergostane steroids	Steroids	Terpenoids	FALSE	BBKBXXIHSPMKMK-UHFFFAOYSA-N	454.272	C28H38O5	5	a	5a	[M+H]+	[M+H]+	6.9709	455.28	802286	2.73627	3	3	3	1	10		7 species hits (27-deoxy)	CC1=C(C)C(=O)OC(C(C)(O)C2CCC3(O)C4CC=C5C=CCC(=O)C5(C)C4CCC23C)C1|CC1=C(C)C(=O)OC(C(C)(O)C2CCC3(O)C4CC=C5CC=CC(=O)C5(C)C4CCC23C)C1|CC1=C(C)C(=O)OC(C(C)(O)C2CCC3(O)C4CCC5=CC=CC(=O)C5(C)C4CCC23C)C1|CC1=C(C)C(=O)OC(C(C)(O)C2CCC3C4C=CC5(O)CC=CC(=O)C5(C)C4CCC32C)C1|CC1=C(C)C(=O)OC(C(C)C2(O)CCC3C4C5OC5C5=CCCC(=O)C5(C)C4CCC32C)C1|CC1=C(C)C(=O)OC(C(C)C2CCC3C4CC5OC56C(O)C=CC(=O)C6(C)C4CCC23C)C1|CC1=C(C)C(O…	LEVWMALVAZUERI-UHFFFAOYSA-N|ZRJOVYPUBHQEES-UHFFFAOYSA-N|GHPNNGXAFJHTRF-UHFFFAOYSA-N|UYRXFMXVVKNLDH-UHFFFAOYSA-N|RRKMTTQICCWOES-UHFFFAOYSA-N|HBFRBCZKKTVLPR-UHFFFAOYSA-N|LLPCLUINZWXSIT-UHFFFAOYSA-N	Ergostane steroids	[M+H]+	Q105150826|Q104253028|Q105008660|Q27286291|Q105244168|Q105025268|Q105153617	C28H38O5	A
Lab1_88	5,17-Dihydroxy-1-oxowitha-2,6,24-trienolide	InChI=1S/C28H38O5/c1-16-15-22(33-24(30)17(16)2)18(3)28(32)14-10-20-19-8-13-27(31)11-6-7-23(29)26(27,5)21(19)9-12-25(20,28)4/h6-8,13,18-22,31-32H,9-12,14-15H2,1-5H3	CC(CC(O1)C(C2(O)CCC3C(C(C45C)CCC32C)C=CC5(O)CC=CC4=O)C)=C(C1=O)C	Ergostane steroids	Steroids	Terpenoids	FALSE	BBKBXXIHSPMKMK-UHFFFAOYSA-N	454.272	C28H38O5	5	a	5a	[M+H]+	[M+H]+	7.48704	455.28	97966.4	2.73627	1	1	1	1	4	no MS2	NA	NA	NA	NA	NA	NA	NA	NA
Lab1_135	5,17-Dihydroxy-1-oxowitha-2,6,24-trienolide|(5?,17?<i>OH</i>,22<i>R</i>)-form|5,20-Dihydroxy-1-oxowitha-2,6,24-trienolide|5,17-Dihydroxy-1-oxowitha-2,6,24-trienolide|(5?,17?<i>OH</i>,22<i>R</i>)-form|5,20-Dihydroxy-1-oxowitha-2,6,24-trienolide|(5?,20<i>R</i>,22<i>R</i>)-form|7,20-Dihydroxy-1-oxowitha-2,5,24-trienolide|(7?,20<i>R</i>,22<i>R</i>)-form|7,27-Dihydroxy-1-oxowitha-2,5,24-trienolide|(7?…	InChI=1S/C28H38O5/c1-16-15-22(33-24(30)17(16)2)18(3)28(32)14-10-20-19-8-13-27(31)11-6-7-23(29)26(27,5)21(19)9-12-25(20,28)4/h6-8,13,18-22,31-32H,9-12,14-15H2,1-5H3	CC(CC(O1)C(C2(O)CCC3C(C(C45C)CCC32C)C=CC5(O)CC=CC4=O)C)=C(C1=O)C	Ergostane steroids	Steroids	Terpenoids	FALSE	BBKBXXIHSPMKMK-UHFFFAOYSA-N	454.272	C28H38O5	5	a	5a	[M+H]+	[M+H]+	6.77648	455.28	1.01398e+06	2.73627	2	2	2	1	7		7 species hits (27-deoxy)	CC1=C(C)C(=O)OC(C(C)(O)C2CCC3(O)C4CC=C5C=CCC(=O)C5(C)C4CCC23C)C1|CC1=C(C)C(=O)OC(C(C)(O)C2CCC3(O)C4CC=C5CC=CC(=O)C5(C)C4CCC23C)C1|CC1=C(C)C(=O)OC(C(C)(O)C2CCC3(O)C4CCC5=CC=CC(=O)C5(C)C4CCC23C)C1|CC1=C(C)C(=O)OC(C(C)(O)C2CCC3C4C=CC5(O)CC=CC(=O)C5(C)C4CCC32C)C1|CC1=C(C)C(=O)OC(C(C)C2(O)CCC3C4C5OC5C5=CCCC(=O)C5(C)C4CCC32C)C1|CC1=C(C)C(=O)OC(C(C)C2CCC3C4CC5OC56C(O)C=CC(=O)C6(C)C4CCC23C)C1|CC1=C(C)C(O…	LEVWMALVAZUERI-UHFFFAOYSA-N|ZRJOVYPUBHQEES-UHFFFAOYSA-N|GHPNNGXAFJHTRF-UHFFFAOYSA-N|UYRXFMXVVKNLDH-UHFFFAOYSA-N|RRKMTTQICCWOES-UHFFFAOYSA-N|HBFRBCZKKTVLPR-UHFFFAOYSA-N|LLPCLUINZWXSIT-UHFFFAOYSA-N	Ergostane steroids	[M+H]+	Q105150826|Q104253028|Q105008660|Q27286291|Q105244168|Q105025268|Q105153617	C28H38O5	A
Lab8_56_1	Withanolide B	InChI=1S/C28H38O5/c1-14-13-20(32-25(30)15(14)2)16(3)17-8-9-18-22-19(10-12-26(17,18)4)27(5)21(29)7-6-11-28(27,31)24-23(22)33-24/h6-7,16-20,22-24,31H,8-13H2,1-5H3	CC(CC(O1)C(C2CCC3C(C(O4)C4C5(O)CC=CC6=O)C(C65C)CCC23C)C)=C(C1=O)C	Ergostane steroids	Steroids	Terpenoids	FALSE	ZTEVDTFJUUJBLP-UHFFFAOYSA-N	454.272	C28H38O5	4	NR	4NR	[M + H]+	[M+H]+	6.78	455.28	1.0727e+06	4.04577	2	2	2	1	7		7 species hits (27-deoxy)	CC1=C(C)C(=O)OC(C(C)(O)C2CCC3(O)C4CC=C5C=CCC(=O)C5(C)C4CCC23C)C1|CC1=C(C)C(=O)OC(C(C)(O)C2CCC3(O)C4CC=C5CC=CC(=O)C5(C)C4CCC23C)C1|CC1=C(C)C(=O)OC(C(C)(O)C2CCC3(O)C4CCC5=CC=CC(=O)C5(C)C4CCC23C)C1|CC1=C(C)C(=O)OC(C(C)(O)C2CCC3C4C=CC5(O)CC=CC(=O)C5(C)C4CCC32C)C1|CC1=C(C)C(=O)OC(C(C)C2(O)CCC3C4C5OC5C5=CCCC(=O)C5(C)C4CCC32C)C1|CC1=C(C)C(=O)OC(C(C)C2CCC3C4CC5OC56C(O)C=CC(=O)C6(C)C4CCC23C)C1|CC1=C(C)C(O…	LEVWMALVAZUERI-UHFFFAOYSA-N|ZRJOVYPUBHQEES-UHFFFAOYSA-N|GHPNNGXAFJHTRF-UHFFFAOYSA-N|UYRXFMXVVKNLDH-UHFFFAOYSA-N|RRKMTTQICCWOES-UHFFFAOYSA-N|HBFRBCZKKTVLPR-UHFFFAOYSA-N|LLPCLUINZWXSIT-UHFFFAOYSA-N	Ergostane steroids	[M+H]+	Q105150826|Q104253028|Q105008660|Q27286291|Q105244168|Q105025268|Q105153617	C28H38O5	A
Lab1_90	5,17-Dihydroxy-1-oxowitha-2,6,24-trienolide	InChI=1S/C28H38O5/c1-16-15-22(33-24(30)17(16)2)18(3)28(32)14-10-20-19-8-13-27(31)11-6-7-23(29)26(27,5)21(19)9-12-25(20,28)4/h6-8,13,18-22,31-32H,9-12,14-15H2,1-5H3	CC(CC(O1)C(C2(O)CCC3C(C(C45C)CCC32C)C=CC5(O)CC=CC4=O)C)=C(C1=O)C	Ergostane steroids	Steroids	Terpenoids	FALSE	BBKBXXIHSPMKMK-UHFFFAOYSA-N	454.272	C28H38O5	5	a	5a	[M+H]+	[M+H]+	3.72464	455.28	299761	2.73627	1	1	1	1	4	no MS2	NA	NA	NA	NA	NA	NA	NA	NA
Lab5_53	2-{3-benzyl-8-hydroxy-6a,10b-dimethyl-dodecahydronaphtho[2,1-d][1,3]dioxin-7-yl}-1-(piperidin-1-yl)ethan-1-one	InChI=1S/C28H41NO4/c1-27-14-13-24-28(2,19-32-26(33-24)17-20-9-5-3-6-10-20)23(27)12-11-22(30)21(27)18-25(31)29-15-7-4-8-16-29/h3,5-6,9-10,21-24,26,30H,4,7-8,11-19H2,1-2H3	CC1(C(C(O)CCC12)CC(N3CCCCC3)=O)CCC(O4)C2(COC4CC5=CC=CC=C5)C	Terpenoids	NA	Terpenoids	FALSE	SHODNLNRPSDUDF-UHFFFAOYSA-N	NA	C28H41NO4	3	NR	3NR	[M+H]+	[M+H]+	8.143	456.312	535848	4.23242	1	1	1	1	4		1 species hit	CC1=C(CO)C(=O)OC(C(C)C2CCC3C4CCC5=CC(=O)C=CC5(C)C4CCC23C)C1	XMNAPEWXZUEFBD-UHFFFAOYSA-N	Ergostane steroids	[M+H+NH3]+	Q105331234	C28H38O4	A
Lab1_130	Withasilolide B	InChI=1/C28H40O5/c1-15-13-23(33-25(31)16(15)2)28(5,32)21-10-9-18-24-19(11-12-26(18,21)3)27(4)17(14-20(24)29)7-6-8-22(27)30/h6,8,14-16,18-21,23-24,29,32H,7,9-13H2,1-5H3	CC(C(C1=O)C)CC(O1)C(C2CCC3C(C(O)C=C(C45C)CC=CC5=O)C4CCC32C)(O)C	Ergostane steroids	Steroids	Terpenoids	FALSE	YEPXUIIRIHRSJQ-UHFFFAOYNA-N	456.288	C28H40O5	5	a	5a	[M+H]+	[M+H]+	3.89073	457.295	131268	4.48754	1	1	1	1	4	no MS2	NA	NA	NA	NA	NA	NA	NA	NA
Lab1_139	Withasilolide B	InChI=1/C28H40O5/c1-15-13-23(33-25(31)16(15)2)28(5,32)21-10-9-18-24-19(11-12-26(18,21)3)27(4)17(14-20(24)29)7-6-8-22(27)30/h6,8,14-16,18-21,23-24,29,32H,7,9-13H2,1-5H3	CC(C(C1=O)C)CC(O1)C(C2CCC3C(C(O)C=C(C45C)CC=CC5=O)C4CCC32C)(O)C	Ergostane steroids	Steroids	Terpenoids	FALSE	YEPXUIIRIHRSJQ-UHFFFAOYNA-N	456.289	C28H40O5	5	a	5a	[M+H]+	[M+H]+	4.84883	457.296	546057	4.48754	1	1	1	1	4	no MS2	NA	NA	NA	NA	NA	NA	NA	NA
Lab5_91	(6R)-6-[(1S)-1-[(1R,3aS,3bS,7R,9S,9aS,9bS,11aR)-9-hydroxy-9a,11a-dimethyl-7-{[(2R,3R,4S,5S,6R)-3,4,5-trihydroxy-6-(hydroxymethyl)oxan-2-yl]oxy}-1H,2H,3H,3aH,3bH,4H,6H,7H,8H,9H,9bH,10H,11H-cyclopenta[a]phenanthren-1-yl]ethyl]-3,4-dimethyl-5,6-dihydropyran-2-one	InChI=1S/C34H52O9/c1-16-12-25(42-31(40)17(16)2)18(3)22-8-9-23-21-7-6-19-13-20(41-32-30(39)29(38)28(37)26(15-35)43-32)14-27(36)34(19,5)24(21)10-11-33(22,23)4/h6,18,20-30,32,35-39H,7-15H2,1-5H3	CC(CC(O1)C(C2CCC3C(C4CCC23C)CC=C5CC(OC6C(O)C(O)C(O)C(O6)CO)CC(O)C54C)C)=C(C1=O)C	Ergostane steroid glycosides	Steroids	Terpenoids	TRUE	SOEBXBQCTCBBNC-UHFFFAOYSA-N	NA	C34H52O9	3	b	3b	[M-C6H10O4+H]+	[M+H-C6H10O4]+	4.419	459.311	1.41092e+06	2.50848	3	1	3	1	8		Physagulin D (27-hydroxy)	CC1=C(CO)C(=O)OC(C(C)C2CCC3C4CC=C5CC(OC6OC(CO)C(O)C(O)C6O)CC(O)C5(C)C4CCC23C)C1	KRHHFPJGGBLAAH-UHFFFAOYSA-N	Ergostane steroid glycosides	[M+H-(C6H12O6-H2O)]+	Q27272924	C28H42O5	A
Lab1_148	Pubesenolide	InChI=1S/C28H42O5/c1-15-11-24(33-26(32)20(15)14-29)16(2)21-7-8-22-19-6-5-17-12-18(30)13-25(31)28(17,4)23(19)9-10-27(21,22)3/h5,16,18-19,21-25,29-31H,6-14H2,1-4H3	CC(CC(O1)C(C2CCC3C(C4CCC23C)CC=C5CC(O)CC(O)C54C)C)=C(C1=O)CO	Ergostane steroids	Steroids	Terpenoids	FALSE	FYYIHVSEGVWNCF-UHFFFAOYSA-N	458.304	C28H42O5	5	a	5a	[M+H]+	[M+H]+	4.41447	459.311	3.79805e+06	3.37691	3	2	3	1	9		Physagulin D (27-hydroxy)	CC1=C(CO)C(=O)OC(C(C)C2CCC3C4CC=C5CC(OC6OC(CO)C(O)C(O)C6O)CC(O)C5(C)C4CCC23C)C1	KRHHFPJGGBLAAH-UHFFFAOYSA-N	Ergostane steroid glycosides	[M+H-(C6H12O6-H2O)]+	Q27272924	C28H42O5	A
Lab1_116	Dunawithagenin	InChI=1S/C28H42O5/c1-15-12-24(33-25(31)16(15)2)28(5,32)22-9-8-20-19-7-6-17-13-18(29)14-23(30)27(17,4)21(19)10-11-26(20,22)3/h6,18-24,29-30,32H,7-14H2,1-5H3	CC(CC(O1)C(C2CCC3C(C4CCC32C)CC=C5CC(O)CC(O)C54C)(O)C)=C(C1=O)C	Ergostane steroids	Steroids	Terpenoids	FALSE	YATGOOKAKMOJRD-UHFFFAOYSA-N	458.304	C28H42O5	5	a	5a	[M+H]+	[M+H]+	4.41447	459.311	3.79805e+06	3.93	3	2	3	1	9		Physagulin D (27-hydroxy)	CC1=C(CO)C(=O)OC(C(C)C2CCC3C4CC=C5CC(OC6OC(CO)C(O)C(O)C6O)CC(O)C5(C)C4CCC23C)C1	KRHHFPJGGBLAAH-UHFFFAOYSA-N	Ergostane steroid glycosides	[M+H-(C6H12O6-H2O)]+	Q27272924	C28H42O5	A
Lab3_80	Phenethyl sophoroside	InChI=1S/C20H30O11/c21-8-11-13(23)15(25)17(27)19(29-11)31-18-16(26)14(24)12(9-22)30-20(18)28-7-6-10-4-2-1-3-5-10/h1-5,11-27H,6-9H2/t11-,12-,13-,14-,15+,16+,17-,18-,19+,20-/m1/s1	OC[C@]1([H])[C@](O)([H])[C@@](O)([H])[C@](O)([H])[C@@](O[C@]([C@]2([H])OCCC3=CC=CC=C3)([H])[C@](O)([H])[C@@](O)([H])[C@@](O2)([H])CO)([H])O1	Phenylethanoid glycosides	Phenylethanoids (C6-C2)	Shikimates and Phenylpropanoids	TRUE	BSSIFJHEGYUPRJ-HNCKFYPBSA-N	446.179	C20H30O11	2	NR	2NR	[M+NH4]+1	[M+H+NH3]+	2.59	464.214	563052	-2.0102	1	1	1	1	4		Phenethyl sophoroside	OCC1OC(OC2C(OCCc3ccccc3)OC(CO)C(O)C2O)C(O)C(O)C1O	BSSIFJHEGYUPRJ-UHFFFAOYSA-N	Phenylethanoid glycosides	[M+H+NH3]+	Q104945398	C20H30O11	NA
Lab1_50	quercetin 3-O-glucopyranoside	InChI=1S/C21H20O12/c22-6-13-15(27)17(29)18(30)21(32-13)33-20-16(28)14-11(26)4-8(23)5-12(14)31-19(20)7-1-2-9(24)10(25)3-7/h1-5,13,15,17-18,21-27,29-30H,6H2/t13-,15+,17+,18?,21?/m1/s1	OC[C@]1([H])[C@@](O)([H])[C@@](O)([H])C(O)([H])C(OC(C(C2=C(O)C=C(O)C=C2O3)=O)=C3C4=CC(O)=C(O)C=C4)([H])O1	Flavonol glycosides	Flavonoids	Shikimates and Phenylpropanoids	TRUE	OVSQVDMCBVZWGM-QSOFNFLRSA-N	464.095	C21H20O12	3	NR	3NR	[M+H]+	[M+H]+	3.08858	465.103	1590000	-1.00416	4	4	4	3	15		2 family hits	O=c1c(O)c(-c2ccc(O)c(O)c2)oc2cc(OC3OC(CO)C(O)C(O)C3O)cc(O)c12|O=c1c(OC2OC(CO)C(O)C(O)C2O)c(-c2ccc(O)c(O)c2)oc2cc(O)cc(O)c12	BBFYUPYFXSSMNV-UHFFFAOYSA-N|OVSQVDMCBVZWGM-UHFFFAOYSA-N	Flavonol glycosides	[M+H]+	Q23069184|Q104193829	C21H20O12	C
Lab3_84	Spiraeoside	InChI=1S/C21H20O12/c22-6-13-15(26)17(28)19(30)21(33-13)32-11-2-1-7(3-9(11)24)20-18(29)16(27)14-10(25)4-8(23)5-12(14)31-20/h1-5,13,15,17,19,21-26,28-30H,6H2/t13-,15-,17+,19-,21-/m1/s1	OC[C@](O1)([H])[C@](O)([H])[C@@](O)([H])[C@](O)([H])[C@]1([H])OC2=C(O)C=C(C3=C(O)C(C4=C(O)C=C(O)C=C4O3)=O)C=C2	Flavonol glycosides	Flavonoids	Shikimates and Phenylpropanoids	TRUE	OIUBYZLTFSLSBY-HMGRVEAOSA-N	464.096	C21H20O12	2	NR	2NR	[M+H]+1	[M+H]+	2.954	465.104	885189	-0.172339	2	2	2	1	7		rutin	CC1OC(OCC2OC(Oc3c(-c4ccc(O)c(O)c4)oc4cc(O)cc(O)c4c3=O)C(O)C(O)C2O)C(O)C(O)C1O	IKGXIBQEEMLURG-UHFFFAOYSA-N	Flavonol glycosides	[M+H-(C6H12O6-H2O)]+	Q27163468	C27H30O16	A
Lab4_43	hyperoside	InChI=1S/C21H20O12/c22-6-13-15(27)17(29)18(30)21(32-13)33-20-16(28)14-11(26)4-8(23)5-12(14)31-19(20)7-1-2-9(24)10(25)3-7/h1-5,13,15,17-18,21-27,29-30H,6H2/t13-,15+,17+,18-,21+/m1/s1	OC[C@]1([H])[C@@](O)([H])[C@@](O)([H])[C@](O)([H])[C@@](OC(C(C2=C(O)C=C(O)C=C2O3)=O)=C3C4=CC(O)=C(O)C=C4)([H])O1	Flavonol glycosides	Flavonoids	Shikimates and Phenylpropanoids	TRUE	OVSQVDMCBVZWGM-DTGCRPNFSA-N	464.096	C21H20O12	2	NR	2NR	[M+H]+	[M+H]+	2.95	465.104	49758.9	-1.00416	2	2	2	1	7		rutin	CC1OC(OCC2OC(Oc3c(-c4ccc(O)c(O)c4)oc4cc(O)cc(O)c4c3=O)C(O)C(O)C2O)C(O)C(O)C1O	IKGXIBQEEMLURG-UHFFFAOYSA-N	Flavonol glycosides	[M+H-(C6H12O6-H2O)]+	Q27163468	C27H30O16	A
Lab4_45_1	Isoquercetrin	InChI=1S/C21H20O12/c22-6-13-15(27)17(29)18(30)21(32-13)33-20-16(28)14-11(26)4-8(23)5-12(14)31-19(20)7-1-2-9(24)10(25)3-7/h1-5,13,15,17-18,21-27,29-30H,6H2/t13-,15-,17+,18-,21+/m1/s1	OC[C@]1([H])[C@](O)([H])[C@@](O)([H])[C@](O)([H])[C@@](OC(C(C2=C(O)C=C(O)C=C2O3)=O)=C3C4=CC(O)=C(O)C=C4)([H])O1	Flavonol glycosides	Flavonoids	Shikimates and Phenylpropanoids	TRUE	OVSQVDMCBVZWGM-QSOFNFLRSA-N	464.096	C21H20O12	2	NR	2NR	[M+H]+	[M+H]+	3.09	465.104	119969	-1.00416	4	4	4	3	15		2 family hits	O=c1c(O)c(-c2ccc(O)c(O)c2)oc2cc(OC3OC(CO)C(O)C(O)C3O)cc(O)c12|O=c1c(OC2OC(CO)C(O)C(O)C2O)c(-c2ccc(O)c(O)c2)oc2cc(O)cc(O)c12	BBFYUPYFXSSMNV-UHFFFAOYSA-N|OVSQVDMCBVZWGM-UHFFFAOYSA-N	Flavonol glycosides	[M+H]+	Q23069184|Q104193829	C21H20O12	C
Lab8_21_1	Hirsutrin	InChI=1S/C21H20O12/c22-6-13-15(27)17(29)18(30)21(32-13)33-20-16(28)14-11(26)4-8(23)5-12(14)31-19(20)7-1-2-9(24)10(25)3-7/h1-5,13,15,17-18,21-27,29-30H,6H2	OCC1C(O)C(O)C(O)C(OC(C(C2=C(O)C=C(O)C=C2O3)=O)=C3C4=CC(O)=C(O)C=C4)O1	Flavonol glycosides	Flavonoids	Shikimates and Phenylpropanoids	TRUE	OVSQVDMCBVZWGM-UHFFFAOYSA-N	464.096	C21H20O12	3	NR	3NR	[M + H]+	[M+H]+	3.09	465.104	1.6302e+06	-1.00416	4	4	4	3	15		2 family hits	O=c1c(O)c(-c2ccc(O)c(O)c2)oc2cc(OC3OC(CO)C(O)C(O)C3O)cc(O)c12|O=c1c(OC2OC(CO)C(O)C(O)C2O)c(-c2ccc(O)c(O)c2)oc2cc(O)cc(O)c12	BBFYUPYFXSSMNV-UHFFFAOYSA-N|OVSQVDMCBVZWGM-UHFFFAOYSA-N	Flavonol glycosides	[M+H]+	Q23069184|Q104193829	C21H20O12	C
Lab5_56	Spectral Match to Isoquercitin from NIST14	InChI=1S/C21H20O12/c22-6-12(27)19-16(29)17(30)21(32-19)33-20-15(28)14-11(26)4-8(23)5-13(14)31-18(20)7-1-2-9(24)10(25)3-7/h1-5,12,16-17,19,21-27,29-30H,6H2/t12-,16-,17-,19-,21+/m1/s1	OC[C@](O)([H])[C@]1([H])[C@@](O)([H])[C@](O)([H])[C@@](OC(C(C2=C(O)C=C(O)C=C2O3)=O)=C3C4=CC(O)=C(O)C=C4)([H])O1	Flavonol glycosides	Flavonoids	Shikimates and Phenylpropanoids	TRUE	OPJZLUXFQFQYAI-GNPVFZCLSA-N	NA	C21H20O12	2	NR	2NR	[M+H]+	[M+H]+	3.091	465.104	576842	-1.43671	4	4	4	1	13		2 family hits	O=c1c(O)c(-c2ccc(O)c(O)c2)oc2cc(OC3OC(CO)C(O)C(O)C3O)cc(O)c12|O=c1c(OC2OC(CO)C(O)C(O)C2O)c(-c2ccc(O)c(O)c2)oc2cc(O)cc(O)c12	BBFYUPYFXSSMNV-UHFFFAOYSA-N|OVSQVDMCBVZWGM-UHFFFAOYSA-N	Flavonol glycosides	[M+H]+	Q23069184|Q104193829	C21H20O12	C
Lab4_53_3	Withastramonolide	InChI=1S/C28H38O7/c1-13-10-19(34-25(32)15(13)12-29)14(2)16-7-8-17-22-18(11-21(31)26(16,17)3)27(4)20(30)6-5-9-28(27,33)24-23(22)35-24/h5-6,14,16-19,21-24,29,31,33H,7-12H2,1-4H3/t14-,16+,17-,18-,19+,21-,22-,23-,24-,26+,27-,28-/m0/s1	CC(C[C@](O1)([H])[C@@]([C@@]2([H])CC[C@@]3([H])[C@@]([C@@](O4)([H])[C@@]4([H])[C@@]5(O)CC=CC6=O)([H])[C@]([C@@]65C)([H])C[C@@](O)([H])[C@]23C)([H])C)=C(C1=O)CO	Ergostane steroids	Steroids	Terpenoids	FALSE	ZYXVOZNURJLMFP-BNNRDBEOSA-N	486.262	C28H38O7	2	c	2c	M+H-H2O	[M+H-H2O]+	4.18	469.258	1.60479e+06	1.58343	5	2	4	1	12		5 species hits (27-deoxy)	CC1=C(C)C(=O)OC(C(C)(O)C2(O)CCC3(O)C4CC5OC56CC=CC(=O)C6(C)C4CCC32C)C1|CC1=C(C)C(=O)OC(C(C)(O)C2(O)CCC3C4C(O)C5OC56CC=CC(=O)C6(C)C4CCC32C)C1|CC1=C(C)C(=O)OC(C(C)(O)C2(O)CCC3C4CC5OC56C(O)C=CC(=O)C6(C)C4CCC32C)C1|CC1=C(C)C(=O)OC(C(C)(O)C2CCC3(O)C4CC5OC56C(O)C=CC(=O)C6(C)C4CCC23C)C1|CC1=C(C)C(=O)OC(C(C)C2(O)CCC3(O)C4C5OC5C5(O)CC=CC(=O)C5(C)C4CCC23C)C1	RUVPNJSJTWTANE-UHFFFAOYSA-N|JDXYJGMBBZUXJW-UHFFFAOYSA-N|JVEUOKCSZLCPOI-UHFFFAOYSA-N|IYJCHCJFKFPISJ-UHFFFAOYSA-N|GRKSPXDGNSOVDH-UHFFFAOYSA-N	Ergostane steroids	[M+H-H2O]+	Q105245819|Q105125845|Q105135645|Q105122774|Q105016147	C28H38O7	A
Lab1_126	5,6-Epoxy-4,27-dihydroxy-1-oxowitha-2,14,24-trienolide	InChI=1S/C28H36O6/c1-14-12-22(33-24(31)15(14)2)27(5,32)19-7-6-17-16-13-23-28(34-23)21(30)9-8-20(29)26(28,4)18(16)10-11-25(17,19)3/h8-9,16-19,22-23,32H,6-7,10-13H2,1-5H3	CC(CC(O1)C(C2CCC3C(C(C45C)CCC32C)CC(O6)C56C(C=CC4=O)=O)(O)C)=C(C1=O)C	Ergostane steroids	Steroids	Terpenoids	FALSE	XLPMOKAMOKNAMA-UHFFFAOYSA-N	468.251	C28H36O6	5	a	5a	[M+H]+	[M+H]+	3.78141	469.259	1.73828e+06	2.83395	2	2	2	1	7		Withalongolide G (4-hydroxy, 5,6-epoxy)	CC1=C(CO)C(=O)OC(C(C)C2CCC3C4CC5OC56C(O)C(OS(=O)(=O)O)CC(=O)C6(CO)C4CCC23C)C1	COBSTJNYJHEYIM-UHFFFAOYSA-N	Ergostane steroids	[M+H-H2SO4-H2O]+	Q27137466	C28H40O11S	C
Lab2_35	unspecified 27-deoxy, 4-hydroxy-5,6-epoxywithanolide	NA	NA	Ergostane steroids	NA	NA	NA	NA	468.251	C28H36O6	4	NR	4NR	[M+H]+	[M+H]+	4.18	469.26	9870000	0	5	3	4	1	13		5 species hits (27-deoxy)	CC1=C(C)C(=O)OC(C(C)(O)C2(O)CCC3(O)C4CC5OC56CC=CC(=O)C6(C)C4CCC32C)C1|CC1=C(C)C(=O)OC(C(C)(O)C2(O)CCC3C4C(O)C5OC56CC=CC(=O)C6(C)C4CCC32C)C1|CC1=C(C)C(=O)OC(C(C)(O)C2(O)CCC3C4CC5OC56C(O)C=CC(=O)C6(C)C4CCC32C)C1|CC1=C(C)C(=O)OC(C(C)(O)C2CCC3(O)C4CC5OC56C(O)C=CC(=O)C6(C)C4CCC23C)C1|CC1=C(C)C(=O)OC(C(C)C2(O)CCC3(O)C4C5OC5C5(O)CC=CC(=O)C5(C)C4CCC23C)C1	RUVPNJSJTWTANE-UHFFFAOYSA-N|JDXYJGMBBZUXJW-UHFFFAOYSA-N|JVEUOKCSZLCPOI-UHFFFAOYSA-N|IYJCHCJFKFPISJ-UHFFFAOYSA-N|GRKSPXDGNSOVDH-UHFFFAOYSA-N	Ergostane steroids	[M+H-H2O]+	Q105245819|Q105125845|Q105135645|Q105122774|Q105016147	C28H38O7	A
Lab6_74	"12b-O-[octa-2Z,4E-dienoyl]-13_-isobutyroyloxy-4b-deoxyphorbol "	InChI=1S/C32H44O7/c1-8-9-10-11-12-13-25(34)38-28-20(5)31(37)23-14-19(4)26(35)22(23)15-21(17-33)16-24(31)27-30(6,7)32(27,28)39-29(36)18(2)3/h10-14,16,18,20,22-24,27-28,33,37H,8-9,15,17H2,1-7H3/b11-10+,13-12-/t20-,22+,23-,24+,27-,28-,31+,32-/m1/s1	CCC/C([H])=C([H])/C([H])=C([H])\C(O[C@]1([H])[C@@]([C@]2(O)[C@]([C@]3([H])CC(CO)=C[C@@]2([H])[C@]([C@@]14OC(C(C)C)=O)([H])C4(C)C)([H])C=C(C3=O)C)([H])C)=O	Tigliane diterpenoids	Diterpenoids	Terpenoids	FALSE	SVAPNKGLWRWWCI	468.252	C32H44O7	4	NR	4NR	[M+H]+	[M+H]+	4.17832	469.26	1.0899e+07	3.5204	5	3	1	1	10		5 species hits (27-deoxy)	CC1=C(C)C(=O)OC(C(C)(O)C2(O)CCC3(O)C4CC5OC56CC=CC(=O)C6(C)C4CCC32C)C1|CC1=C(C)C(=O)OC(C(C)(O)C2(O)CCC3C4C(O)C5OC56CC=CC(=O)C6(C)C4CCC32C)C1|CC1=C(C)C(=O)OC(C(C)(O)C2(O)CCC3C4CC5OC56C(O)C=CC(=O)C6(C)C4CCC32C)C1|CC1=C(C)C(=O)OC(C(C)(O)C2CCC3(O)C4CC5OC56C(O)C=CC(=O)C6(C)C4CCC23C)C1|CC1=C(C)C(=O)OC(C(C)C2(O)CCC3(O)C4C5OC5C5(O)CC=CC(=O)C5(C)C4CCC23C)C1	RUVPNJSJTWTANE-UHFFFAOYSA-N|JDXYJGMBBZUXJW-UHFFFAOYSA-N|JVEUOKCSZLCPOI-UHFFFAOYSA-N|IYJCHCJFKFPISJ-UHFFFAOYSA-N|GRKSPXDGNSOVDH-UHFFFAOYSA-N	Ergostane steroids	[M+H-H2O]+	Q105245819|Q105125845|Q105135645|Q105122774|Q105016147	C28H38O7	A
Lab1_115	Withanolide M	InChI=1S/C28H36O6/c1-15-13-21(33-23(30)16(15)2)26(5,31)27(32)14-22-28(34-22)19-10-9-17-7-6-8-20(29)25(17,4)18(19)11-12-24(27,28)3/h6,8-9,18-19,21-22,31-32H,7,10-14H2,1-5H3	CC(CC(O1)C(C2(O)CC(O3)C43C(C5CCC24C)CC=C(C56C)CC=CC6=O)(O)C)=C(C1=O)C	Ergostane steroids	Steroids	Terpenoids	FALSE	QVPVAUAXVYYQTQ-UHFFFAOYSA-N	468.252	C28H36O6	5	a	5a	[M+H]+	[M+H]+	5.28748	469.26	1.0593e+06	2.36801	1	1	1	1	4	no MS2	NA	NA	NA	NA	NA	NA	NA	NA
Lab5_62	14,15,17,20-Tetrahydroxy-1-oxowitha-2,5,24-trienolide; (14?,15?,17?,20S,22R)-form	InChI=1S/C28H38O7/c1-15-13-22(35-23(31)16(15)2)26(5,32)27(33)14-21(30)28(34)19-10-9-17-7-6-8-20(29)25(17,4)18(19)11-12-24(27,28)3/h6,8-9,18-19,21-22,30,32-34H,7,10-14H2,1-5H3	CC(CC(O1)C(C2(O)CC(O)C3(O)C(C4CCC23C)CC=C(C45C)CC=CC5=O)(O)C)=C(C1=O)C	Ergostane steroids	Steroids	Terpenoids	FALSE	XAEUKOBJPRGERY-UHFFFAOYSA-N	NA	C28H38O7	3	NR	3NR	[M+H-H2O]+	[M+H-H2O]+	4.178	469.26	4.16806e+06	1.76392	5	2	4	1	12		5 species hits (27-deoxy)	CC1=C(C)C(=O)OC(C(C)(O)C2(O)CCC3(O)C4CC5OC56CC=CC(=O)C6(C)C4CCC32C)C1|CC1=C(C)C(=O)OC(C(C)(O)C2(O)CCC3C4C(O)C5OC56CC=CC(=O)C6(C)C4CCC32C)C1|CC1=C(C)C(=O)OC(C(C)(O)C2(O)CCC3C4CC5OC56C(O)C=CC(=O)C6(C)C4CCC32C)C1|CC1=C(C)C(=O)OC(C(C)(O)C2CCC3(O)C4CC5OC56C(O)C=CC(=O)C6(C)C4CCC23C)C1	RUVPNJSJTWTANE-UHFFFAOYSA-N|JDXYJGMBBZUXJW-UHFFFAOYSA-N|JVEUOKCSZLCPOI-UHFFFAOYSA-N|IYJCHCJFKFPISJ-UHFFFAOYSA-N|GRKSPXDGNSOVDH-UHFFFAOYSA-N	Ergostane steroids	[M+H-H2O]+	Q105245819|Q105125845|Q105135645|Q105122774|Q105016147	C28H38O7	A
Lab1_113	17,20-Dihydroxy-1-oxowitha-2,5,14,24-tetraenolide	InChI=1S/C28H36O6/c1-15-13-21(33-23(30)16(15)2)26(5,31)27(32)14-22-28(34-22)19-10-9-17-7-6-8-20(29)25(17,4)18(19)11-12-24(27,28)3/h6,8-9,18-19,21-22,31-32H,7,10-14H2,1-5H3	CC(CC(O1)C(C2(O)CC(O3)C43C(C5CCC24C)CC=C(C56C)CC=CC6=O)(O)C)=C(C1=O)C	Ergostane steroids	Steroids	Terpenoids	FALSE	QVPVAUAXVYYQTQ-UHFFFAOYSA-N	468.252	C28H36O6	5	a	5a	[M+H]+	[M+H]+	4.17831	469.26	1.13804e+07	2.36801	5	3	4	1	13		5 species hits (27-deoxy)	CC1=C(C)C(=O)OC(C(C)(O)C2(O)CCC3(O)C4CC5OC56CC=CC(=O)C6(C)C4CCC32C)C1|CC1=C(C)C(=O)OC(C(C)(O)C2(O)CCC3C4C(O)C5OC56CC=CC(=O)C6(C)C4CCC32C)C1|CC1=C(C)C(=O)OC(C(C)(O)C2(O)CCC3C4CC5OC56C(O)C=CC(=O)C6(C)C4CCC32C)C1|CC1=C(C)C(=O)OC(C(C)(O)C2CCC3(O)C4CC5OC56C(O)C=CC(=O)C6(C)C4CCC23C)C1|CC1=C(C)C(=O)OC(C(C)C2(O)CCC3(O)C4C5OC5C5(O)CC=CC(=O)C5(C)C4CCC23C)C1	RUVPNJSJTWTANE-UHFFFAOYSA-N|JDXYJGMBBZUXJW-UHFFFAOYSA-N|JVEUOKCSZLCPOI-UHFFFAOYSA-N|IYJCHCJFKFPISJ-UHFFFAOYSA-N|GRKSPXDGNSOVDH-UHFFFAOYSA-N	Ergostane steroids	[M+H-H2O]+	Q105245819|Q105125845|Q105135645|Q105122774|Q105016147	C28H38O7	A
Lab1_145	5alpha,6alpha:22,25-diepoxy-22,24,25-trihydroxy-17(13->18)-abeo-ergosta-2,13,15,17-tetraen-1-on	InChI=1S/C28H36O6/c1-16(28(32)14-24(2,30)25(3,31)15-33-28)17-7-9-19-18(12-17)8-10-21-20(19)13-23-27(34-23)11-5-6-22(29)26(21,27)4/h5-7,9,12,16,20-21,23,30-32H,8,10-11,13-15H2,1-4H3/t16-,20-,21-,23-,24+,25+,26-,27-,28+/m0/s1	C[C@@]([C@@]1(O)C[C@]([C@@](CO1)(O)C)(O)C)([H])C2=CC(CC[C@@]([C@@]34C)([H])[C@@]5([H])C[C@@](O6)([H])[C@@]46CC=CC3=O)=C5C=C2	Ergostane steroid glycosides	Steroids	Terpenoids	TRUE	PWJFVQWBQJRDTE-YHGGEORMSA-N	468.252	C28H36O6	3	a	3a	[M+H]+	[M+H]+	4.17831	469.26	11400000	2.38981	5	3	4	1	13		5 species hits (27-deoxy)	CC1=C(C)C(=O)OC(C(C)(O)C2(O)CCC3(O)C4CC5OC56CC=CC(=O)C6(C)C4CCC32C)C1|CC1=C(C)C(=O)OC(C(C)(O)C2(O)CCC3C4C(O)C5OC56CC=CC(=O)C6(C)C4CCC32C)C1|CC1=C(C)C(=O)OC(C(C)(O)C2(O)CCC3C4CC5OC56C(O)C=CC(=O)C6(C)C4CCC32C)C1|CC1=C(C)C(=O)OC(C(C)(O)C2CCC3(O)C4CC5OC56C(O)C=CC(=O)C6(C)C4CCC23C)C1|CC1=C(C)C(=O)OC(C(C)C2(O)CCC3(O)C4C5OC5C5(O)CC=CC(=O)C5(C)C4CCC23C)C1	RUVPNJSJTWTANE-UHFFFAOYSA-N|JDXYJGMBBZUXJW-UHFFFAOYSA-N|JVEUOKCSZLCPOI-UHFFFAOYSA-N|IYJCHCJFKFPISJ-UHFFFAOYSA-N|GRKSPXDGNSOVDH-UHFFFAOYSA-N	Ergostane steroids	[M+H-H2O]+	Q105245819|Q105125845|Q105135645|Q105122774|Q105016147	C28H38O7	A
Lab1_120	Withanolide M	InChI=1S/C28H36O6/c1-15-13-21(33-23(30)16(15)2)26(5,31)27(32)14-22-28(34-22)19-10-9-17-7-6-8-20(29)25(17,4)18(19)11-12-24(27,28)3/h6,8-9,18-19,21-22,31-32H,7,10-14H2,1-5H3	CC(CC(O1)C(C2(O)CC(O3)C43C(C5CCC24C)CC=C(C56C)CC=CC6=O)(O)C)=C(C1=O)C	Ergostane steroids	Steroids	Terpenoids	FALSE	QVPVAUAXVYYQTQ-UHFFFAOYSA-N	468.252	C28H36O6	5	a	5a	[M+H]+	[M+H]+	4.72034	469.26	2.7443e+06	2.36801	2	2	2	1	7		2 species hits (27-deoxy)	CC1=C(C)C(=O)OC(C(C)C23OC2CC2C4(O)CC=C5CC=CC(=O)C5(C)C4C(O)CC23C)C1|CC1=C(C)C(=O)OC(C(C)(O)C2CCC3C4CC5OC56C(=O)C=CC(=O)C6(C)C4CCC32C)C1	PUBHPXXGSLGYFG-UHFFFAOYSA-N|XLPMOKAMOKNAMA-UHFFFAOYSA-N	Ergostane steroids	[M+H]+	Q105215011|Q105330172	C28H36O6	A
Lab1_103	Withanolide M	InChI=1S/C28H36O6/c1-15-13-21(33-23(30)16(15)2)26(5,31)27(32)14-22-28(34-22)19-10-9-17-7-6-8-20(29)25(17,4)18(19)11-12-24(27,28)3/h6,8-9,18-19,21-22,31-32H,7,10-14H2,1-5H3	CC(CC(O1)C(C2(O)CC(O3)C43C(C5CCC24C)CC=C(C56C)CC=CC6=O)(O)C)=C(C1=O)C	Ergostane steroids	Steroids	Terpenoids	FALSE	QVPVAUAXVYYQTQ-UHFFFAOYSA-N	468.252	C28H36O6	5	a	5a	[M+H]+	[M+H]+	6.05853	469.26	63103.5	2.36801	1	1	1	1	4	no MS2	NA	NA	NA	NA	NA	NA	NA	NA
Lab5_80	4,16,27-Trihydroxy-1-oxowitha-2,5,17(20),24-tetraenolide	InChI=1S/C28H36O6/c1-14-11-23(34-26(33)17(14)13-29)15(2)25-22(31)12-20-16-5-6-19-21(30)7-8-24(32)28(19,4)18(16)9-10-27(20,25)3/h6-8,16,18,20-23,29-31H,5,9-13H2,1-4H3	CC(CC(O1)C(C)=C2C(O)CC3C(C(C45C)CCC32C)CC=C4C(O)C=CC5=O)=C(C1=O)CO	Ergostane steroids	Steroids	Terpenoids	FALSE	GPNLSEVBFOXDFF-UHFFFAOYSA-N	NA	C28H36O6	3	b	3b	[M+H]+	[M+H]+	4.724	469.26	961716	1.65036	2	2	2	1	7		2 species hits (27-deoxy)	CC1=C(C)C(=O)OC(C(C)C23OC2CC2C4(O)CC=C5CC=CC(=O)C5(C)C4C(O)CC23C)C1|CC1=C(C)C(=O)OC(C(C)(O)C2CCC3C4CC5OC56C(=O)C=CC(=O)C6(C)C4CCC32C)C1	PUBHPXXGSLGYFG-UHFFFAOYSA-N|XLPMOKAMOKNAMA-UHFFFAOYSA-N	Ergostane steroids	[M+H]+	Q105215011|Q105330172	C28H36O6	A
Lab5_57	17,20,27-Trihydroxy-1-oxowitha-2,5,14,24-tetraenolide	InChI=1S/C28H36O6/c1-16-14-23(34-24(31)19(16)15-29)27(4,32)28(33)13-11-20-18-9-8-17-6-5-7-22(30)26(17,3)21(18)10-12-25(20,28)2/h5,7-8,11,18,21,23,29,32-33H,6,9-10,12-15H2,1-4H3	CC(CC(O1)C(C2(O)CC=C3C(C4CCC32C)CC=C(C45C)CC=CC5=O)(O)C)=C(C1=O)CO	Ergostane steroids	Steroids	Terpenoids	FALSE	UNWUYUBEZUQEBC-UHFFFAOYSA-N	NA	C28H36O6	3	b	3b	[M+H]+	[M+H]+	3.781	469.26	572707	1.82373	2	2	2	1	7		Withalongolide G (4-hydroxy, 5,6-epoxy)	CC1=C(CO)C(=O)OC(C(C)C2CCC3C4CC5OC56C(O)C(OS(=O)(=O)O)CC(=O)C6(CO)C4CCC23C)C1	COBSTJNYJHEYIM-UHFFFAOYSA-N	Ergostane steroids	[M+H-H2SO4-H2O]+	Q27137466	C28H40O11S	C
Lab1_104	Somniferanolide	InChI=1S/C28H36O6/c1-14-11-19(33-24(31)15(14)2)16(3)28-22(34-28)12-20-25(28,4)13-18(29)23-26(5)17(7-6-8-21(26)30)9-10-27(20,23)32/h6,8-9,16,18-20,22-23,29,32H,7,10-13H2,1-5H3	CC(CC(O1)C(C23C(O3)CC4C(CC(O)C5C6(C(CC=CC6=O)=CCC45O)C)2C)C)=C(C1=O)C	Ergostane steroids	Steroids	Terpenoids	FALSE	PUBHPXXGSLGYFG-UHFFFAOYSA-N	468.253	C28H36O6	5	a	5a	[M+H]+	[M+H]+	6.9668	469.26	236699	1.83953	1	1	1	1	4	no MS2	NA	NA	NA	NA	NA	NA	NA	NA
Lab6_24_2	12-O-[octa-2Z,4E-dienoyl]-13-isobutyroyloxy-4-deoxyphorbol	InChI=1S/C32H44O7/c1-8-9-10-11-12-13-25(34)38-28-20(5)31(37)23-14-19(4)26(35)22(23)15-21(17-33)16-24(31)27-30(6,7)32(27,28)39-29(36)18(2)3/h10-14,16,18,20,22-24,27-28,33,37H,8-9,15,17H2,1-7H3/b11-10+,13-12-/t20-,22+,23-,24+,27-,28-,31+,32-/m1/s1	CCC/C([H])=C([H])/C([H])=C([H])\C(O[C@]1([H])[C@@]([C@]2(O)[C@]([C@]3([H])CC(CO)=C[C@@]2([H])[C@]([C@@]14OC(C(C)C)=O)([H])C4(C)C)([H])C=C(C3=O)C)([H])C)=O	Tigliane diterpenoids	Diterpenoids	Terpenoids	FALSE	SVAPNKGLWRWWCI	226.128		4	NR	4NR	[2M+NH4]+	[2M+H+NH3]+	5.96267	470.29	6.21945e+07	3.5204	1	1	1	1	4		withanone and 2 species hits (27-deoxy-5-hydroxy-6,7-epoxy)	CC1=C(C)C(=O)OC(C(C)C2(O)CCC3C4C5OC5C5(O)CC=CC(=O)C5(C)C4CCC32C)C1|CC1=C(C)C(=O)OC(C(C)(O)C2CCC3C4C5OC5C5(O)CC=CC(=O)C5(C)C4CCC32C)C1|CC1=C(C)C(=O)OC(C(C)C2CCC3C2(C)CCC2C3(O)C3OC3C3(O)CC=CC(=O)C23C)C1	FAZIYUIDUNHZRG-UHFFFAOYSA-N	Ergostane steroids	[M+H+NH3-H2O]+	Q27279346|Q104991227|Q105205754	C28H38O6	A
Lab6_104	14-(acetyloxy)-1,6-dihydroxy-8-(hydroxymethyl)-4,12,12,15-tetramethyl-5-oxotetracyclo[8.5.0.0,?.0,]pentadeca-3,8-dien-13-yl 2-methylbutanoate	InChI=1S/C27H38O8/c1-8-13(2)23(31)35-27-20(24(27,6)7)18-10-17(12-28)11-25(32)19(9-14(3)21(25)30)26(18,33)15(4)22(27)34-16(5)29/h9-10,13,15,18-20,22,28,32-33H,8,11-12H2,1-7H3	CCC(C(OC1(C(OC(C)=O)C(C23O)C)C(C(C)1C)C2C=C(CO)CC4(O)C3C=C(C4=O)C)=O)C	Tetracyclic diterpenoids, Tigliane diterpenoids	Diterpenoids	Terpenoids	FALSE	LJNNQVFOVQWDMN	469.283	C27H38O8	4	NR	4NR	[M+H]+	[M+H]+	7.03302	470.291	3.57429e+06	1.02897	3	1	1	1	6		1 species hit (27-deoxy-4-hydroxy, 5,6-epoxy)	CC1=C(C)C(=O)OC(C(C)C2=CCC3C4CC5OC56C(O)C=CC(=O)C6(C)C4CCC23C)C1	AASNMOOLVFBNQX-UHFFFAOYSA-N	Ergostane steroids	[M+H+NH3]+	Q104908335	C28H36O5	A
Lab2_58	unspecified 27-deoxy-4-hydroxy-5,6-epoxywithanolide	NA	NA	Ergostane steroids	NA	NA	NA	NA	452.256	C28H36O5	4	NR	4NR	[M+NH4]+	[M+H+NH3]+	7.03	470.291	3330000	0	3	2	2	1	8		1 species hit (27-deoxy-4-hydroxy, 5,6-epoxy)	CC1=C(C)C(=O)OC(C(C)C2=CCC3C4CC5OC56C(O)C=CC(=O)C6(C)C4CCC23C)C1	AASNMOOLVFBNQX-UHFFFAOYSA-N	Ergostane steroids	[M+H+NH3]+	Q104908335	C28H36O5	A
Lab8_58_1	15-[1-(4,5-dimethyl-6-oxo-2,3-dihydropyran-2-yl)ethyl]-6-hydroxy-2,16-dimethyl-8-oxapentacyclo[9.7.0.02,7.07,9.012,16]octadeca-4,12-dien-3-one	InChI=1S/C28H36O5/c1-14-12-21(32-25(31)15(14)2)16(3)18-6-7-19-17-13-24-28(33-24)23(30)9-8-22(29)27(28,5)20(17)10-11-26(18,19)4/h7-9,16-18,20-21,23-24,30H,6,10-13H2,1-5H3/t16-,17-,18+,20-,21+,23-,24+,26+,27-,28+/m0/s1	CC(C[C@](O1)([H])[C@@]([C@@]2([H])CC=C3[C@]([C@]([C@@]45C)([H])CC[C@]23C)([H])C[C@](O6)([H])[C@]56[C@](O)([H])C=CC4=O)([H])C)=C(C1=O)C	Ergostane steroids	Steroids	Terpenoids	FALSE	OANZFDMTPSVEAT-UHFFFAOYSA-N|OANZFDMTPSVEAT-RUPDQVMHSA-N|OANZFDMTPSVEAT-WIOZMKSUSA-N	452.256	C28H36O5	3	NR	3NR	[M + H3N + H]+	[M+H+NH3]+	7.03	470.291	4.58002e+06	3.25246					0	duplicate peak	NA	NA	NA	NA	NA	NA	NA	NA
Lab8_58_1	15-[1-(4,5-dimethyl-6-oxo-2,3-dihydropyran-2-yl)ethyl]-6-hydroxy-2,16-dimethyl-8-oxapentacyclo[9.7.0.02,7.07,9.012,16]octadeca-4,12-dien-3-one	InChI=1S/C28H36O5/c1-14-12-21(32-25(31)15(14)2)16(3)18-6-7-19-17-13-24-28(33-24)23(30)9-8-22(29)27(28,5)20(17)10-11-26(18,19)4/h7-9,16-18,20-21,23-24,30H,6,10-13H2,1-5H3/t16-,17?,18?,20?,21+,23-,24+,26+,27-,28+/m0/s1	CC(C[C@](O1)([H])[C@@](C2([H])CC=C3C(C([C@@]45C)([H])CC[C@]23C)([H])C[C@](O6)([H])[C@]56[C@](O)([H])C=CC4=O)([H])C)=C(C1=O)C	Ergostane steroids	Steroids	Terpenoids	FALSE	OANZFDMTPSVEAT-UHFFFAOYSA-N|OANZFDMTPSVEAT-RUPDQVMHSA-N|OANZFDMTPSVEAT-WIOZMKSUSA-N	452.256	C28H36O5	3	NR	3NR	[M + H3N + H]+	[M+H+NH3]+	7.03	470.291	4.58002e+06	3.25246					0	duplicate peak	NA	NA	NA	NA	NA	NA	NA	NA
Lab8_58_1	15-[1-(4,5-dimethyl-6-oxo-2,3-dihydropyran-2-yl)ethyl]-6-hydroxy-2,16-dimethyl-8-oxapentacyclo[9.7.0.02,7.07,9.012,16]octadeca-4,12-dien-3-one	InChI=1S/C28H36O5/c1-14-12-21(32-25(31)15(14)2)16(3)18-6-7-19-17-13-24-28(33-24)23(30)9-8-22(29)27(28,5)20(17)10-11-26(18,19)4/h7-9,16-18,20-21,23-24,30H,6,10-13H2,1-5H3	CC1=C(C(=O)OC(C1)C(C)C2CC=C3C2(CCC4C3CC5C6(C4(C(=O)C=CC6O)C)O5)C)C	Ergostane steroids	Steroids	Terpenoids	FALSE	OANZFDMTPSVEAT-UHFFFAOYSA-N|OANZFDMTPSVEAT-RUPDQVMHSA-N|OANZFDMTPSVEAT-WIOZMKSUSA-N	452.256	C28H36O5	3	NR	3NR	[M + H3N + H]+	[M+H+NH3]+	7.03	470.291	4.58002e+06	3.25246	3	2	2	1	8		1 species hit (27-deoxy-4-hydroxy, 5,6-epoxy)	CC1=C(C)C(=O)OC(C(C)C2=CCC3C4CC5OC56C(O)C=CC(=O)C6(C)C4CCC23C)C1	AASNMOOLVFBNQX-UHFFFAOYSA-N	Ergostane steroids	[M+H+NH3]+	Q104908335	C28H36O5	A
Lab6_16_2	Withaferin A	InChI=1S/C28H38O6/c1-14-11-21(33-25(32)17(14)13-29)15(2)18-5-6-19-16-12-24-28(34-24)23(31)8-7-22(30)27(28,4)20(16)9-10-26(18,19)3/h7-8,15-16,18-21,23-24,29,31H,5-6,9-13H2,1-4H3/t15-,16-,18+,19-,20-,21-,23+,24+,26+,27-,28+/m0/s1	CC(C[C@@](O1)([H])[C@@]([C@@]2([H])CC[C@@]3([H])[C@]([C@]([C@@]45C)([H])CC[C@]23C)([H])C[C@](O6)([H])[C@]56[C@@](O)([H])C=CC4=O)([H])C)=C(C1=O)CO	Ergostane steroids	Steroids	Terpenoids	FALSE	DBRXOUCRJQVYJQ-SRPJUWTQSA-N	470.267	C28H38O6	2	a	2a	[M+H]+	[M+H]+	5.28317	471.274	2.29954e+08	3.88944	7	7	7	5	26		withaferin A	CC1=C(CO)C(=O)OC(C(C)C2CCC3C4CC5OC56C(O)C=CC(=O)C6(C)C4CCC23C)C1	DBRXOUCRJQVYJQ-UHFFFAOYSA-N	Ergostane steroids	[M+H]+	Q6606395	C28H38O6	A
Lab5_107	6,7-Epoxy-5,23-dihydroxy-1-oxowitha-2,24-dienolide	InChI=1S/C28H38O6/c1-13-14(2)25(31)34-22(21(13)30)15(3)16-8-9-17-20-18(10-12-26(16,17)4)27(5)19(29)7-6-11-28(27,32)24-23(20)33-24/h6-7,15-18,20-24,30,32H,8-12H2,1-5H3	CC(C(O)C(O1)C(C2CCC3C(C(O4)C4C5(O)CC=CC6=O)C(C65C)CCC23C)C)=C(C1=O)C	Ergostane steroids	Steroids	Terpenoids	FALSE	ITDTXRUOLXQNAY-UHFFFAOYSA-N	NA	C28H38O6	3	b	3b	[M+H]+	[M+H]+	5.264	471.275	3.34125e+07	3.06053	7	7	7	1	22		withaferin A	CC1=C(CO)C(=O)OC(C(C)C2CCC3C4CC5OC56C(O)C=CC(=O)C6(C)C4CCC23C)C1	DBRXOUCRJQVYJQ-UHFFFAOYSA-N	Ergostane steroids	[M+H]+	Q6606395	C28H38O6	A
Lab3_101	Withaferin A	InChI=1S/C28H38O6/c1-14-11-21(33-25(32)17(14)13-29)15(2)18-5-6-19-16-12-24-28(34-24)23(31)8-7-22(30)27(28,4)20(16)9-10-26(18,19)3/h7-8,15-16,18-21,23-24,29,31H,5-6,9-13H2,1-4H3/t15-,16-,18+,19-,20-,21+,23-,24+,26+,27-,28+/m0/s1	CC(C[C@](O1)([H])[C@@]([C@@]2([H])CC[C@@]3([H])[C@]([C@]([C@@]45C)([H])CC[C@]23C)([H])C[C@](O6)([H])[C@]56[C@](O)([H])C=CC4=O)([H])C)=C(C1=O)CO	Ergostane steroids	Steroids	Terpenoids	FALSE	DBRXOUCRJQVYJQ-CKNDUULBSA-N	470.267	C28H38O6	2	NR	2NR	[M+H]+1	[M+H]+	5.26	471.275	9.35272e+07	3.88944	7	7	7	5	26		withaferin A	CC1=C(CO)C(=O)OC(C(C)C2CCC3C4CC5OC56C(O)C=CC(=O)C6(C)C4CCC23C)C1	DBRXOUCRJQVYJQ-UHFFFAOYSA-N	Ergostane steroids	[M+H]+	Q6606395	C28H38O6	A
Lab3_94	Withaferin A	InChI=1S/C28H38O6/c1-14-11-21(33-25(32)17(14)13-29)15(2)18-5-6-19-16-12-24-28(34-24)23(31)8-7-22(30)27(28,4)20(16)9-10-26(18,19)3/h7-8,15-16,18-21,23-24,29,31H,5-6,9-13H2,1-4H3/t15-,16-,18+,19-,20-,21+,23-,24+,26+,27-,28+/m0/s1	CC(C[C@](O1)([H])[C@@]([C@@]2([H])CC[C@@]3([H])[C@]([C@]([C@@]45C)([H])CC[C@]23C)([H])C[C@](O6)([H])[C@]56[C@](O)([H])C=CC4=O)([H])C)=C(C1=O)CO	Ergostane steroids	Steroids	Terpenoids	FALSE	DBRXOUCRJQVYJQ-CKNDUULBSA-N	470.267	C28H38O6	2	NR	2NR	[M+H]+1	[M+H]+	4.276	471.275	950880	3.88944	2	2	2	1	7		sitoindoside IX (27-hydroxy-4-hydroxy-5,6-epoxy)	CC1=C(COC2OC(CO)C(O)C(O)C2O)C(=O)OC(C(C)C2CCC3C4CC5OC56C(O)C=CC(=O)C6(C)C4CCC23C)C1	WKCJIGSUKSPCKI-UHFFFAOYSA-N	Ergostane steroid glycosides	[M+H-(C6H12O6-H2O)]+	Q27137460	C34H48O11	A
Lab4_58_1	Withaferin A	InChI=1S/C28H38O6/c1-14-11-21(33-25(32)17(14)13-29)15(2)18-5-6-19-16-12-24-28(34-24)23(31)8-7-22(30)27(28,4)20(16)9-10-26(18,19)3/h7-8,15-16,18-21,23-24,29,31H,5-6,9-13H2,1-4H3/t15-,16-,18+,19-,20-,21+,23-,24+,26+,27-,28+/m0/s1	CC(C[C@](O1)([H])[C@@]([C@@]2([H])CC[C@@]3([H])[C@]([C@]([C@@]45C)([H])CC[C@]23C)([H])C[C@](O6)([H])[C@]56[C@](O)([H])C=CC4=O)([H])C)=C(C1=O)CO	Ergostane steroids	Steroids	Terpenoids	FALSE	DBRXOUCRJQVYJQ-CKNDUULBSA-N	470.267	C28H38O6	2	c	2c	[M+H]+	[M+H]+	5.26	471.275	9.39118e+06	3.88944	7	7	7	5	26		withaferin A	CC1=C(CO)C(=O)OC(C(C)C2CCC3C4CC5OC56C(O)C=CC(=O)C6(C)C4CCC23C)C1	DBRXOUCRJQVYJQ-UHFFFAOYSA-N	Ergostane steroids	[M+H]+	Q6606395	C28H38O6	A
Lab1_136	Withanone	InChI=1S/C28H38O6/c1-14-13-19(33-24(30)15(14)2)16(3)27(31)12-9-17-21-18(8-11-25(17,27)4)26(5)20(29)7-6-10-28(26,32)23-22(21)34-23/h6-7,16-19,21-23,31-32H,8-13H2,1-5H3	CC(CC(O1)C(C2(O)CCC3C(C(O4)C4C5(O)CC=CC6=O)C(C65C)CCC32C)C)=C(C1=O)C	Ergostane steroids	Steroids	Terpenoids	FALSE	FAZIYUIDUNHZRG-UHFFFAOYSA-N	470.268	C28H38O6	5	a	5a	[M+H]+	[M+H]+	4.27673	471.275	929174	2.0751	2	2	2	1	7		sitoindoside IX (27-hydroxy-4-hydroxy-5,6-epoxy)	CC1=C(COC2OC(CO)C(O)C(O)C2O)C(=O)OC(C(C)C2CCC3C4CC5OC56C(O)C=CC(=O)C6(C)C4CCC23C)C1	WKCJIGSUKSPCKI-UHFFFAOYSA-N	Ergostane steroid glycosides	[M+H-(C6H12O6-H2O)]+	Q27137460	C34H48O11	A
Lab1_142	Isowithanone	InChI=1S/C28H38O6/c1-14-13-19(33-24(30)15(14)2)16(3)27(31)12-9-17-21-18(8-11-25(17,27)4)26(5)20(29)7-6-10-28(26,32)23-22(21)34-23/h6-7,16-19,21-23,31-32H,8-13H2,1-5H3	CC(CC(O1)C(C2(O)CCC3C(C(O4)C4C5(O)CC=CC6=O)C(C65C)CCC32C)C)=C(C1=O)C	Ergostane steroids	Steroids	Terpenoids	FALSE	FAZIYUIDUNHZRG-UHFFFAOYSA-N	470.268	C28H38O6	5	a	5a	[M+H]+	[M+H]+	5.26206	471.275	9.33282e+07	2.0751	7	7	7	1	22		withaferin A	CC1=C(CO)C(=O)OC(C(C)C2CCC3C4CC5OC56C(O)C=CC(=O)C6(C)C4CCC23C)C1	DBRXOUCRJQVYJQ-UHFFFAOYSA-N	Ergostane steroids	[M+H]+	Q6606395	C28H38O6	A
Lab2_48	withaferin A	InChI=1S/C28H38O6/c1-14-11-21(33-25(32)17(14)13-29)15(2)18-5-6-19-16-12-24-28(34-24)23(31)8-7-22(30)27(28,4)20(16)9-10-26(18,19)3/h7-8,15-16,18-21,23-24,29,31H,5-6,9-13H2,1-4H3/t15-,16-,18+,19-,20-,21+,23-,24+,26+,27-,28+/m0/s1	CC(C[C@](O1)([H])[C@@]([C@@]2([H])CC[C@@]3([H])[C@]([C@]([C@@]45C)([H])CC[C@]23C)([H])C[C@](O6)([H])[C@]56[C@](O)([H])C=CC4=O)([H])C)=C(C1=O)CO	Ergostane steroids	Steroids	Terpenoids	FALSE	DBRXOUCRJQVYJQ-CKNDUULBSA-N	470.267	C28H38O6	2	a	2a	[M+H]+	[M+H]+	5.26	471.275	90400000	3.88944	7	7	7	5	26		withaferin A	CC1=C(CO)C(=O)OC(C(C)C2CCC3C4CC5OC56C(O)C=CC(=O)C6(C)C4CCC23C)C1	DBRXOUCRJQVYJQ-UHFFFAOYSA-N	Ergostane steroids	[M+H]+	Q6606395	C28H38O6	A
Lab8_46_1	Withaferin A	InChI=1S/C28H38O6/c1-14-11-21(33-25(32)17(14)13-29)15(2)18-5-6-19-16-12-24-28(34-24)23(31)8-7-22(30)27(28,4)20(16)9-10-26(18,19)3/h7-8,15-16,18-21,23-24,29,31H,5-6,9-13H2,1-4H3	CC(CC(O1)C(C2CCC3C(C(C45C)CCC23C)CC(O6)C56C(O)C=CC4=O)C)=C(C1=O)CO	Ergostane steroids	Steroids	Terpenoids	FALSE	DBRXOUCRJQVYJQ-UHFFFAOYSA-N	470.267	C28H38O6	3	NR	3NR	[M + H]+	[M+H]+	5.26	471.275	9.39864e+07	3.88944	7	7	7	5	26		withaferin A	CC1=C(CO)C(=O)OC(C(C)C2CCC3C4CC5OC56C(O)C=CC(=O)C6(C)C4CCC23C)C1	DBRXOUCRJQVYJQ-UHFFFAOYSA-N	Ergostane steroids	[M+H]+	Q6606395	C28H38O6	A
Lab3_98	Withaferin A	InChI=1S/C28H38O6/c1-14-11-21(33-25(32)17(14)13-29)15(2)18-5-6-19-16-12-24-28(34-24)23(31)8-7-22(30)27(28,4)20(16)9-10-26(18,19)3/h7-8,15-16,18-21,23-24,29,31H,5-6,9-13H2,1-4H3/t15-,16-,18+,19-,20-,21+,23-,24+,26+,27-,28+/m0/s1	CC(C[C@](O1)([H])[C@@]([C@@]2([H])CC[C@@]3([H])[C@]([C@]([C@@]45C)([H])CC[C@]23C)([H])C[C@](O6)([H])[C@]56[C@](O)([H])C=CC4=O)([H])C)=C(C1=O)CO	Ergostane steroids	Steroids	Terpenoids	FALSE	DBRXOUCRJQVYJQ-CKNDUULBSA-N	470.267	C28H38O6	2	NR	2NR	[M+H]+1	[M+H]+	4.928	471.275	577020	3.88944	1	1	1	1	4		3 species hits (27-hydroxy)	CC1=C(CO)C(=O)OC(C(C)C2CCC3C4CC(O)C5(O)C(O)C=CC(=O)C5(C)C4CCC23C)C1|CC1=C(CO)C(=O)OC(C(C)C2CCC3C4CC5OC56C(O)C(O)CC(=O)C6(C)C4CCC23C)C1|CC1=C(CO)C(=O)OC(C(C)C2CCC3C4CC5OC6CC(=O)C(C)(C4CCC23C)C5(O)C6O)C1	MYGPMUHRIQQNSB-UHFFFAOYSA-N|WVMINIQLCDVTLH-UHFFFAOYSA-N|YXNFYOIERQXPKC-UHFFFAOYSA-N	Ergostane steroids	[M+H-H2O]+	Q104888835|Q27137462|Q105367868	C28H40O7	A
Lab5_58	(-)-4,6'-Anhydrooxysporidinone	InChI=1S/C28H41NO5/c1-7-16(2)12-17(3)13-19(5)25-18(4)8-9-22(33-25)24-26-21(15-29(6)27(24)31)28(32)11-10-20(30)14-23(28)34-26/h13,15-18,22-23,25,32H,7-12,14H2,1-6H3	CCC(CC(C=C(C1C(CCC(O1)C(C2=O)=C3C(C4(O)CCC(CC4O3)=O)=CN2C)C)C)C)C	Pyridine alkaloids	Nicotinic acid alkaloids	Alkaloids	FALSE	HIEAPHJQEBHMLL-UHFFFAOYSA-N	NA	C28H41NO5	3	NR	3NR	[M+H]+	[M+H]+	6.652	472.307	3933151	3.85394	4	2	1	2	9		7 species hits (27-deoxy)	CC1=C(C)C(=O)OC(C(C)(O)C2CCC3(O)C4CC=C5C=CCC(=O)C5(C)C4CCC23C)C1|CC1=C(C)C(=O)OC(C(C)(O)C2CCC3(O)C4CC=C5CC=CC(=O)C5(C)C4CCC23C)C1|CC1=C(C)C(=O)OC(C(C)(O)C2CCC3(O)C4CCC5=CC=CC(=O)C5(C)C4CCC23C)C1|CC1=C(C)C(=O)OC(C(C)(O)C2CCC3C4C=CC5(O)CC=CC(=O)C5(C)C4CCC32C)C1|CC1=C(C)C(=O)OC(C(C)C2(O)CCC3C4C5OC5C5=CCCC(=O)C5(C)C4CCC32C)C1|CC1=C(C)C(=O)OC(C(C)C2CCC3C4CC5OC56C(O)C=CC(=O)C6(C)C4CCC23C)C1|CC1=C(C)C(O…	LEVWMALVAZUERI-UHFFFAOYSA-N|ZRJOVYPUBHQEES-UHFFFAOYSA-N|GHPNNGXAFJHTRF-UHFFFAOYSA-N|UYRXFMXVVKNLDH-UHFFFAOYSA-N|RRKMTTQICCWOES-UHFFFAOYSA-N|HBFRBCZKKTVLPR-UHFFFAOYSA-N|LLPCLUINZWXSIT-UHFFFAOYSA-N	Ergostane steroids	[M+H+NH3]+	Q105150826|Q104253028|Q105008660|Q27286291|Q105244168|Q105025268|Q105153617	C28H38O5	A
Lab5_59	(-)-4,6'-Anhydrooxysporidinone	InChI=1S/C28H41NO5/c1-7-16(2)12-17(3)13-19(5)25-18(4)8-9-22(33-25)24-26-21(15-29(6)27(24)31)28(32)11-10-20(30)14-23(28)34-26/h13,15-18,22-23,25,32H,7-12,14H2,1-6H3	CCC(CC(C=C(C1C(CCC(O1)C(C2=O)=C3C(C4(O)CCC(CC4O3)=O)=CN2C)C)C)C)C	Pyridine alkaloids	Nicotinic acid alkaloids	Alkaloids	FALSE	HIEAPHJQEBHMLL-UHFFFAOYSA-N	NA	C28H41NO5	3	NR	3NR	[M+H]+	[M+H]+	6.779	472.307	1.28095e+06	3.85394	2	1	1	1	5		7 species hits (27-deoxy)	CC1=C(C)C(=O)OC(C(C)(O)C2CCC3(O)C4CC=C5C=CCC(=O)C5(C)C4CCC23C)C1|CC1=C(C)C(=O)OC(C(C)(O)C2CCC3(O)C4CC=C5CC=CC(=O)C5(C)C4CCC23C)C1|CC1=C(C)C(=O)OC(C(C)(O)C2CCC3(O)C4CCC5=CC=CC(=O)C5(C)C4CCC23C)C1|CC1=C(C)C(=O)OC(C(C)(O)C2CCC3C4C=CC5(O)CC=CC(=O)C5(C)C4CCC32C)C1|CC1=C(C)C(=O)OC(C(C)C2(O)CCC3C4C5OC5C5=CCCC(=O)C5(C)C4CCC32C)C1|CC1=C(C)C(=O)OC(C(C)C2CCC3C4CC5OC56C(O)C=CC(=O)C6(C)C4CCC23C)C1|CC1=C(C)C(O…	LEVWMALVAZUERI-UHFFFAOYSA-N|ZRJOVYPUBHQEES-UHFFFAOYSA-N|GHPNNGXAFJHTRF-UHFFFAOYSA-N|UYRXFMXVVKNLDH-UHFFFAOYSA-N|RRKMTTQICCWOES-UHFFFAOYSA-N|HBFRBCZKKTVLPR-UHFFFAOYSA-N|LLPCLUINZWXSIT-UHFFFAOYSA-N	Ergostane steroids	[M+H+NH3]+	Q105150826|Q104253028|Q105008660|Q27286291|Q105244168|Q105025268|Q105153617	C28H38O5	A
Lab2_56	unspecified steroid	NA	NA	Steroids	NA	NA	NA	NA	454.272	C28H38O5	5	NR	5NR	[M+NH4]+	[M+H+NH3]+	6.65	472.307	11400000	0	4	2	1	1	8		7 species hits (27-deoxy)	CC1=C(C)C(=O)OC(C(C)(O)C2CCC3(O)C4CC=C5C=CCC(=O)C5(C)C4CCC23C)C1|CC1=C(C)C(=O)OC(C(C)(O)C2CCC3(O)C4CC=C5CC=CC(=O)C5(C)C4CCC23C)C1|CC1=C(C)C(=O)OC(C(C)(O)C2CCC3(O)C4CCC5=CC=CC(=O)C5(C)C4CCC23C)C1|CC1=C(C)C(=O)OC(C(C)(O)C2CCC3C4C=CC5(O)CC=CC(=O)C5(C)C4CCC32C)C1|CC1=C(C)C(=O)OC(C(C)C2(O)CCC3C4C5OC5C5=CCCC(=O)C5(C)C4CCC32C)C1|CC1=C(C)C(=O)OC(C(C)C2CCC3C4CC5OC56C(O)C=CC(=O)C6(C)C4CCC23C)C1|CC1=C(C)C(O…	LEVWMALVAZUERI-UHFFFAOYSA-N|ZRJOVYPUBHQEES-UHFFFAOYSA-N|GHPNNGXAFJHTRF-UHFFFAOYSA-N|UYRXFMXVVKNLDH-UHFFFAOYSA-N|RRKMTTQICCWOES-UHFFFAOYSA-N|HBFRBCZKKTVLPR-UHFFFAOYSA-N|LLPCLUINZWXSIT-UHFFFAOYSA-N	Ergostane steroids	[M+H+NH3]+	Q105150826|Q104253028|Q105008660|Q27286291|Q105244168|Q105025268|Q105153617	C28H38O5	A
Lab2_57	unspecified steroid	NA	NA	Steroids	NA	NA	NA	NA	454.272	C28H38O5	5	NR	5NR	[M+NH4]+	[M+H+NH3]+	6.78	472.307	4040000	0	2	1	0	1	4		7 species hits (27-deoxy)	CC1=C(C)C(=O)OC(C(C)(O)C2CCC3(O)C4CC=C5C=CCC(=O)C5(C)C4CCC23C)C1|CC1=C(C)C(=O)OC(C(C)(O)C2CCC3(O)C4CC=C5CC=CC(=O)C5(C)C4CCC23C)C1|CC1=C(C)C(=O)OC(C(C)(O)C2CCC3(O)C4CCC5=CC=CC(=O)C5(C)C4CCC23C)C1|CC1=C(C)C(=O)OC(C(C)(O)C2CCC3C4C=CC5(O)CC=CC(=O)C5(C)C4CCC32C)C1|CC1=C(C)C(=O)OC(C(C)C2(O)CCC3C4C5OC5C5=CCCC(=O)C5(C)C4CCC32C)C1|CC1=C(C)C(=O)OC(C(C)C2CCC3C4CC5OC56C(O)C=CC(=O)C6(C)C4CCC23C)C1|CC1=C(C)C(O…	LEVWMALVAZUERI-UHFFFAOYSA-N|ZRJOVYPUBHQEES-UHFFFAOYSA-N|GHPNNGXAFJHTRF-UHFFFAOYSA-N|UYRXFMXVVKNLDH-UHFFFAOYSA-N|RRKMTTQICCWOES-UHFFFAOYSA-N|HBFRBCZKKTVLPR-UHFFFAOYSA-N|LLPCLUINZWXSIT-UHFFFAOYSA-N	Ergostane steroids	[M+H+NH3]+	Q105150826|Q104253028|Q105008660|Q27286291|Q105244168|Q105025268|Q105153617	C28H38O5	A
Lab6_105	13-(acetyloxy)-1-hydroxy-8-(hydroxymethyl)-4,12,12,15-tetramethyl-5-oxotetracyclo[8.5.0.0,?.0,]pentadeca-3,8-dien-14-yl (2E)-2-methylbut-2-enoate	InChI=1S/C27H36O7/c1-8-13(2)24(31)33-23-15(4)26(32)19-9-14(3)21(30)18(19)10-17(12-28)11-20(26)22-25(6,7)27(22,23)34-16(5)29/h8-9,11,15,18-20,22-23,28,32H,10,12H2,1-7H3/b13-8+	C/C([H])=C(C(OC1C(C2(O)C(C3CC(CO)=CC2C(C14OC(C)=O)C4(C)C)C=C(C3=O)C)C)=O)\C	Tetracyclic diterpenoids, Tigliane diterpenoids	Diterpenoids	Terpenoids	FALSE	KFNWMXLJLRPJCL	471.299	C27H36O7	2	NR	2NR	[M+H]+	[M+H]+	6.12713	472.307	3.73106e+06	1.38943	2	2	1	1	6		7 species hits (27-deoxy)	CC1=C(C)C(=O)OC(C(C)(O)C2CCC3(O)C4CC=C5C=CCC(=O)C5(C)C4CCC23C)C1|CC1=C(C)C(=O)OC(C(C)(O)C2CCC3(O)C4CC=C5CC=CC(=O)C5(C)C4CCC23C)C1|CC1=C(C)C(=O)OC(C(C)(O)C2CCC3(O)C4CCC5=CC=CC(=O)C5(C)C4CCC23C)C1|CC1=C(C)C(=O)OC(C(C)(O)C2CCC3C4C=CC5(O)CC=CC(=O)C5(C)C4CCC32C)C1|CC1=C(C)C(=O)OC(C(C)C2(O)CCC3C4C5OC5C5=CCCC(=O)C5(C)C4CCC32C)C1|CC1=C(C)C(=O)OC(C(C)C2CCC3C4CC5OC56C(O)C=CC(=O)C6(C)C4CCC23C)C1|CC1=C(C)C(O…	LEVWMALVAZUERI-UHFFFAOYSA-N|ZRJOVYPUBHQEES-UHFFFAOYSA-N|GHPNNGXAFJHTRF-UHFFFAOYSA-N|UYRXFMXVVKNLDH-UHFFFAOYSA-N|RRKMTTQICCWOES-UHFFFAOYSA-N|HBFRBCZKKTVLPR-UHFFFAOYSA-N|LLPCLUINZWXSIT-UHFFFAOYSA-N	Ergostane steroids	[M+H+NH3]+	Q105150826|Q104253028|Q105008660|Q27286291|Q105244168|Q105025268|Q105153617	C28H38O5	A
Lab6_76	"4_,12-dideoxyphorbol-13-(2,3-dimethyl)butyrate-20-acetate"	InChI=1S/C28H40O6/c1-14(2)17(5)25(31)34-27-12-16(4)28(32)21-9-15(3)23(30)20(21)10-19(13-33-18(6)29)11-22(28)24(27)26(27,7)8/h9,11,14,16-17,20-22,24,32H,10,12-13H2,1-8H3/t16-,17?,20-,21-,22+,24-,27+,28+/m1/s1	CC(C(C(O[C@]1([C@](C(C)1C)([H])[C@]2([H])C=C(COC(C)=O)C[C@]3([H])[C@@]4([H])C=C(C3=O)C)C[C@@]([C@]42O)([H])C)=O)([H])C)C	Tetracyclic diterpenoids, Tigliane diterpenoids	Diterpenoids	Terpenoids	FALSE	QCQACYPNQZJHQN	471.299	C28H40O6	2	NR	2NR	[M+H]+	[M+H]+	6.65405	472.307	1.22722e+07	3.05875	4	2	1	1	8		7 species hits (27-deoxy)	CC1=C(C)C(=O)OC(C(C)(O)C2CCC3(O)C4CC=C5C=CCC(=O)C5(C)C4CCC23C)C1|CC1=C(C)C(=O)OC(C(C)(O)C2CCC3(O)C4CC=C5CC=CC(=O)C5(C)C4CCC23C)C1|CC1=C(C)C(=O)OC(C(C)(O)C2CCC3(O)C4CCC5=CC=CC(=O)C5(C)C4CCC23C)C1|CC1=C(C)C(=O)OC(C(C)(O)C2CCC3C4C=CC5(O)CC=CC(=O)C5(C)C4CCC32C)C1|CC1=C(C)C(=O)OC(C(C)C2(O)CCC3C4C5OC5C5=CCCC(=O)C5(C)C4CCC32C)C1|CC1=C(C)C(=O)OC(C(C)C2CCC3C4CC5OC56C(O)C=CC(=O)C6(C)C4CCC23C)C1|CC1=C(C)C(O…	LEVWMALVAZUERI-UHFFFAOYSA-N|ZRJOVYPUBHQEES-UHFFFAOYSA-N|GHPNNGXAFJHTRF-UHFFFAOYSA-N|UYRXFMXVVKNLDH-UHFFFAOYSA-N|RRKMTTQICCWOES-UHFFFAOYSA-N|HBFRBCZKKTVLPR-UHFFFAOYSA-N|LLPCLUINZWXSIT-UHFFFAOYSA-N	Ergostane steroids	[M+H+NH3]+	Q105150826|Q104253028|Q105008660|Q27286291|Q105244168|Q105025268|Q105153617	C28H38O5	A
Lab5_60	(-)-4,6'-Anhydrooxysporidinone	InChI=1S/C28H41NO5/c1-7-16(2)12-17(3)13-19(5)25-18(4)8-9-22(33-25)24-26-21(15-29(6)27(24)31)28(32)11-10-20(30)14-23(28)34-26/h13,15-18,22-23,25,32H,7-12,14H2,1-6H3	CCC(CC(C=C(C1C(CCC(O1)C(C2=O)=C3C(C4(O)CCC(CC4O3)=O)=CN2C)C)C)C)C	Pyridine alkaloids	Nicotinic acid alkaloids	Alkaloids	FALSE	HIEAPHJQEBHMLL-UHFFFAOYSA-N	NA	C28H41NO5	3	NR	3NR	[M+H]+	[M+H]+	6.125	472.307	1.47219e+06	3.85394	2	2	1	1	6		7 species hits (27-deoxy)	CC1=C(C)C(=O)OC(C(C)(O)C2CCC3(O)C4CC=C5C=CCC(=O)C5(C)C4CCC23C)C1|CC1=C(C)C(=O)OC(C(C)(O)C2CCC3(O)C4CC=C5CC=CC(=O)C5(C)C4CCC23C)C1|CC1=C(C)C(=O)OC(C(C)(O)C2CCC3(O)C4CCC5=CC=CC(=O)C5(C)C4CCC23C)C1|CC1=C(C)C(=O)OC(C(C)(O)C2CCC3C4C=CC5(O)CC=CC(=O)C5(C)C4CCC32C)C1|CC1=C(C)C(=O)OC(C(C)C2(O)CCC3C4C5OC5C5=CCCC(=O)C5(C)C4CCC32C)C1|CC1=C(C)C(=O)OC(C(C)C2CCC3C4CC5OC56C(O)C=CC(=O)C6(C)C4CCC23C)C1|CC1=C(C)C(O…	LEVWMALVAZUERI-UHFFFAOYSA-N|ZRJOVYPUBHQEES-UHFFFAOYSA-N|GHPNNGXAFJHTRF-UHFFFAOYSA-N|UYRXFMXVVKNLDH-UHFFFAOYSA-N|RRKMTTQICCWOES-UHFFFAOYSA-N|HBFRBCZKKTVLPR-UHFFFAOYSA-N|LLPCLUINZWXSIT-UHFFFAOYSA-N	Ergostane steroids	[M+H+NH3]+	Q105150826|Q104253028|Q105008660|Q27286291|Q105244168|Q105025268|Q105153617	C28H38O5	A
Lab8_57_1	Withanolide B	InChI=1S/C28H38O5/c1-14-13-20(32-25(30)15(14)2)16(3)17-8-9-18-22-19(10-12-26(17,18)4)27(5)21(29)7-6-11-28(27,31)24-23(22)33-24/h6-7,16-20,22-24,31H,8-13H2,1-5H3	CC(CC(O1)C(C2CCC3C(C(O4)C4C5(O)CC=CC6=O)C(C65C)CCC23C)C)=C(C1=O)C	Ergostane steroids	Steroids	Terpenoids	FALSE	ZTEVDTFJUUJBLP-UHFFFAOYSA-N	454.272	C28H38O5	3	NR	3NR	[M + H3N + H]+	[M+H+NH3]+	6.97	472.307	1.25321e+06	4.04577	2	2	2	2	8		7 species hits (27-deoxy)	CC1=C(C)C(=O)OC(C(C)(O)C2CCC3(O)C4CC=C5C=CCC(=O)C5(C)C4CCC23C)C1|CC1=C(C)C(=O)OC(C(C)(O)C2CCC3(O)C4CC=C5CC=CC(=O)C5(C)C4CCC23C)C1|CC1=C(C)C(=O)OC(C(C)(O)C2CCC3(O)C4CCC5=CC=CC(=O)C5(C)C4CCC23C)C1|CC1=C(C)C(=O)OC(C(C)(O)C2CCC3C4C=CC5(O)CC=CC(=O)C5(C)C4CCC32C)C1|CC1=C(C)C(=O)OC(C(C)C2(O)CCC3C4C5OC5C5=CCCC(=O)C5(C)C4CCC32C)C1|CC1=C(C)C(=O)OC(C(C)C2CCC3C4CC5OC56C(O)C=CC(=O)C6(C)C4CCC23C)C1|CC1=C(C)C(O…	LEVWMALVAZUERI-UHFFFAOYSA-N|ZRJOVYPUBHQEES-UHFFFAOYSA-N|GHPNNGXAFJHTRF-UHFFFAOYSA-N|UYRXFMXVVKNLDH-UHFFFAOYSA-N|RRKMTTQICCWOES-UHFFFAOYSA-N|HBFRBCZKKTVLPR-UHFFFAOYSA-N|LLPCLUINZWXSIT-UHFFFAOYSA-N	Ergostane steroids	[M+H+NH3]+	Q105150826|Q104253028|Q105008660|Q27286291|Q105244168|Q105025268|Q105153617	C28H38O5	A
Lab3_112	Withanolide B	InChI=1S/C28H38O5/c1-14-13-20(32-25(30)15(14)2)16(3)17-8-9-18-22-19(10-12-26(17,18)4)27(5)21(29)7-6-11-28(27,31)24-23(22)33-24/h6-7,16-20,22-24,31H,8-13H2,1-5H3/t16-,17+,18-,19-,20+,22-,23-,24-,26+,27-,28-/m0/s1	CC(C[C@](O1)([H])[C@@]([C@@]2([H])CC[C@@]3([H])[C@@]([C@@](O4)([H])[C@@]4([H])[C@@]5(O)CC=CC6=O)([H])[C@]([C@@]65C)([H])CC[C@]23C)([H])C)=C(C1=O)C	Ergostane steroids	Steroids	Terpenoids	FALSE	ZTEVDTFJUUJBLP-MBMSZCMESA-N	454.272	C28H38O5	2	NR	2NR	[M+NH4]+1	[M+H+NH3]+	6.97	472.307	1.27504e+06	4.04577	2	2	2	2	8		7 species hits (27-deoxy)	CC1=C(C)C(=O)OC(C(C)(O)C2CCC3(O)C4CC=C5C=CCC(=O)C5(C)C4CCC23C)C1|CC1=C(C)C(=O)OC(C(C)(O)C2CCC3(O)C4CC=C5CC=CC(=O)C5(C)C4CCC23C)C1|CC1=C(C)C(=O)OC(C(C)(O)C2CCC3(O)C4CCC5=CC=CC(=O)C5(C)C4CCC23C)C1|CC1=C(C)C(=O)OC(C(C)(O)C2CCC3C4C=CC5(O)CC=CC(=O)C5(C)C4CCC32C)C1|CC1=C(C)C(=O)OC(C(C)C2(O)CCC3C4C5OC5C5=CCCC(=O)C5(C)C4CCC32C)C1|CC1=C(C)C(=O)OC(C(C)C2CCC3C4CC5OC56C(O)C=CC(=O)C6(C)C4CCC23C)C1|CC1=C(C)C(O…	LEVWMALVAZUERI-UHFFFAOYSA-N|ZRJOVYPUBHQEES-UHFFFAOYSA-N|GHPNNGXAFJHTRF-UHFFFAOYSA-N|UYRXFMXVVKNLDH-UHFFFAOYSA-N|RRKMTTQICCWOES-UHFFFAOYSA-N|HBFRBCZKKTVLPR-UHFFFAOYSA-N|LLPCLUINZWXSIT-UHFFFAOYSA-N	Ergostane steroids	[M+H+NH3]+	Q105150826|Q104253028|Q105008660|Q27286291|Q105244168|Q105025268|Q105153617	C28H38O5	A
Lab8_52	Withanolide B	InChI=1S/C28H38O5/c1-14-13-20(32-25(30)15(14)2)16(3)17-8-9-18-22-19(10-12-26(17,18)4)27(5)21(29)7-6-11-28(27,31)24-23(22)33-24/h6-7,16-20,22-24,31H,8-13H2,1-5H3	CC(CC(O1)C(C2CCC3C(C(O4)C4C5(O)CC=CC6=O)C(C65C)CCC23C)C)=C(C1=O)C	Ergostane steroids	Steroids	Terpenoids	FALSE	ZTEVDTFJUUJBLP-UHFFFAOYSA-N	454.272	C28H38O5	4	NR	4NR	[M + H3N + H]+	[M+H+NH3]+	6.65	472.307	1.28454e+07	4.04577	4	2	2	1	9		7 species hits (27-deoxy)	CC1=C(C)C(=O)OC(C(C)(O)C2CCC3(O)C4CC=C5C=CCC(=O)C5(C)C4CCC23C)C1|CC1=C(C)C(=O)OC(C(C)(O)C2CCC3(O)C4CC=C5CC=CC(=O)C5(C)C4CCC23C)C1|CC1=C(C)C(=O)OC(C(C)(O)C2CCC3(O)C4CCC5=CC=CC(=O)C5(C)C4CCC23C)C1|CC1=C(C)C(=O)OC(C(C)(O)C2CCC3C4C=CC5(O)CC=CC(=O)C5(C)C4CCC32C)C1|CC1=C(C)C(=O)OC(C(C)C2(O)CCC3C4C5OC5C5=CCCC(=O)C5(C)C4CCC32C)C1|CC1=C(C)C(=O)OC(C(C)C2CCC3C4CC5OC56C(O)C=CC(=O)C6(C)C4CCC23C)C1|CC1=C(C)C(O…	LEVWMALVAZUERI-UHFFFAOYSA-N|ZRJOVYPUBHQEES-UHFFFAOYSA-N|GHPNNGXAFJHTRF-UHFFFAOYSA-N|UYRXFMXVVKNLDH-UHFFFAOYSA-N|RRKMTTQICCWOES-UHFFFAOYSA-N|HBFRBCZKKTVLPR-UHFFFAOYSA-N|LLPCLUINZWXSIT-UHFFFAOYSA-N	Ergostane steroids	[M+H+NH3]+	Q105150826|Q104253028|Q105008660|Q27286291|Q105244168|Q105025268|Q105153617	C28H38O5	A
Lab1_106	Withasilolide C	InChI=1/C28H40O6/c1-14-13-19(33-24(30)15(14)2)16(3)27(31)12-9-17-21-18(8-11-25(17,27)4)26(5)20(29)7-6-10-28(26,32)23-22(21)34-23/h6-7,14-19,21-23,31-32H,8-13H2,1-5H3	CC(C(C1=O)C)CC(O1)C(C2(O)CCC3C(C(O4)C4C5(O)CC=CC6=O)C(C65C)CCC32C)C	Ergostane steroids	Steroids	Terpenoids	FALSE	UAGLAOGRDSLWSA-UHFFFAOYNA-N	472.284		5	a	5a	[M+H]+	[M+H]+	3.72667	473.291	539717	2.76336	1	1	1	1	4		Withanoside III	CC1=C(CO)C(=O)OC(C(C)C2CCC3C4C5OC5C5(O)CC(OC6OC(CO)C(O)C(O)C6O)CC(O)C5(C)C4CCC23C)C1	RRWWSMHWDKRGQC-UHFFFAOYSA-N	Ergostane steroid glycosides	[M+H-H2O-(C6H12O6-H2O)]+	Q105244406	C34H52O12	A
Lab1_99	Withasilolide C	InChI=1/C28H40O6/c1-14-13-19(33-24(30)15(14)2)16(3)27(31)12-9-17-21-18(8-11-25(17,27)4)26(5)20(29)7-6-10-28(26,32)23-22(21)34-23/h6-7,14-19,21-23,31-32H,8-13H2,1-5H3	CC(C(C1=O)C)CC(O1)C(C2(O)CCC3C(C(O4)C4C5(O)CC=CC6=O)C(C65C)CCC32C)C	Ergostane steroids	Steroids	Terpenoids	FALSE	UAGLAOGRDSLWSA-UHFFFAOYNA-N	472.284	C28H40O6	5	a	5a	[M+H]+	[M+H]+	3.25009	473.291	61249.8	2.76336	1	1	1	1	4	no MS2	NA	NA	NA	NA	NA	NA	NA	NA
Lab1_40	Di-dihydrocaffeoyl spermidine	InChI=1S/C25H35N3O6/c29-20-8-4-18(16-22(20)31)6-10-24(33)27-14-2-1-12-26-13-3-15-28-25(34)11-7-19-5-9-21(30)23(32)17-19/h4-5,8-9,16-17,26,29-32H,1-3,6-7,10-15H2,(H,27,33)(H,28,34)	OC1=C(O)C=C(CCC(O)=NCCCCNCCCN=C(O)CCC2=CC(O)=C(O)C=C2)C=C1	Phenylethylamines, Polyamines	Tyrosine alkaloids, Ornithine alkaloids	Alkaloids	FALSE	RNEHQZRKZJSYOL-UHFFFAOYSA-N	473.253	C25H35N3O6	3	NR	3NR	[M+H]+	[M+H]+	2.25933	474.26	4660000	3.35777	4	4	4	4	16		Di-dihydrocaffeoyl spermidine	OC(CCc1ccc(O)c(O)c1)=NCCCCNCCCN=C(O)CCc1ccc(O)c(O)c1	RNEHQZRKZJSYOL-UHFFFAOYSA-N	Phenylethylamines, Polyamines	[M+H]+	Q105241278	C25H35N3O6	C
Lab3_73	Di-dihydrocaffeoyl spermidine	InChI=1S/C25H35N3O6/c29-20-8-4-18(16-22(20)31)6-10-24(33)27-14-2-1-12-26-13-3-15-28-25(34)11-7-19-5-9-21(30)23(32)17-19/h4-5,8-9,16-17,26,29-32H,1-3,6-7,10-15H2,(H,27,33)(H,28,34)	OC1=C(O)C=C(CCC(O)=NCCCCNCCCN=C(O)CCC2=CC(O)=C(O)C=C2)C=C1	Phenylethylamines, Polyamines	Tyrosine alkaloids, Ornithine alkaloids	Alkaloids	FALSE	RNEHQZRKZJSYOL-UHFFFAOYSA-N	473.253	C25H35N3O6	2	NR	2NR	[M+H]+1	[M+H]+	2.257	474.261	4.72451e+06	3.35777	4	4	4	4	16		Di-dihydrocaffeoyl spermidine	OC(CCc1ccc(O)c(O)c1)=NCCCCNCCCN=C(O)CCc1ccc(O)c(O)c1	RNEHQZRKZJSYOL-UHFFFAOYSA-N	Phenylethylamines, Polyamines	[M+H]+	Q105241278	C25H35N3O6	C
Lab4_37	Di-dihydrocaffeoyl spermidine	InChI=1S/C25H35N3O6/c29-20-8-4-18(16-22(20)31)6-10-24(33)27-14-2-1-12-26-13-3-15-28-25(34)11-7-19-5-9-21(30)23(32)17-19/h4-5,8-9,16-17,26,29-32H,1-3,6-7,10-15H2,(H,27,33)(H,28,34)	OC1=C(O)C=C(CCC(O)=NCCCCNCCCN=C(O)CCC2=CC(O)=C(O)C=C2)C=C1	Phenylethylamines, Polyamines	Tyrosine alkaloids, Ornithine alkaloids	Alkaloids	FALSE	RNEHQZRKZJSYOL-UHFFFAOYSA-N	473.253	C25H35N3O6	2	NR	2NR	[M+H]+	[M+H]+	2.25	474.261	285265	3.35777	4	4	4	4	16		Di-dihydrocaffeoyl spermidine	OC(CCc1ccc(O)c(O)c1)=NCCCCNCCCN=C(O)CCc1ccc(O)c(O)c1	RNEHQZRKZJSYOL-UHFFFAOYSA-N	Phenylethylamines, Polyamines	[M+H]+	Q105241278	C25H35N3O6	C
Lab6_100	Di-dihydrocaffeoyl spermidine	InChI=1S/C25H35N3O6/c29-20-8-4-18(16-22(20)31)6-10-24(33)27-14-2-1-12-26-13-3-15-28-25(34)11-7-19-5-9-21(30)23(32)17-19/h4-5,8-9,16-17,26,29-32H,1-3,6-7,10-15H2,(H,27,33)(H,28,34)	OC1=C(O)C=C(CCC(O)=NCCCCNCCCN=C(O)CCC2=CC(O)=C(O)C=C2)C=C1	Phenylethylamines, Polyamines	Tyrosine alkaloids, Ornithine alkaloids	Alkaloids	FALSE	RNEHQZRKZJSYOL	473.253	C25H35N3O6	2	NR	2NR	[M+H]+	[M+H]+	2.25933	474.261	4.04058e+06	3.35777	4	4	4	4	16		Di-dihydrocaffeoyl spermidine	OC(CCc1ccc(O)c(O)c1)=NCCCCNCCCN=C(O)CCc1ccc(O)c(O)c1	RNEHQZRKZJSYOL-UHFFFAOYSA-N	Phenylethylamines, Polyamines	[M+H]+	Q105241278	C25H35N3O6	C
Lab4_62_1	Withacoagulin A	InChI=1S/C28H36O5/c1-16-15-23(33-24(30)17(16)2)27(5,31)28(32)14-12-20-19-10-9-18-7-6-8-22(29)26(18,4)21(19)11-13-25(20,28)3/h6-7,9,12,19,21,23,31-32H,8,10-11,13-15H2,1-5H3/t19-,21-,23+,25-,26-,27-,28+/m0/s1	CC(C[C@](O1)([H])[C@@]([C@@]2(O)CC=C3[C@]([C@]4([H])CC[C@@]32C)([H])CC=C([C@@]45C)C=CCC5=O)(O)C)=C(C1=O)C	Ergostane steroids	Steroids	Terpenoids	FALSE	IIFVFTBYLNRNON-UUKUVDNFSA-N	452.256	C28H36O5	2	c	2c	M+Na	[M+Na]+	7.03	475.246	211354	2.42706	1	1	1	1	4		1 species hit (27-deoxy-4-hydroxy, 5,6-epoxy)	CC1=C(C)C(=O)OC(C(C)C2=CCC3C4CC5OC56C(O)C=CC(=O)C6(C)C4CCC23C)C1	AASNMOOLVFBNQX-UHFFFAOYSA-N	Ergostane steroids	[M+Na]+	Q104908335	C28H36O5	A
Lab6_130	2-((7-acetamido-1,2,3-trimethoxy-9-oxo-5,6,7,9-tetrahydrobenzo[a]heptalen-10-yl)amino)-N-(3-(3,4-dimethoxyphenethyl)-1H-1,2,4-triazol-5-yl)-3-methylpentanamide	InChI=1S/C39H48N6O8/c1-9-21(2)35(38(48)43-39-42-33(44-45-39)17-11-23-10-16-30(49-4)31(18-23)50-5)41-28-15-13-25-26(20-29(28)47)27(40-22(3)46)14-12-24-19-32(51-6)36(52-7)37(53-8)34(24)25/h10,13,15-16,18-21,27,35H,9,11-12,14,17H2,1-8H3,(H,40,46)(H,41,47)(H2,42,43,44,45,48)	CCC(C(NC1=CC=C2C(C(N=C(O)C)CCC3=CC(OC)=C(OC)C(OC)=C32)=CC1=O)C(O)=NC4=NNC(CCC5=CC(OC)=C(OC)C=C5)=N4)C	Alkaloids	NA	Alkaloids	FALSE	KYPPZUHEYJBGDV	474.238	C39H48N6O8	4	NR	4NR	[M+H]+	[M+H]+	6.68158	475.246	849868	4.4601	1	1	1	1	4		7 species hits (27-deoxy)	CC1=C(C)C(=O)OC(C(C)(O)C2CCC3(O)C4CC=C5C=CCC(=O)C5(C)C4CCC23C)C1|CC1=C(C)C(=O)OC(C(C)(O)C2CCC3(O)C4CC=C5CC=CC(=O)C5(C)C4CCC23C)C1|CC1=C(C)C(=O)OC(C(C)(O)C2CCC3(O)C4CCC5=CC=CC(=O)C5(C)C4CCC23C)C1|CC1=C(C)C(=O)OC(C(C)(O)C2CCC3C4C=CC5(O)CC=CC(=O)C5(C)C4CCC32C)C1|CC1=C(C)C(=O)OC(C(C)C2(O)CCC3C4C5OC5C5=CCCC(=O)C5(C)C4CCC32C)C1|CC1=C(C)C(=O)OC(C(C)C2CCC3C4CC5OC56C(O)C=CC(=O)C6(C)C4CCC23C)C1|CC1=C(C)C(O…	LEVWMALVAZUERI-UHFFFAOYSA-N|ZRJOVYPUBHQEES-UHFFFAOYSA-N|GHPNNGXAFJHTRF-UHFFFAOYSA-N|UYRXFMXVVKNLDH-UHFFFAOYSA-N|RRKMTTQICCWOES-UHFFFAOYSA-N|HBFRBCZKKTVLPR-UHFFFAOYSA-N|LLPCLUINZWXSIT-UHFFFAOYSA-N	Ergostane steroids	[M+Na-H2app]+	Q105150826|Q104253028|Q105008660|Q27286291|Q105244168|Q105025268|Q105153617	C28H38O5	A
Lab1_108	6,7-Epoxy-1,3,5-trihydroxywith-24-enolide	InChI=1S/C28H42O6/c1-13-10-20(33-25(31)14(13)2)15(3)17-6-7-18-22-19(8-9-26(17,18)4)27(5)21(30)11-16(29)12-28(27,32)24-23(22)34-24/h15-24,29-30,32H,6-12H2,1-5H3	CC(CC(O1)C(C2CCC3C(C(O4)C4C5(O)CC(O)CC(O)C65C)C6CCC23C)C)=C(C1=O)C	Ergostane steroids	Steroids	Terpenoids	FALSE	KKJFBZYVMWSSOY-UHFFFAOYSA-N	474.299	C28H42O6	5	a	5a	[M+H]+	[M+H]+	5.84628	475.306	47354.3	3.7407	1	1	1	1	4	no MS2	NA	NA	NA	NA	NA	NA	NA	NA
Lab5_50	Calofloride	InChI=1S/C30H36O5/c1-7-20(6)26(32)25-27(33)24-22(21-11-9-8-10-12-21)17-23(31)35-29(24)30(28(25)34,15-13-18(2)3)16-14-19(4)5/h8-14,20,22,33H,7,15-17H2,1-6H3	CCC(C(C(C1=O)=C(O)C(C(C2=CC=CC=C2)CC(O3)=O)=C3C1(CC=C(C)C)CC=C(C)C)=O)C	Polyprenylated cyclic polyketides (Hop meroterpenoids)	Meroterpenoids	Polyketides, Terpenoids	FALSE	YRAJBIXUJCADOI-UHFFFAOYSA-N	NA	C30H36O5	3	NR	3NR	[M+H]+	[M+H]+	6.666	477.262	1.3071e+06	5.96529	3	2	1	1	7		7 species hits (27-deoxy)	CC1=C(C)C(=O)OC(C(C)(O)C2CCC3(O)C4CC=C5C=CCC(=O)C5(C)C4CCC23C)C1|CC1=C(C)C(=O)OC(C(C)(O)C2CCC3(O)C4CC=C5CC=CC(=O)C5(C)C4CCC23C)C1|CC1=C(C)C(=O)OC(C(C)(O)C2CCC3(O)C4CCC5=CC=CC(=O)C5(C)C4CCC23C)C1|CC1=C(C)C(=O)OC(C(C)(O)C2CCC3C4C=CC5(O)CC=CC(=O)C5(C)C4CCC32C)C1|CC1=C(C)C(=O)OC(C(C)C2(O)CCC3C4C5OC5C5=CCCC(=O)C5(C)C4CCC32C)C1|CC1=C(C)C(=O)OC(C(C)C2CCC3C4CC5OC56C(O)C=CC(=O)C6(C)C4CCC23C)C1|CC1=C(C)C(O…	LEVWMALVAZUERI-UHFFFAOYSA-N|ZRJOVYPUBHQEES-UHFFFAOYSA-N|GHPNNGXAFJHTRF-UHFFFAOYSA-N|UYRXFMXVVKNLDH-UHFFFAOYSA-N|RRKMTTQICCWOES-UHFFFAOYSA-N|HBFRBCZKKTVLPR-UHFFFAOYSA-N|LLPCLUINZWXSIT-UHFFFAOYSA-N	Ergostane steroids	[M+Na]+	Q105150826|Q104253028|Q105008660|Q27286291|Q105244168|Q105025268|Q105153617	C28H38O5	A
Lab8_56_2	Withanolide B	InChI=1S/C28H38O5/c1-14-13-20(32-25(30)15(14)2)16(3)17-8-9-18-22-19(10-12-26(17,18)4)27(5)21(29)7-6-11-28(27,31)24-23(22)33-24/h6-7,16-20,22-24,31H,8-13H2,1-5H3	CC(CC(O1)C(C2CCC3C(C(O4)C4C5(O)CC=CC6=O)C(C65C)CCC23C)C)=C(C1=O)C	Ergostane steroids	Steroids	Terpenoids	FALSE	ZTEVDTFJUUJBLP-UHFFFAOYSA-N	454.272	C28H38O5	4	NR	4NR	477.2619[M + Na]+	[M+Na]+	6.78	477.262	1.0727e+06	4.04577	1	1	1	1	4	RSD 87.8%	NA	NA	NA	NA	NA	NA	NA	NA
Lab8_53	NA	NA	NA	NA	NA	NA	NA	NA	454.272	C28H38O5	5	NR	5NR	[M + Na]+	[M+Na]+	6.67	477.262	5.73765e+06	0	3	1	0	1	5		7 species hits (27-deoxy)	CC1=C(C)C(=O)OC(C(C)(O)C2CCC3(O)C4CC=C5C=CCC(=O)C5(C)C4CCC23C)C1|CC1=C(C)C(=O)OC(C(C)(O)C2CCC3(O)C4CC=C5CC=CC(=O)C5(C)C4CCC23C)C1|CC1=C(C)C(=O)OC(C(C)(O)C2CCC3(O)C4CCC5=CC=CC(=O)C5(C)C4CCC23C)C1|CC1=C(C)C(=O)OC(C(C)(O)C2CCC3C4C=CC5(O)CC=CC(=O)C5(C)C4CCC32C)C1|CC1=C(C)C(=O)OC(C(C)C2(O)CCC3C4C5OC5C5=CCCC(=O)C5(C)C4CCC32C)C1|CC1=C(C)C(=O)OC(C(C)C2CCC3C4CC5OC56C(O)C=CC(=O)C6(C)C4CCC23C)C1|CC1=C(C)C(O…	LEVWMALVAZUERI-UHFFFAOYSA-N|ZRJOVYPUBHQEES-UHFFFAOYSA-N|GHPNNGXAFJHTRF-UHFFFAOYSA-N|UYRXFMXVVKNLDH-UHFFFAOYSA-N|RRKMTTQICCWOES-UHFFFAOYSA-N|HBFRBCZKKTVLPR-UHFFFAOYSA-N|LLPCLUINZWXSIT-UHFFFAOYSA-N	Ergostane steroids	[M+Na]+	Q105150826|Q104253028|Q105008660|Q27286291|Q105244168|Q105025268|Q105153617	C28H38O5	A
Lab6_111	Nomilin	InChI=1S/C28H34O9/c1-14(29)34-19-12-20(31)36-24(2,3)17-11-18(30)27(6)16(26(17,19)5)7-9-25(4)21(15-8-10-33-13-15)35-23(32)22-28(25,27)37-22/h8,10,13,16-17,19,21-22H,7,9,11-12H2,1-6H3	CC(OC(C(C(C12C)CCC(C(O3)C4=COC=C4)(C25C(O5)C3=O)C)(C(C6(C)C)CC1=O)C)CC(O6)=O)=O	Limonoids	Triterpenoids	Terpenoids	FALSE	KPDOJFFZKAUIOE	476.254	C28H34O9	4	NR	4NR	[M+H]+	[M+H]+	6.6749	477.262	5.04269e+06	2.38213	3	2	1	1	7		7 species hits (27-deoxy)	CC1=C(C)C(=O)OC(C(C)(O)C2CCC3(O)C4CC=C5C=CCC(=O)C5(C)C4CCC23C)C1|CC1=C(C)C(=O)OC(C(C)(O)C2CCC3(O)C4CC=C5CC=CC(=O)C5(C)C4CCC23C)C1|CC1=C(C)C(=O)OC(C(C)(O)C2CCC3(O)C4CCC5=CC=CC(=O)C5(C)C4CCC23C)C1|CC1=C(C)C(=O)OC(C(C)(O)C2CCC3C4C=CC5(O)CC=CC(=O)C5(C)C4CCC32C)C1|CC1=C(C)C(=O)OC(C(C)C2(O)CCC3C4C5OC5C5=CCCC(=O)C5(C)C4CCC32C)C1|CC1=C(C)C(=O)OC(C(C)C2CCC3C4CC5OC56C(O)C=CC(=O)C6(C)C4CCC23C)C1|CC1=C(C)C(O…	LEVWMALVAZUERI-UHFFFAOYSA-N|ZRJOVYPUBHQEES-UHFFFAOYSA-N|GHPNNGXAFJHTRF-UHFFFAOYSA-N|UYRXFMXVVKNLDH-UHFFFAOYSA-N|RRKMTTQICCWOES-UHFFFAOYSA-N|HBFRBCZKKTVLPR-UHFFFAOYSA-N|LLPCLUINZWXSIT-UHFFFAOYSA-N	Ergostane steroids	[M+Na]+	Q105150826|Q104253028|Q105008660|Q27286291|Q105244168|Q105025268|Q105153617	C28H38O5	A
Lab8_57_2	Withanolide B	InChI=1S/C28H38O5/c1-14-13-20(32-25(30)15(14)2)16(3)17-8-9-18-22-19(10-12-26(17,18)4)27(5)21(29)7-6-11-28(27,31)24-23(22)33-24/h6-7,16-20,22-24,31H,8-13H2,1-5H3	CC(CC(O1)C(C2CCC3C(C(O4)C4C5(O)CC=CC6=O)C(C65C)CCC23C)C)=C(C1=O)C	Ergostane steroids	Steroids	Terpenoids	FALSE	ZTEVDTFJUUJBLP-UHFFFAOYSA-N	454.272	C28H38O5	3	NR	3NR	477.2621[M+Na]+	[M+Na]+	6.97	477.262	1.25321e+06	4.04577	1	1	1	1	4	not observed	NA	NA	NA	NA	NA	NA	NA	NA
Lab1_133	Withasilolide E	InChI=1/C28H36O7/c1-13-10-19(34-25(32)15(13)12-29)14(2)22-18(30)11-17-21-16(7-9-26(17,22)3)27(4)20(31)6-5-8-28(27,33)24-23(21)35-24/h5-6,16-19,21,23-24,29-30,33H,7-12H2,1-4H3/b22-14+	CC(CC(O1)/C(C)=C2C(O)CC3C(C(O4)C4C5(O)CC=CC6=O)C(C65C)CCC3\2C)=C(C1=O)CO	Ergostane steroids	Steroids	Terpenoids	FALSE	NMZHECSJDCUBJL-HYARGMPZNA-N	484.247	C28H36O7	5	a	5a	[M+H]+	[M+H]+	4.05959	485.254	132207	0.585211	1	1	1	1	4	no MS2	NA	NA	NA	NA	NA	NA	NA	NA
Lab1_121	Withasilolide E	InChI=1/C28H36O7/c1-13-10-19(34-25(32)15(13)12-29)14(2)22-18(30)11-17-21-16(7-9-26(17,22)3)27(4)20(31)6-5-8-28(27,33)24-23(21)35-24/h5-6,16-19,21,23-24,29-30,33H,7-12H2,1-4H3/b22-14+	CC(CC(O1)/C(C)=C2C(O)CC3C(C(O4)C4C5(O)CC=CC6=O)C(C65C)CCC3\2C)=C(C1=O)CO	Ergostane steroids	Steroids	Terpenoids	FALSE	NMZHECSJDCUBJL-HYARGMPZNA-N	484.247	C28H36O7	5	a	5a	[M+H]+	[M+H]+	4.3476	485.254	171879	0.585211	1	1	1	1	4	no MS2	NA	NA	NA	NA	NA	NA	NA	NA
Lab1_100	Withasilolide E	InChI=1/C28H36O7/c1-13-10-19(34-25(32)15(13)12-29)14(2)22-18(30)11-17-21-16(7-9-26(17,22)3)27(4)20(31)6-5-8-28(27,33)24-23(21)35-24/h5-6,16-19,21,23-24,29-30,33H,7-12H2,1-4H3/b22-14+	CC(CC(O1)/C(C)=C2C(O)CC3C(C(O4)C4C5(O)CC=CC6=O)C(C65C)CCC3\2C)=C(C1=O)CO	Ergostane steroids	Steroids	Terpenoids	FALSE	NMZHECSJDCUBJL-HYARGMPZNA-N	484.247	C28H36O7	5	a	5a	[M+H]+	[M+H]+	3.64084	485.255	74883.3	0.585211	1	1	1	1	4	no MS2	NA	NA	NA	NA	NA	NA	NA	NA
Lab6_140	S4:17(P3:15/F1:2)	InChI=1S/C29H48O15/c1-5-8-11-20(34)40-23-18(14-30)39-28(44-29(16-32)27(37)24(38-17(4)33)19(15-31)43-29)26(42-22(36)13-10-7-3)25(23)41-21(35)12-9-6-2/h18-19,23-28,30-32,37H,5-16H2,1-4H3	CCCCC(OC(C(OC(CCCC)=O)C(OC(CCCC)=O)C(OC1(C(O)C(OC(C)=O)C(O1)CO)CO)O2)C2CO)=O	NA	NA	NA	TRUE	AKPIJPQIDBGCGR	485.278	C29H48O15	4	NR	4NR	[M+H]+	[M+H]+	6.07718	486.286	507308	1.71033	2	2	0	1	5		2 species hits (27-deoxy)	CC1=C(C)C(=O)OC(C(C)C23OC2CC2C4(O)CC=C5CC=CC(=O)C5(C)C4C(O)CC23C)C1|CC1=C(C)C(=O)OC(C(C)(O)C2CCC3C4CC5OC56C(=O)C=CC(=O)C6(C)C4CCC32C)C1	PUBHPXXGSLGYFG-UHFFFAOYSA-N|XLPMOKAMOKNAMA-UHFFFAOYSA-N	Ergostane steroids	[M+H]+	Q105215011|Q105330172	C28H36O6	A
Lab5_63	Staplabin	InChI=1S/C28H39NO6/c1-18(2)9-7-10-19(3)11-8-13-28(4)24(31)16-21-23(30)15-20-22(26(21)35-28)17-29(27(20)34)14-6-5-12-25(32)33/h9,11,15,24,30-31H,5-8,10,12-14,16-17H2,1-4H3,(H,32,33)	CC(C)=CCCC(C)=CCCC1(C(O)CC2=C(O)C=C(C3=O)C(CN3CCCCC(O)=O)=C2O1)C	Tetraketide meroterpenoids	Meroterpenoids	Polyketides, Terpenoids	FALSE	PREWWCBUIKRUIM-UHFFFAOYSA-N	NA	C28H39NO6	3	NR	3NR	[M+H]+	[M+H]+	6.074	486.286	518819	4.58464	2	2	1	1	6		2 species hits (27-deoxy)	CC1=C(C)C(=O)OC(C(C)C23OC2CC2C4(O)CC=C5CC=CC(=O)C5(C)C4C(O)CC23C)C1|CC1=C(C)C(=O)OC(C(C)(O)C2CCC3C4CC5OC56C(=O)C=CC(=O)C6(C)C4CCC32C)C1	PUBHPXXGSLGYFG-UHFFFAOYSA-N|XLPMOKAMOKNAMA-UHFFFAOYSA-N	Ergostane steroids	[M+H]+	Q105215011|Q105330172	C28H36O6	A
Lab4_45_2	Isoquercetrin	InChI=1S/C21H20O12/c22-6-13-15(27)17(29)18(30)21(32-13)33-20-16(28)14-11(26)4-8(23)5-12(14)31-19(20)7-1-2-9(24)10(25)3-7/h1-5,13,15,17-18,21-27,29-30H,6H2/t13-,15-,17+,18-,21+/m1/s1	OC[C@]1([H])[C@](O)([H])[C@@](O)([H])[C@](O)([H])[C@@](OC(C(C2=C(O)C=C(O)C=C2O3)=O)=C3C4=CC(O)=C(O)C=C4)([H])O1	Flavonol glycosides	Flavonoids	Shikimates and Phenylpropanoids	TRUE	OVSQVDMCBVZWGM-QSOFNFLRSA-N	464.096	C21H20O12	2	NR	2NR	M+Na	[M+Na]+	3.09	487.085	119969	-1.00416	2	2	2	2	8		2 family hits	O=c1c(O)c(-c2ccc(O)c(O)c2)oc2cc(OC3OC(CO)C(O)C(O)C3O)cc(O)c12|O=c1c(OC2OC(CO)C(O)C(O)C2O)c(-c2ccc(O)c(O)c2)oc2cc(O)cc(O)c12	BBFYUPYFXSSMNV-UHFFFAOYSA-N|OVSQVDMCBVZWGM-UHFFFAOYSA-N	Flavonol glycosides	[M+Na]+	Q23069184|Q104193829	C21H20O12	C
Lab8_21_2	Hirsutrin	InChI=1S/C21H20O12/c22-6-13-15(27)17(29)18(30)21(32-13)33-20-16(28)14-11(26)4-8(23)5-12(14)31-19(20)7-1-2-9(24)10(25)3-7/h1-5,13,15,17-18,21-27,29-30H,6H2	OCC1C(O)C(O)C(O)C(OC(C(C2=C(O)C=C(O)C=C2O3)=O)=C3C4=CC(O)=C(O)C=C4)O1	Flavonol glycosides	Flavonoids	Shikimates and Phenylpropanoids	TRUE	OVSQVDMCBVZWGM-UHFFFAOYSA-N	464.096	C21H20O12	3	NR	3NR	487.0857[M + Na]+	[M+Na]+	3.09	487.086	1.6302e+06	-1.00416	2	2	2	2	8		2 family hits	O=c1c(O)c(-c2ccc(O)c(O)c2)oc2cc(OC3OC(CO)C(O)C(O)C3O)cc(O)c12|O=c1c(OC2OC(CO)C(O)C(O)C2O)c(-c2ccc(O)c(O)c2)oc2cc(O)cc(O)c12	BBFYUPYFXSSMNV-UHFFFAOYSA-N|OVSQVDMCBVZWGM-UHFFFAOYSA-N	Flavonol glycosides	[M+Na]+	Q23069184|Q104193829	C21H20O12	C
Lab8_39	4,14,20-Trihydroxy-1-Oxowitha-2,5,24-Trienolide	InChI=1S/C28H38O7/c1-14-12-21(34-23(31)15(14)2)26(5,32)18-9-11-27(33)17-13-22-28(35-22)20(30)7-6-19(29)25(28,4)16(17)8-10-24(18,27)3/h6-7,16-18,20-22,30,32-33H,8-13H2,1-5H3	CC(CC(O1)C(C2CCC3(O)C(C(C45C)CCC23C)CC(O6)C56C(O)C=CC4=O)(O)C)=C(C1=O)C	Ergostane steroids	Steroids	Terpenoids	FALSE	IYJCHCJFKFPISJ-UHFFFAOYSA-N	486.262	C28H38O7	4	NR	4NR	[M + H]+	[M+H]+	4.72	487.268	978501	1.40496	1	1	1	1	4		1 species hits (27-hydroxy-5-hydroxy-6,7-epoxy)	CC1=C(C)C(=O)OC(C(C)C2(O)CCC3(O)C4C5OC5C5(O)CC=CC(=O)C5(C)C4CCC23C)C1	GRKSPXDGNSOVDH-UHFFFAOYSA-N	Ergostane steroids	[M+H]+	Q105016147	C28H38O7	A
Lab4_54_1	27-Hydroxywithanone	InChI=1S/C28H38O7/c1-14-12-19(34-24(31)16(14)13-29)15(2)27(32)11-8-17-21-18(7-10-25(17,27)3)26(4)20(30)6-5-9-28(26,33)23-22(21)35-23/h5-6,15,17-19,21-23,29,32-33H,7-13H2,1-4H3/t15-,17+,18+,19-,21+,22+,23+,25+,26+,27+,28+/m1/s1	CC(C[C@](O1)([H])[C@@]([C@@]2(O)CC[C@@]3([H])[C@@]([C@@](O4)([H])[C@@]4([H])[C@@]5(O)CC=CC6=O)([H])[C@]([C@@]65C)([H])CC[C@@]32C)([H])C)=C(C1=O)CO	Ergostane steroids	Steroids	Terpenoids	FALSE	XOKCBESGXYESDY-LGZUTLPBSA-N	486.262	C28H38O7	2	c	2c	[M+H]+	[M+H]+	4.45	487.269	109319	1.47177	1	1	1	1	4	no MS2	NA	NA	NA	NA	NA	NA	NA	NA
Lab4_53_2	Withastramonolide	InChI=1S/C28H38O7/c1-13-10-19(34-25(32)15(13)12-29)14(2)16-7-8-17-22-18(11-21(31)26(16,17)3)27(4)20(30)6-5-9-28(27,33)24-23(22)35-24/h5-6,14,16-19,21-24,29,31,33H,7-12H2,1-4H3/t14-,16+,17-,18-,19+,21-,22-,23-,24-,26+,27-,28-/m0/s1	CC(C[C@](O1)([H])[C@@]([C@@]2([H])CC[C@@]3([H])[C@@]([C@@](O4)([H])[C@@]4([H])[C@@]5(O)CC=CC6=O)([H])[C@]([C@@]65C)([H])C[C@@](O)([H])[C@]23C)([H])C)=C(C1=O)CO	Ergostane steroids	Steroids	Terpenoids	FALSE	ZYXVOZNURJLMFP-BNNRDBEOSA-N	486.262	C28H38O7	2	c	2c	[M+H]+	[M+H]+	4.18	487.269	1.60479e+06	1.58343	1	1	1	1	4	no MS2	NA	NA	NA	NA	NA	NA	NA	NA
Lab1_94	5,17-Dihydroxy-1-oxowitha-2,6,24-trienolide	InChI=1S/C28H38O7/c1-14-12-19(34-24(31)16(14)13-29)15(2)27(32)11-8-17-21-18(7-10-25(17,27)3)26(4)20(30)6-5-9-28(26,33)23-22(21)35-23/h5-6,15,17-19,21-23,29,32-33H,7-13H2,1-4H3	CC(CC(O1)C(C2(O)CCC3C(C(O4)C4C5(O)CC=CC6=O)C(C65C)CCC32C)C)=C(C1=O)CO	Ergostane steroids	Steroids	Terpenoids	FALSE	XOKCBESGXYESDY-UHFFFAOYSA-N	486.262	C28H38O7	5	a	5a	[M+H]+	[M+H]+	5.14345	487.269	53732.2	1.47177	1	1	1	1	4	not observed	NA	NA	NA	NA	NA	NA	NA	NA
Lab1_132	5,17-Dihydroxy-1-oxowitha-2,6,24-trienolide	InChI=1S/C28H38O7/c1-14-12-19(34-24(31)16(14)13-29)15(2)27(32)11-8-17-21-18(7-10-25(17,27)3)26(4)20(30)6-5-9-28(26,33)23-22(21)35-23/h5-6,15,17-19,21-23,29,32-33H,7-13H2,1-4H3	CC(CC(O1)C(C2(O)CCC3C(C(O4)C4C5(O)CC=CC6=O)C(C65C)CCC32C)C)=C(C1=O)CO	Ergostane steroids	Steroids	Terpenoids	FALSE	XOKCBESGXYESDY-UHFFFAOYSA-N	486.262	C28H38O7	5	a	5a	[M+H]+	[M+H]+	3.78141	487.27	1.47505e+06	1.47177	1	1	1	1	4	no MS2	NA	NA	NA	NA	NA	NA	NA	NA
Lab6_16_3	Withaferin A	InChI=1S/C28H38O6/c1-14-11-21(33-25(32)17(14)13-29)15(2)18-5-6-19-16-12-24-28(34-24)23(31)8-7-22(30)27(28,4)20(16)9-10-26(18,19)3/h7-8,15-16,18-21,23-24,29,31H,5-6,9-13H2,1-4H3/t15-,16-,18+,19-,20-,21-,23+,24+,26+,27-,28+/m0/s1	CC(C[C@@](O1)([H])[C@@]([C@@]2([H])CC[C@@]3([H])[C@]([C@]([C@@]45C)([H])CC[C@]23C)([H])C[C@](O6)([H])[C@]56[C@@](O)([H])C=CC4=O)([H])C)=C(C1=O)CO	Ergostane steroids	Steroids	Terpenoids	FALSE	DBRXOUCRJQVYJQ-SRPJUWTQSA-N	470.267	C28H38O6	2	a	2a	[M+NH4]+	[M+H+NH3]+	5.28317	488.301	2.29954e+08	3.88944	2	2	2	2	8		withaferin A	CC1=C(CO)C(=O)OC(C(C)C2CCC3C4CC5OC56C(O)C=CC(=O)C6(C)C4CCC23C)C1	DBRXOUCRJQVYJQ-UHFFFAOYSA-N	Ergostane steroids	[M+H+NH3]+	Q6606395	C28H38O6	A
Lab6_57	Methylprednisolone	InChI=1S/C22H30O5/c1-12-8-14-15-5-7-22(27,18(26)11-23)21(15,3)10-17(25)19(14)20(2)6-4-13(24)9-16(12)20/h4,6,9,12,14-15,17,19,23,25,27H,5,7-8,10-11H2,1-3H3/t12-,14-,15-,17-,19+,20-,21-,22-/m0/s1	C[C@@](C1=CC(C=C[C@@]12C)=O)([H])C[C@@]([C@]2([H])[C@](O)([H])C[C@@]34C)([H])[C@]3([H])CC[C@]4(O)C(CO)=O	Pregnane steroids	Steroids	Terpenoids	FALSE	VHRSUDSXCMQTMA	487.293	C22H30O5	4	NR	4NR	[M+H]+	[M+H]+	5.95965	488.301	1.55687e+08	1.5068	3	1	1	1	6		withanone and 2 species hits (27-deoxy-5-hydroxy-6,7-epoxy)	CC1=C(C)C(=O)OC(C(C)C2(O)CCC3C4C5OC5C5(O)CC=CC(=O)C5(C)C4CCC32C)C1|CC1=C(C)C(=O)OC(C(C)(O)C2CCC3C4C5OC5C5(O)CC=CC(=O)C5(C)C4CCC32C)C1|CC1=C(C)C(=O)OC(C(C)C2CCC3C2(C)CCC2C3(O)C3OC3C3(O)CC=CC(=O)C23C)C1	FAZIYUIDUNHZRG-UHFFFAOYSA-N	Ergostane steroids	[M+H+NH3]+	Q27279346|Q104991227|Q105205754	C28H38O6	A
Lab2_55	withanolide A | withanone	InChI=1S/C28H38O6/c1-14-13-20(33-24(30)15(14)2)27(5,31)18-9-8-16-21-17(10-12-25(16,18)3)26(4)19(29)7-6-11-28(26,32)23-22(21)34-23/h6-7,16-18,20-23,31-32H,8-13H2,1-5H3/t16-,17-,18-,20+,21-,22-,23-,25-,26-,27+,28-/m0/s1	CC(C[C@](O1)([H])[C@@]([C@@]2([H])CC[C@@]3([H])[C@@]([C@@](O4)([H])[C@@]4([H])[C@@]5(O)CC=CC6=O)([H])[C@]([C@@]65C)([H])CC[C@@]32C)(O)C)=C(C1=O)C	Ergostane steroids	Steroids	Terpenoids	FALSE	DXWHOKCXBGLTMQ-SFQAJKIESA-N|FAZIYUIDUNHZRG-UHFFFAOYSA-N	470.267	C28H38O6	2	a	2a	[M+NH4]+	[M+H+NH3]+	5.96	488.301	153000000	2.71524	3	2	2	2	9	withanolide A has a RT of 5.89 min	withanone and 2 species hits (27-deoxy-5-hydroxy-6,7-epoxy)	CC1=C(C)C(=O)OC(C(C)C2(O)CCC3C4C5OC5C5(O)CC=CC(=O)C5(C)C4CCC32C)C1|CC1=C(C)C(=O)OC(C(C)(O)C2CCC3C4C5OC5C5(O)CC=CC(=O)C5(C)C4CCC32C)C1|CC1=C(C)C(=O)OC(C(C)C2CCC3C2(C)CCC2C3(O)C3OC3C3(O)CC=CC(=O)C23C)C1	FAZIYUIDUNHZRG-UHFFFAOYSA-N	Ergostane steroids	[M+H+NH3]+	Q27279346|Q104991227|Q105205754	C28H38O6	A
Lab3_96	Withanolide A	InChI=1S/C28H38O6/c1-14-13-20(33-24(30)15(14)2)27(5,31)18-9-8-16-21-17(10-12-25(16,18)3)26(4)19(29)7-6-11-28(26,32)23-22(21)34-23/h6-7,16-18,20-23,31-32H,8-13H2,1-5H3/t16-,17-,18-,20+,21-,22-,23-,25-,26-,27+,28-/m0/s1	CC(C[C@](O1)([H])[C@@]([C@@]2([H])CC[C@@]3([H])[C@@]([C@@](O4)([H])[C@@]4([H])[C@@]5(O)CC=CC6=O)([H])[C@]([C@@]65C)([H])CC[C@@]32C)(O)C)=C(C1=O)C	Ergostane steroids	Steroids	Terpenoids	FALSE	DXWHOKCXBGLTMQ-SFQAJKIESA-N	470.267	C28H38O6	2	NR	2NR	[M+NH4]+1	[M+H+NH3]+	4.846	488.302	1.29773e+06	2.71524	1	1	1	1	4	withanolide A has a RT of 5.89 min|no two isotopes in its isotope pattern	NA	NA	NA	NA	NA	NA	NA	NA
Lab3_104	Withaferin A	InChI=1S/C28H38O6/c1-14-11-21(33-25(32)17(14)13-29)15(2)18-5-6-19-16-12-24-28(34-24)23(31)8-7-22(30)27(28,4)20(16)9-10-26(18,19)3/h7-8,15-16,18-21,23-24,29,31H,5-6,9-13H2,1-4H3/t15-,16-,18+,19-,20-,21+,23-,24+,26+,27-,28+/m0/s1	CC(C[C@](O1)([H])[C@@]([C@@]2([H])CC[C@@]3([H])[C@]([C@]([C@@]45C)([H])CC[C@]23C)([H])C[C@](O6)([H])[C@]56[C@](O)([H])C=CC4=O)([H])C)=C(C1=O)CO	Ergostane steroids	Steroids	Terpenoids	FALSE	DBRXOUCRJQVYJQ-CKNDUULBSA-N	470.267	C28H38O6	2	NR	2NR	[M+NH4]+1	[M+H+NH3]+	5.771	488.302	2.08599e+07	3.88944	3	3	3	1	10		withanone and 2 species hits (27-deoxy-5-hydroxy-6,7-epoxy)	CC1=C(C)C(=O)OC(C(C)C2(O)CCC3C4C5OC5C5(O)CC=CC(=O)C5(C)C4CCC32C)C1|CC1=C(C)C(=O)OC(C(C)(O)C2CCC3C4C5OC5C5(O)CC=CC(=O)C5(C)C4CCC32C)C1|CC1=C(C)C(=O)OC(C(C)C2CCC3C2(C)CCC2C3(O)C3OC3C3(O)CC=CC(=O)C23C)C1	FAZIYUIDUNHZRG-UHFFFAOYSA-N	Ergostane steroids	[M+H+NH3]+	Q27279346|Q104991227|Q105205754	C28H38O6	A
Lab2_51	unspecified 27-deoxy-4-hydroxy-5,6-epoxywithanolide	NA	NA	Ergostane steroids	NA	NA	NA	NA	470.267	C28H38O6	4	a	4a	[M+NH4]+	[M+H+NH3]+	5.57	488.302	6040000	0	3	2	3	1	9		2 species hits (27-deoxy-4-hydroxy-5,6-epoxy)	CC1=C(C)C(=O)OC(C(C)(O)C2CCC3C4C5OC5C5(O)CC=CC(=O)C5(C)C4CCC32C)C1|CC1=C(C)C(=O)OC(C(C)C2CCC3C2(C)CCC2C3(O)C3OC3C3(O)CC=CC(=O)C23C)C1	DXWHOKCXBGLTMQ-UHFFFAOYSA-N|PCIGVPZLKMKHGY-UHFFFAOYSA-N	Ergostane steroids	[M+H+NH3]+	Q105249100|Q27134876	C28H38O6	A
Lab2_54	unspecified 27-deoxy-5-hydroxy-6,7 epoxy withanolide	NA	NA	Ergostane steroids	NA	NA	NA	NA	470.267	C28H38O6	4	NR	4NR	[M+NH4]+	[M+H+NH3]+	5.77	488.302	19600000	0	3	3	3	1	10		withanone and 2 species hits (27-deoxy-5-hydroxy-6,7-epoxy)	CC1=C(C)C(=O)OC(C(C)C2(O)CCC3C4C5OC5C5(O)CC=CC(=O)C5(C)C4CCC32C)C1|CC1=C(C)C(=O)OC(C(C)(O)C2CCC3C4C5OC5C5(O)CC=CC(=O)C5(C)C4CCC32C)C1|CC1=C(C)C(=O)OC(C(C)C2CCC3C2(C)CCC2C3(O)C3OC3C3(O)CC=CC(=O)C23C)C1	FAZIYUIDUNHZRG-UHFFFAOYSA-N	Ergostane steroids	[M+H+NH3]+	Q27279346|Q104991227|Q105205754	C28H38O6	A
Lab8_50_1	withanone	InChI=1S/C28H38O6/c1-14-13-19(33-24(30)15(14)2)16(3)27(31)12-9-17-21-18(8-11-25(17,27)4)26(5)20(29)7-6-10-28(26,32)23-22(21)34-23/h6-7,16-19,21-23,31-32H,8-13H2,1-5H3	CC(CC(O1)C(C2(O)CCC3C(C(O4)C4C5(O)CC=CC6=O)C(C65C)CCC32C)C)=C(C1=O)C	Ergostane steroids	Steroids	Terpenoids	FALSE	FAZIYUIDUNHZRG-UHFFFAOYSA-N	470.267	C28H38O6	3	NR	3NR	[M + H3N + H]+	[M+H+NH3]+	5.96	488.302	1.59157e+08	2.0751	3	2	2	2	9		withanone and 2 species hits (27-deoxy-5-hydroxy-6,7-epoxy)	CC1=C(C)C(=O)OC(C(C)C2(O)CCC3C4C5OC5C5(O)CC=CC(=O)C5(C)C4CCC32C)C1|CC1=C(C)C(=O)OC(C(C)(O)C2CCC3C4C5OC5C5(O)CC=CC(=O)C5(C)C4CCC32C)C1|CC1=C(C)C(=O)OC(C(C)C2CCC3C2(C)CCC2C3(O)C3OC3C3(O)CC=CC(=O)C23C)C1	FAZIYUIDUNHZRG-UHFFFAOYSA-N	Ergostane steroids	[M+H+NH3]+	Q27279346|Q104991227|Q105205754	C28H38O6	A
Lab8_47_1	27-Hydroxywithanolide B	InChI=1S/C28H38O6/c1-14-12-20(33-25(31)16(14)13-29)15(2)17-7-8-18-22-19(9-11-26(17,18)3)27(4)21(30)6-5-10-28(27,32)24-23(22)34-24/h5-6,15,17-20,22-24,29,32H,7-13H2,1-4H3	CC(CC(O1)C(C2CCC3C(C(O4)C4C5(O)CC=CC6=O)C(C65C)CCC23C)C)=C(C1=O)CO	Ergostane steroids	Steroids	Terpenoids	FALSE	AWVMHXZWAKRDGG-UHFFFAOYSA-N	470.267	C28H38O6	3	NR	3NR	[M + H3N + H]+	[M+H+NH3]+	5.57	488.302	7.95654e+06	3.44243	3	2	3	1	9		2 species hits (27-deoxy-4-hydroxy-5,6-epoxy)	CC1=C(C)C(=O)OC(C(C)(O)C2CCC3C4C5OC5C5(O)CC=CC(=O)C5(C)C4CCC32C)C1|CC1=C(C)C(=O)OC(C(C)C2CCC3C2(C)CCC2C3(O)C3OC3C3(O)CC=CC(=O)C23C)C1	DXWHOKCXBGLTMQ-UHFFFAOYSA-N|PCIGVPZLKMKHGY-UHFFFAOYSA-N	Ergostane steroids	[M+H+NH3]+	Q105249100|Q27134876	C28H38O6	A
Lab8_46_3	Withaferin A	InChI=1S/C28H38O6/c1-14-11-21(33-25(32)17(14)13-29)15(2)18-5-6-19-16-12-24-28(34-24)23(31)8-7-22(30)27(28,4)20(16)9-10-26(18,19)3/h7-8,15-16,18-21,23-24,29,31H,5-6,9-13H2,1-4H3	CC(CC(O1)C(C2CCC3C(C(C45C)CCC23C)CC(O6)C56C(O)C=CC4=O)C)=C(C1=O)CO	Ergostane steroids	Steroids	Terpenoids	FALSE	DBRXOUCRJQVYJQ-UHFFFAOYSA-N	470.267	C28H38O6	3	NR	3NR	488.3016[M + H3N + H]+	[M+H+NH3]+	5.26	488.302	9.39864e+07	3.88944	2	2	2	2	8		withaferin A	CC1=C(CO)C(=O)OC(C(C)C2CCC3C4CC5OC56C(O)C=CC(=O)C6(C)C4CCC23C)C1	DBRXOUCRJQVYJQ-UHFFFAOYSA-N	Ergostane steroids	[M+H+NH3]+	Q6606395	C28H38O6	A
Lab5_64	3-Amino-5,6-epoxy-4,27-dihydroxy-1-oxowith-24-enolide	InChI=1S/C28H41NO6/c1-13-9-21(34-25(33)16(13)12-30)14(2)17-5-6-18-15-10-23-28(35-23)24(32)20(29)11-22(31)27(28,4)19(15)7-8-26(17,18)3/h14-15,17-21,23-24,30,32H,5-12,29H2,1-4H3	CC(CC(O1)C(C2CCC3C(C(C45C)CCC23C)CC(O6)C56C(O)C(N)CC4=O)C)=C(C1=O)CO	Ergostane steroids	Steroids	Terpenoids	FALSE	KZPIFIYJCPOLRG-UHFFFAOYSA-N	NA	C28H41NO6	3	c	3c	[M+H]+	[M+H]+	5.574	488.302	2.09073e+06	3.16506	3	1	3	1	8		2 species hits (27-deoxy-4-hydroxy-5,6-epoxy)	CC1=C(C)C(=O)OC(C(C)(O)C2CCC3C4C5OC5C5(O)CC=CC(=O)C5(C)C4CCC32C)C1|CC1=C(C)C(=O)OC(C(C)C2CCC3C2(C)CCC2C3(O)C3OC3C3(O)CC=CC(=O)C23C)C1	DXWHOKCXBGLTMQ-UHFFFAOYSA-N|PCIGVPZLKMKHGY-UHFFFAOYSA-N	Ergostane steroids	[M+H+NH3]+	Q105249100|Q27134876	C28H38O6	A
Lab8_49_1	withanolide A	InChI=1S/C28H38O6/c1-14-13-20(33-24(30)15(14)2)27(5,31)18-9-8-16-21-17(10-12-25(16,18)3)26(4)19(29)7-6-11-28(26,32)23-22(21)34-23/h6-7,16-18,20-23,31-32H,8-13H2,1-5H3	CC(CC(O1)C(C2CCC3C(C(O4)C4C5(O)CC=CC6=O)C(C65C)CCC32C)(O)C)=C(C1=O)C	Ergostane steroids	Steroids	Terpenoids	FALSE	DXWHOKCXBGLTMQ-UHFFFAOYSA-N	470.267	C28H38O6	3	NR	3NR	[M + H3N + H]+	[M+H+NH3]+	5.77	488.302	2.08583e+07	2.71524	3	3	3	1	10	withanolide A has a RT of 5.89 min	withanone and 2 species hits (27-deoxy-5-hydroxy-6,7-epoxy)	CC1=C(C)C(=O)OC(C(C)C2(O)CCC3C4C5OC5C5(O)CC=CC(=O)C5(C)C4CCC32C)C1|CC1=C(C)C(=O)OC(C(C)(O)C2CCC3C4C5OC5C5(O)CC=CC(=O)C5(C)C4CCC32C)C1|CC1=C(C)C(=O)OC(C(C)C2CCC3C2(C)CCC2C3(O)C3OC3C3(O)CC=CC(=O)C23C)C1	FAZIYUIDUNHZRG-UHFFFAOYSA-N	Ergostane steroids	[M+H+NH3]+	Q27279346|Q104991227|Q105205754	C28H38O6	A
Lab5_109	methyl 2-{2-[({1-hydroxy-1,9a,11a-trimethyl-1H,2H,3H,3aH,3bH,4H,5H,7H,9aH,9bH,10H,11H,11aH-cyclopenta[a]phenanthren-7-ylidene}amino)oxy]acetamido}-3-(1H-imidazol-5-yl)propanoate	InChI=1S/C29H40N4O5/c1-27-10-7-19(33-38-16-25(34)32-24(26(35)37-4)14-20-15-30-17-31-20)13-18(27)5-6-21-22(27)8-11-28(2)23(21)9-12-29(28,3)36/h7,10,13,15,17,21-24,36H,5-6,8-9,11-12,14,16H2,1-4H3,(H,30,31)(H,32,34)	CC12C=CC(C=C1CCC(C3CCC4(O)C)C2CCC34C)=NOCC(O)=NC(C(OC)=O)CC5=CN=CN5	Pregnane steroids	Steroids	Terpenoids	FALSE	BULBTDPFRMAGQW-UHFFFAOYSA-N	NA	C29H40N4O5	3	NR	3NR	[M+H-2H2O]+	[M+H-2H2O]+	4.406	489.285	1.36062e+06	4.26807	3	1	1	1	6		3 species hits (27-hydroxy)	CC1=C(CO)C(=O)OC(C(C)C2CCC3C4CC(O)C5(O)C(O)C=CC(=O)C5(C)C4CCC23C)C1|CC1=C(CO)C(=O)OC(C(C)C2CCC3C4CC5OC56C(O)C(O)CC(=O)C6(C)C4CCC23C)C1|CC1=C(CO)C(=O)OC(C(C)C2CCC3C4CC5OC6CC(=O)C(C)(C4CCC23C)C5(O)C6O)C1	MYGPMUHRIQQNSB-UHFFFAOYSA-N|WVMINIQLCDVTLH-UHFFFAOYSA-N|YXNFYOIERQXPKC-UHFFFAOYSA-N	Ergostane steroids	[M+H]+	Q104888835|Q27137462|Q105367868	C28H40O7	A
Lab1_118	3,6-Epoxy-4,5,27-trihydroxy-1-oxowith-24-enolide	InChI=1S/C28H40O7/c1-13-9-20(35-25(32)16(13)12-29)14(2)17-5-6-18-15-10-23-28(33)24(31)21(34-23)11-22(30)27(28,4)19(15)7-8-26(17,18)3/h14-15,17-21,23-24,29,31,33H,5-12H2,1-4H3	CC(CC(O1)C(C2CCC3C(C(C45C)CCC23C)CC6C5(O)C(O)C(O6)CC4=O)C)=C(C1=O)CO	Ergostane steroids	Steroids	Terpenoids	FALSE	YXNFYOIERQXPKC-UHFFFAOYSA-N	488.278	C28H40O7	5	a	5a	[M+H]+	[M+H]+	4.40629	489.285	3.98056e+06	3.21582	3	2	2	1	8		3 species hits (27-hydroxy)	CC1=C(CO)C(=O)OC(C(C)C2CCC3C4CC(O)C5(O)C(O)C=CC(=O)C5(C)C4CCC23C)C1|CC1=C(CO)C(=O)OC(C(C)C2CCC3C4CC5OC56C(O)C(O)CC(=O)C6(C)C4CCC23C)C1|CC1=C(CO)C(=O)OC(C(C)C2CCC3C4CC5OC6CC(=O)C(C)(C4CCC23C)C5(O)C6O)C1	MYGPMUHRIQQNSB-UHFFFAOYSA-N|WVMINIQLCDVTLH-UHFFFAOYSA-N|YXNFYOIERQXPKC-UHFFFAOYSA-N	Ergostane steroids	[M+H]+	Q104888835|Q27137462|Q105367868	C28H40O7	A
Lab2_38	viscosalactone B	InChI=1S/C28H40O7/c1-13-9-21(34-25(33)16(13)12-29)14(2)17-5-6-18-15-10-23-28(35-23)24(32)20(30)11-22(31)27(28,4)19(15)7-8-26(17,18)3/h14-15,17-21,23-24,29-30,32H,5-12H2,1-4H3/t14-,15-,17+,18-,19-,20-,21+,23+,24-,26+,27-,28-/m0/s1	CC(C[C@](O1)([H])[C@@]([C@@]2([H])CC[C@@]3([H])[C@]([C@]([C@@]45C)([H])CC[C@]23C)([H])C[C@](O6)([H])[C@]56[C@](O)([H])[C@](O)([H])CC4=O)([H])C)=C(C1=O)CO	Ergostane steroids	Steroids	Terpenoids	FALSE	WVMINIQLCDVTLH-IVFYTCICSA-N	488.274	C28H40O7	2	a	2a	[M+H]+	[M+H]+	4.41	489.285	3180000	3.21582	3	2	2	1	8		3 species hits (27-hydroxy)	CC1=C(CO)C(=O)OC(C(C)C2CCC3C4CC(O)C5(O)C(O)C=CC(=O)C5(C)C4CCC23C)C1|CC1=C(CO)C(=O)OC(C(C)C2CCC3C4CC5OC56C(O)C(O)CC(=O)C6(C)C4CCC23C)C1|CC1=C(CO)C(=O)OC(C(C)C2CCC3C4CC5OC6CC(=O)C(C)(C4CCC23C)C5(O)C6O)C1	MYGPMUHRIQQNSB-UHFFFAOYSA-N|WVMINIQLCDVTLH-UHFFFAOYSA-N|YXNFYOIERQXPKC-UHFFFAOYSA-N	Ergostane steroids	[M+H]+	Q104888835|Q27137462|Q105367868	C28H40O7	A
Lab8_35_1	NA	InChI=1S/C28H40O7/c1-15-13-20(35-23(31)16(15)2)17(3)26(32)11-12-27(33)19-14-22(30)28(34)9-6-7-21(29)25(28,5)18(19)8-10-24(26,27)4/h6-7,17-20,22,30,32-34H,8-14H2,1-5H3	CC(CC(O1)C(C2(O)CCC3(O)C(C(C45C)CCC23C)CC(O)C5(O)CC=CC4=O)C)=C(C1=O)C	Ergostane steroids	Steroids	Terpenoids	FALSE	BRUVTAOWMQDMJB-UHFFFAOYSA-N	488.277	C28H40O7	3	NR	3NR	[M + H]+	[M+H]+	4.49	489.285	1.16795e+06	1.57273	1	1	1	1	4		3 species hits (27-hydroxy)	CC1=C(CO)C(=O)OC(C(C)C2CCC3C4CC(O)C5(O)C(O)C=CC(=O)C5(C)C4CCC23C)C1|CC1=C(CO)C(=O)OC(C(C)C2CCC3C4CC5OC56C(O)C(O)CC(=O)C6(C)C4CCC23C)C1|CC1=C(CO)C(=O)OC(C(C)C2CCC3C4CC5OC6CC(=O)C(C)(C4CCC23C)C5(O)C6O)C1	MYGPMUHRIQQNSB-UHFFFAOYSA-N|WVMINIQLCDVTLH-UHFFFAOYSA-N|YXNFYOIERQXPKC-UHFFFAOYSA-N	Ergostane steroids	[M+H]+	Q104888835|Q27137462|Q105367868	C28H40O7	A
Lab8_58_2	15-[1-(4,5-dimethyl-6-oxo-2,3-dihydropyran-2-yl)ethyl]-6-hydroxy-2,16-dimethyl-8-oxapentacyclo[9.7.0.02,7.07,9.012,16]octadeca-4,12-dien-3-one	InChI=1S/C28H36O5/c1-14-12-21(32-25(31)15(14)2)16(3)18-6-7-19-17-13-24-28(33-24)23(30)9-8-22(29)27(28,5)20(17)10-11-26(18,19)4/h7-9,16-18,20-21,23-24,30H,6,10-13H2,1-5H3|InChI=1S/C28H36O5/c1-14-12-21(32-25(31)15(14)2)16(3)18-6-7-19-17-13-24-28(33-24)23(30)9-8-22(29)27(28,5)20(17)10-11-26(18,19)4/h7-9,16-18,20-21,23-24,30H,6,10-13H2,1-5H3/t16-,17-,18+,20-,21+,23-,24+,26+,27-,28+/m0/s1|InChI=1S/C28…	CC1=C(C(=O)OC(C1)C(C)C2CC=C3C2(CCC4C3CC5C6(C4(C(=O)C=CC6O)C)O5)C)C	Ergostane steroids	NA	NA	NA	OANZFDMTPSVEAT-UHFFFAOYSA-N|OANZFDMTPSVEAT-RUPDQVMHSA-N|OANZFDMTPSVEAT-WIOZMKSUSA-N	452.256	C28H36O5	3	NR	3NR	491.2198[M+K]+	[M+K]+	7.03	491.22	4.58002e+06	0	1	1	0	1	3		1 species hit (27-deoxy-4-hydroxy, 5,6-epoxy)	CC1=C(C)C(=O)OC(C(C)C2=CCC3C4CC5OC56C(O)C=CC(=O)C6(C)C4CCC23C)C1	AASNMOOLVFBNQX-UHFFFAOYSA-N	Ergostane steroids	[M+K]+	Q104908335	C28H36O5	A
Lab8_57_4	Withanolide B	InChI=1S/C28H38O5/c1-14-13-20(32-25(30)15(14)2)16(3)17-8-9-18-22-19(10-12-26(17,18)4)27(5)21(29)7-6-11-28(27,31)24-23(22)33-24/h6-7,16-20,22-24,31H,8-13H2,1-5H3	CC(CC(O1)C(C2CCC3C(C(O4)C4C5(O)CC=CC6=O)C(C65C)CCC23C)C)=C(C1=O)C	Ergostane steroids	Steroids	Terpenoids	FALSE	ZTEVDTFJUUJBLP-UHFFFAOYSA-N	454.272	C28H38O5	3	NR	3NR	493.2359[M+K]+	[M+K]+	6.97	493.236	1.25321e+06	4.04577	1	1	1	1	4		7 species hits (27-deoxy)	CC1=C(C)C(=O)OC(C(C)(O)C2CCC3(O)C4CC=C5C=CCC(=O)C5(C)C4CCC23C)C1|CC1=C(C)C(=O)OC(C(C)(O)C2CCC3(O)C4CC=C5CC=CC(=O)C5(C)C4CCC23C)C1|CC1=C(C)C(=O)OC(C(C)(O)C2CCC3(O)C4CCC5=CC=CC(=O)C5(C)C4CCC23C)C1|CC1=C(C)C(=O)OC(C(C)(O)C2CCC3C4C=CC5(O)CC=CC(=O)C5(C)C4CCC32C)C1|CC1=C(C)C(=O)OC(C(C)C2(O)CCC3C4C5OC5C5=CCCC(=O)C5(C)C4CCC32C)C1|CC1=C(C)C(=O)OC(C(C)C2CCC3C4CC5OC56C(O)C=CC(=O)C6(C)C4CCC23C)C1|CC1=C(C)C(O…	LEVWMALVAZUERI-UHFFFAOYSA-N|ZRJOVYPUBHQEES-UHFFFAOYSA-N|GHPNNGXAFJHTRF-UHFFFAOYSA-N|UYRXFMXVVKNLDH-UHFFFAOYSA-N|RRKMTTQICCWOES-UHFFFAOYSA-N|HBFRBCZKKTVLPR-UHFFFAOYSA-N|LLPCLUINZWXSIT-UHFFFAOYSA-N	Ergostane steroids	[M+K]+	Q105150826|Q104253028|Q105008660|Q27286291|Q105244168|Q105025268|Q105153617	C28H38O5	A
Lab6_16_4	Withaferin A	InChI=1S/C28H38O6/c1-14-11-21(33-25(32)17(14)13-29)15(2)18-5-6-19-16-12-24-28(34-24)23(31)8-7-22(30)27(28,4)20(16)9-10-26(18,19)3/h7-8,15-16,18-21,23-24,29,31H,5-6,9-13H2,1-4H3/t15-,16-,18+,19-,20-,21-,23+,24+,26+,27-,28+/m0/s1	CC(C[C@@](O1)([H])[C@@]([C@@]2([H])CC[C@@]3([H])[C@]([C@]([C@@]45C)([H])CC[C@]23C)([H])C[C@](O6)([H])[C@]56[C@@](O)([H])C=CC4=O)([H])C)=C(C1=O)CO	Ergostane steroids	Steroids	Terpenoids	FALSE	DBRXOUCRJQVYJQ-SRPJUWTQSA-N	470.267	C28H38O6	2	a	2a	[M+Na]+	[M+Na]+	5.28317	493.256	2.29954e+08	3.88944					0	duplicate peak	NA	NA	NA	NA	NA	NA	NA	NA
Lab6_16_6	Withaferin A	InChI=1S/C28H38O6/c1-14-11-21(33-25(32)17(14)13-29)15(2)18-5-6-19-16-12-24-28(34-24)23(31)8-7-22(30)27(28,4)20(16)9-10-26(18,19)3/h7-8,15-16,18-21,23-24,29,31H,5-6,9-13H2,1-4H3/t15-,16-,18+,19-,20-,21-,23+,24+,26+,27-,28+/m0/s1	CC(C[C@@](O1)([H])[C@@]([C@@]2([H])CC[C@@]3([H])[C@]([C@]([C@@]45C)([H])CC[C@]23C)([H])C[C@](O6)([H])[C@]56[C@@](O)([H])C=CC4=O)([H])C)=C(C1=O)CO	Ergostane steroids	Steroids	Terpenoids	FALSE	DBRXOUCRJQVYJQ-SRPJUWTQSA-N	470.267	C28H38O6	2	a	2a	[2M+Na]+	[2M+Na]+	5.28317	493.256	2.29954e+08	3.88944	3	1	3	3	10	Inconsistent annotation (feature¹ m/z)	withaferin A	CC1=C(CO)C(=O)OC(C(C)C2CCC3C4CC5OC56C(O)C=CC(=O)C6(C)C4CCC23C)C1	DBRXOUCRJQVYJQ-UHFFFAOYSA-N	Ergostane steroids	[M+Na]+	Q6606395	C28H38O6	A
Lab4_60_2	Withacoagulin G	InChI=1S/C28H38O6/c1-16-14-23(34-24(31)19(16)15-29)27(4,32)28(33)13-11-20-18-9-8-17-6-5-7-22(30)26(17,3)21(18)10-12-25(20,28)2/h5,7-8,18,20-21,23,29,32-33H,6,9-15H2,1-4H3/t18-,20-,21-,23+,25-,26-,27-,28+/m0/s1	CC(C[C@](O1)([H])[C@@]([C@@]2(O)CC[C@@]3([H])[C@]([C@]4([H])CC[C@@]32C)([H])CC=C([C@@]45C)CC=CC5=O)(O)C)=C(C1=O)CO	Ergostane steroids	Steroids	Terpenoids	FALSE	CHNXPBONLRCQFD-VOQRJTHWSA-N	470.267	C28H38O6	2	c	2c	M+Na	[M+Na]+	5.57	493.256	2.3309e+06	3.06404	2	2	2	1	7		2 species hits (27-deoxy-4-hydroxy-5,6-epoxy)	CC1=C(C)C(=O)OC(C(C)(O)C2CCC3C4C5OC5C5(O)CC=CC(=O)C5(C)C4CCC32C)C1|CC1=C(C)C(=O)OC(C(C)C2CCC3C2(C)CCC2C3(O)C3OC3C3(O)CC=CC(=O)C23C)C1	DXWHOKCXBGLTMQ-UHFFFAOYSA-N|PCIGVPZLKMKHGY-UHFFFAOYSA-N	Ergostane steroids	[M+Na]+	Q105249100|Q27134876	C28H38O6	A
Lab4_58_2	Withaferin A	InChI=1S/C28H38O6/c1-14-11-21(33-25(32)17(14)13-29)15(2)18-5-6-19-16-12-24-28(34-24)23(31)8-7-22(30)27(28,4)20(16)9-10-26(18,19)3/h7-8,15-16,18-21,23-24,29,31H,5-6,9-13H2,1-4H3/t15-,16-,18+,19-,20-,21+,23-,24+,26+,27-,28+/m0/s1	CC(C[C@](O1)([H])[C@@]([C@@]2([H])CC[C@@]3([H])[C@]([C@]([C@@]45C)([H])CC[C@]23C)([H])C[C@](O6)([H])[C@]56[C@](O)([H])C=CC4=O)([H])C)=C(C1=O)CO	Ergostane steroids	Steroids	Terpenoids	FALSE	DBRXOUCRJQVYJQ-CKNDUULBSA-N	470.267	C28H38O6	2	c	2c	M+Na	[M+Na]+	5.26	493.256	9.39118e+06	3.88944	3	3	3	3	12		withaferin A	CC1=C(CO)C(=O)OC(C(C)C2CCC3C4CC5OC56C(O)C=CC(=O)C6(C)C4CCC23C)C1	DBRXOUCRJQVYJQ-UHFFFAOYSA-N	Ergostane steroids	[M+Na]+	Q6606395	C28H38O6	A
Lab3_107	Withaferin A	InChI=1S/C28H38O6/c1-14-11-21(33-25(32)17(14)13-29)15(2)18-5-6-19-16-12-24-28(34-24)23(31)8-7-22(30)27(28,4)20(16)9-10-26(18,19)3/h7-8,15-16,18-21,23-24,29,31H,5-6,9-13H2,1-4H3/t15-,16-,18+,19-,20-,21+,23-,24+,26+,27-,28+/m0/s1	CC(C[C@](O1)([H])[C@@]([C@@]2([H])CC[C@@]3([H])[C@]([C@]([C@@]45C)([H])CC[C@]23C)([H])C[C@](O6)([H])[C@]56[C@](O)([H])C=CC4=O)([H])C)=C(C1=O)CO	Ergostane steroids	Steroids	Terpenoids	FALSE	DBRXOUCRJQVYJQ-CKNDUULBSA-N	470.267	C28H38O6	2	NR	2NR	[M+Na]+1	[M+Na]+	5.961	493.256	3.18193e+07	3.88944	2	2	2	1	7		withanone and 2 species hits (27-deoxy-5-hydroxy-6,7-epoxy)	CC1=C(C)C(=O)OC(C(C)C2(O)CCC3C4C5OC5C5(O)CC=CC(=O)C5(C)C4CCC32C)C1|CC1=C(C)C(=O)OC(C(C)(O)C2CCC3C4C5OC5C5(O)CC=CC(=O)C5(C)C4CCC32C)C1|CC1=C(C)C(=O)OC(C(C)C2CCC3C2(C)CCC2C3(O)C3OC3C3(O)CC=CC(=O)C23C)C1	FAZIYUIDUNHZRG-UHFFFAOYSA-N	Ergostane steroids	[M+Na]+	Q27279346|Q104991227|Q105205754	C28H38O6	A
Lab8_50_2	withanone	InChI=1S/C28H38O6/c1-14-13-19(33-24(30)15(14)2)16(3)27(31)12-9-17-21-18(8-11-25(17,27)4)26(5)20(29)7-6-10-28(26,32)23-22(21)34-23/h6-7,16-19,21-23,31-32H,8-13H2,1-5H3	CC(CC(O1)C(C2(O)CCC3C(C(O4)C4C5(O)CC=CC6=O)C(C65C)CCC32C)C)=C(C1=O)C	Ergostane steroids	Steroids	Terpenoids	FALSE	FAZIYUIDUNHZRG-UHFFFAOYSA-N	470.267	C28H38O6	3	NR	3NR	493.2568[M + Na]+	[M+Na]+	5.96	493.257	1.59157e+08	2.0751	2	2	2	1	7		withanone and 2 species hits (27-deoxy-5-hydroxy-6,7-epoxy)	CC1=C(C)C(=O)OC(C(C)C2(O)CCC3C4C5OC5C5(O)CC=CC(=O)C5(C)C4CCC32C)C1|CC1=C(C)C(=O)OC(C(C)(O)C2CCC3C4C5OC5C5(O)CC=CC(=O)C5(C)C4CCC32C)C1|CC1=C(C)C(=O)OC(C(C)C2CCC3C2(C)CCC2C3(O)C3OC3C3(O)CC=CC(=O)C23C)C1	FAZIYUIDUNHZRG-UHFFFAOYSA-N	Ergostane steroids	[M+Na]+	Q27279346|Q104991227|Q105205754	C28H38O6	A
Lab8_46_2	Withaferin A	InChI=1S/C28H38O6/c1-14-11-21(33-25(32)17(14)13-29)15(2)18-5-6-19-16-12-24-28(34-24)23(31)8-7-22(30)27(28,4)20(16)9-10-26(18,19)3/h7-8,15-16,18-21,23-24,29,31H,5-6,9-13H2,1-4H3	CC(CC(O1)C(C2CCC3C(C(C45C)CCC23C)CC(O6)C56C(O)C=CC4=O)C)=C(C1=O)CO	Ergostane steroids	Steroids	Terpenoids	FALSE	DBRXOUCRJQVYJQ-UHFFFAOYSA-N	470.267	C28H38O6	3	NR	3NR	493.2569[M + Na]+	[M+Na]+	5.26	493.257	9.39864e+07	3.88944	3	3	3	3	12		withaferin A	CC1=C(CO)C(=O)OC(C(C)C2CCC3C4CC5OC56C(O)C=CC(=O)C6(C)C4CCC23C)C1	DBRXOUCRJQVYJQ-UHFFFAOYSA-N	Ergostane steroids	[M+Na]+	Q6606395	C28H38O6	A
Lab5_66	5,7-Epoxy-6,20-dihydroxy-1-oxowitha-2,24-dienolide	InChI=1S/C28H38O6/c1-14-13-20(33-24(31)15(14)2)27(5,32)18-9-8-16-21-17(10-12-25(16,18)3)26(4)19(29)7-6-11-28(26)23(30)22(21)34-28/h6-7,16-18,20-23,30,32H,8-13H2,1-5H3	CC(CC(O1)C(C2CCC3C(C(O4)C(O)C54CC=CC6=O)C(C65C)CCC32C)(O)C)=C(C1=O)C	Ergostane steroids	Steroids	Terpenoids	FALSE	YGOTVOWHKMPFMG-UHFFFAOYSA-N	NA	C28H38O6	3	b	3b	[M+Na]+	[M+Na]+	5.775	493.257	1.22893e+06	2.71524	2	2	2	1	7		withanone and 2 species hits (27-deoxy-5-hydroxy-6,7-epoxy)	CC1=C(C)C(=O)OC(C(C)C2(O)CCC3C4C5OC5C5(O)CC=CC(=O)C5(C)C4CCC32C)C1|CC1=C(C)C(=O)OC(C(C)(O)C2CCC3C4C5OC5C5(O)CC=CC(=O)C5(C)C4CCC32C)C1|CC1=C(C)C(=O)OC(C(C)C2CCC3C2(C)CCC2C3(O)C3OC3C3(O)CC=CC(=O)C23C)C1	FAZIYUIDUNHZRG-UHFFFAOYSA-N	Ergostane steroids	[M+Na]+	Q27279346|Q104991227|Q105205754	C28H38O6	A
Lab8_49_2	withanolide A	InChI=1S/C28H38O6/c1-14-13-20(33-24(30)15(14)2)27(5,31)18-9-8-16-21-17(10-12-25(16,18)3)26(4)19(29)7-6-11-28(26,32)23-22(21)34-23/h6-7,16-18,20-23,31-32H,8-13H2,1-5H3	CC(CC(O1)C(C2CCC3C(C(O4)C4C5(O)CC=CC6=O)C(C65C)CCC32C)(O)C)=C(C1=O)C	Ergostane steroids	Steroids	Terpenoids	FALSE	DXWHOKCXBGLTMQ-UHFFFAOYSA-N	470.267	C28H38O6	3	NR	3NR	493.257[M + Na]+	[M+Na]+	5.77	493.257	2.08583e+07	2.71524	2	2	2	1	7	withanolide A has a RT of 5.89 min	withanone and 2 species hits (27-deoxy-5-hydroxy-6,7-epoxy)	CC1=C(C)C(=O)OC(C(C)C2(O)CCC3C4C5OC5C5(O)CC=CC(=O)C5(C)C4CCC32C)C1|CC1=C(C)C(=O)OC(C(C)(O)C2CCC3C4C5OC5C5(O)CC=CC(=O)C5(C)C4CCC32C)C1|CC1=C(C)C(=O)OC(C(C)C2CCC3C2(C)CCC2C3(O)C3OC3C3(O)CC=CC(=O)C23C)C1	FAZIYUIDUNHZRG-UHFFFAOYSA-N	Ergostane steroids	[M+Na]+	Q27279346|Q104991227|Q105205754	C28H38O6	A
Lab6_126	(Z)-9-(1-isopropyl-1H-pyrazol-5-yl)-2-(3,4,5-trimethoxybenzylidene)-8,9-dihydro-2H-furo[2,3-f]chromene-3,7-dione	InChI=1S/C27H26N2O7/c1-14(2)29-18(8-9-28-29)17-13-23(30)35-19-7-6-16-25(31)20(36-26(16)24(17)19)10-15-11-21(32-3)27(34-5)22(12-15)33-4/h6-12,14,17H,13H2,1-5H3	CC(N1C(C(C2=C(O3)C=CC(C4=O)=C2OC4=CC5=CC(OC)=C(OC)C(OC)=C5)CC3=O)=CC=N1)C	Aurones	Flavonoids	Shikimates and Phenylpropanoids	FALSE	FNDTZZIWWYSDAH	492.249	C27H26N2O7	4	NR	4NR	[M+H]+	[M+H]+	4.74868	493.257	1.65754e+06	3.48871	1	1	1	1	4		4 species hits (27-deoxy)	CC1=C(C)C(=O)OC(C(C)C2(O)CCC3=C4CC=C5C(O)C=CC(=O)C5(C)C4CCC32C)C1|CC1=C(C)C(=O)OC(C(C)(O)C2=CCC3(O)C4CC=C5CC=CC(=O)C5(C)C4CCC23C)C1|CC1=C(C)C(=O)OC(C(C)(O)C2CCC3(O)C4C=CC5=CC=CC(=O)C5(C)C4CCC23C)C1|CC1=C(C)C(=O)OC(C(C)C2=CCC3C4CC5OC56C(O)C=CC(=O)C6(C)C4CCC23C)C1	OBDQWQCFPJHUIL-UHFFFAOYSA-N|ZIJCEYWPASOHCN-UHFFFAOYSA-N|FSIBSFURVAMCTO-UHFFFAOYSA-N|AASNMOOLVFBNQX-UHFFFAOYSA-N	Ergostane steroids	[M+Na+H2O]+	Q105188960|Q105376388|Q105000643|Q104908335	C28H36O5	A
Lab8_47_2	27-Hydroxywithanolide B	InChI=1S/C28H38O6/c1-14-12-20(33-25(31)16(14)13-29)15(2)17-7-8-18-22-19(9-11-26(17,18)3)27(4)21(30)6-5-10-28(27,32)24-23(22)34-24/h5-6,15,17-20,22-24,29,32H,7-13H2,1-4H3	CC(CC(O1)C(C2CCC3C(C(O4)C4C5(O)CC=CC6=O)C(C65C)CCC23C)C)=C(C1=O)CO	Ergostane steroids	Steroids	Terpenoids	FALSE	AWVMHXZWAKRDGG-UHFFFAOYSA-N	470.267	C28H38O6	3	NR	3NR	493.2571[M + Na]+	[M+Na]+	5.57	493.257	7.95654e+06	3.44243	2	2	2	1	7		2 species hits (27-deoxy-4-hydroxy-5,6-epoxy)	CC1=C(C)C(=O)OC(C(C)(O)C2CCC3C4C5OC5C5(O)CC=CC(=O)C5(C)C4CCC32C)C1|CC1=C(C)C(=O)OC(C(C)C2CCC3C2(C)CCC2C3(O)C3OC3C3(O)CC=CC(=O)C23C)C1	DXWHOKCXBGLTMQ-UHFFFAOYSA-N|PCIGVPZLKMKHGY-UHFFFAOYSA-N	Ergostane steroids	[M+Na]+	Q105249100|Q27134876	C28H38O6	A
Lab7_57	NA	InChI=1S/C24H50NO7P/c1-5-6-7-8-9-10-11-12-13-14-15-16-17-18-24(27)30-21-23(26)22-32-33(28,29)31-20-19-25(2,3)4/h23,26H,5-22H2,1-4H3	CCCCCCCCCCCCCCCC(OCC(O)COP([O-])(OCC[N+](C)(C)C)=O)=O	Glycerophospholipids	NA	NA	NA	ASWBNKHCZGQVJV-UHFFFAOYSA-N	495.332	C24H50N1O7P1	2	NR	2NR	[M+H]+	[M+H]+	7.64	496.34	2910070	4.31958	4	4	4	4	16		1-Palmitoyl-sn-glycero-3-phosphocholine	CCCCCCCCCCCCCCCC(=O)OCC(COP(=O)([O-])OCC[N+](C)(C)C)O	ASWBNKHCZGQVJV-UHFFFAOYSA-N	Glycerophospholipids	[M+H]+	Q27105001	C24H50NO7P	NA
Lab7_58	NA	InChI=1S/C24H50NO7P/c1-5-6-7-8-9-10-11-12-13-14-15-16-17-18-24(27)30-21-23(26)22-32-33(28,29)31-20-19-25(2,3)4/h23,26H,5-22H2,1-4H3	CCCCCCCCCCCCCCCC(OCC(O)COP([O-])(OCC[N+](C)(C)C)=O)=O	Glycerophospholipids	NA	NA	NA	ASWBNKHCZGQVJV-UHFFFAOYSA-N	495.332	C24H50N1O7P1	2	NR	2NR	[M+H]+	[M+H]+	7.65	496.34	2907020	4.31958					0	duplicate peak	NA	NA	NA	NA	NA	NA	NA	NA
Lab1_72	Lyso-PC(16:0)	InChI=1S/C24H50NO7P/c1-5-6-7-8-9-10-11-12-13-14-15-16-17-18-24(27)30-21-23(26)22-32-33(28,29)31-20-19-25(2,3)4/h23,26H,5-22H2,1-4H3/t23-/m1/s1	CCCCCCCCCCCCCCCC(OC[C@](O)([H])COP([O-])(OCC[N+](C)(C)C)=O)=O	Glycerophospholipids	NA	NA	NA	ASWBNKHCZGQVJV-HSZRJFAPSA-N	495.332	C24H50NO7P	3	NR	3NR	[M+H]+	[M+H]+	7.65407	496.34	2320000	4.31958	4	4	4	4	16		1-Palmitoyl-sn-glycero-3-phosphocholine	CCCCCCCCCCCCCCCC(=O)OCC(COP(=O)([O-])OCC[N+](C)(C)C)O	ASWBNKHCZGQVJV-UHFFFAOYSA-N	Glycerophospholipids	[M+H]+	Q27105001	C24H50NO7P	NA
Lab3_119	1-Palmitoyl-sn-glycero-3-phosphocholine	InChI=1S/C24H50NO7P/c1-5-6-7-8-9-10-11-12-13-14-15-16-17-18-24(27)30-21-23(26)22-32-33(28,29)31-20-19-25(2,3)4/h23,26H,5-22H2,1-4H3/t23-/m1/s1	CCCCCCCCCCCCCCCC(OC[C@](O)([H])COP([O-])(OCC[N+](C)(C)C)=O)=O	Glycerophospholipids	NA	NA	NA	ASWBNKHCZGQVJV-HSZRJFAPSA-N	495.332	C24H50NO7P	2	NR	2NR	[M+H]+1	[M+H]+	7.644	496.341	2.4138e+06	4.31958	4	4	4	4	16		1-Palmitoyl-sn-glycero-3-phosphocholine	CCCCCCCCCCCCCCCC(=O)OCC(COP(=O)([O-])OCC[N+](C)(C)C)O	ASWBNKHCZGQVJV-UHFFFAOYSA-N	Glycerophospholipids	[M+H]+	Q27105001	C24H50NO7P	NA
Lab5_68	Spectral Match to Lyso-PC(16:0) from NIST14	InChI=1S/C24H50NO7P/c1-5-6-7-8-9-10-11-12-13-14-15-16-17-18-24(27)30-21-23(26)22-32-33(28,29)31-20-19-25(2,3)4/h23,26H,5-22H2,1-4H3/t23-/m1/s1	CCCCCCCCCCCCCCCC(OC[C@](O)([H])COP([O-])(OCC[N+](C)(C)C)=O)=O	Glycerophospholipids	NA	NA	NA	ASWBNKHCZGQVJV-HSZRJFAPSA-N	NA	C24H50NO7P	2	NR	2NR	[M+H]+	[M+H]+	7.648	496.341	668582	4.31958	4	4	4	4	16		1-Palmitoyl-sn-glycero-3-phosphocholine	CCCCCCCCCCCCCCCC(=O)OCC(COP(=O)([O-])OCC[N+](C)(C)C)O	ASWBNKHCZGQVJV-UHFFFAOYSA-N	Glycerophospholipids	[M+H]+	Q27105001	C24H50NO7P	NA
Lab7_41	NA	InChI=1S/C28H36O5/c1-14-12-21(32-25(31)15(14)2)16(3)18-6-7-19-17-13-24-28(33-24)23(30)9-8-22(29)27(28,5)20(17)10-11-26(18,19)4/h6,8-9,16-17,19-21,23-24,30H,7,10-13H2,1-5H3	CC(CC(O1)C(C2=CCC3C(C(C45C)CCC23C)CC(O6)C56C(O)C=CC4=O)C)=C(C1=O)C	Ergostane steroids	Steroids	Terpenoids	FALSE	AASNMOOLVFBNQX-UHFFFAOYSA-N	568.234	C28H40O10S1	5	a	5a	[M+H-H8O4]+	[M+H-4H2O]+	4.87	497.199	4600800	3.25246	1	1	1	1	4		1 species hit (27-deoxy-5-hydroxy-5,6-epoxy)	CC1=C(C)C(=O)OC(C(C)C2(O)CCC3C4C5OC5C5(O)CC(OS(=O)(=O)O)CC(=O)C5(C)C4CCC32C)C1	UPDQBLXDBCLBFJ-UHFFFAOYSA-N	Ergostane steroids	[M+H-4H2O]+	Q105276730	C28H40O10S	A
Lab5_87	UNPD55926	InChI=1S/C31H49N7O9/c1-5-6-7-10-20(30(44)45)16-25(39)37-23(11-8-13-32-37)28(42)36-22-17-47-31(46)24-12-9-14-33-38(24)29(43)19(4)34-26(40)21(15-18(2)3)35-27(22)41/h13,18-24,33H,5-12,14-17H2,1-4H3,(H,34,40)(H,35,41)(H,36,42)(H,44,45)	CCCCCC(C(O)=O)CC(N1C(C(O)=NC(C(O)=NC(C(O)=N2)CC(C)C)COC(C3CCCNN3C(C2C)=O)=O)CCC=N1)=O	Cyclic peptides, Depsipeptides	Oligopeptides	Amino acids and Peptides, Polyketides	FALSE	YYIFRWLBTUAIOT-UHFFFAOYSA-N	NA	C31H49N7O9	3	NR	3NR	[M-C6H10O5+H]+	[M+H-C6H10O4]+	5.262	502.317	1.44564e+06	2.85256	2	1	1	1	5		withaferin A	CC1=C(CO)C(=O)OC(C(C)C2CCC3C4CC5OC56C(O)C=CC(=O)C6(C)C4CCC23C)C1	DBRXOUCRJQVYJQ-UHFFFAOYSA-N	Ergostane steroids	[M+H+NH3+CH3OH-H2O]+	Q6606395	C28H38O6	A
Lab6_85	[3-hydroxy-1-oxo-1-(2,3,4,5,6-pentahydroxyhexoxy)decan-5-yl] 3,5-dihydroxydecanoate	InChI=1S/C26H50O12/c1-3-5-7-9-17(28)11-18(29)14-24(34)38-20(10-8-6-4-2)12-19(30)13-23(33)37-16-22(32)26(36)25(35)21(31)15-27/h17-22,25-32,35-36H,3-16H2,1-2H3	CCCCCC(O)CC(O)CC(OC(CC(O)CC(OCC(O)C(O)C(O)C(O)CO)=O)CCCCC)=O	Fatty acids, Polyketides	NA	Fatty acids, Polyketides	FALSE	JPGYRFJJNVYGPI	501.309	C26H50O12	4	NR	4NR	[M+H]+	[M+H]+	5.96578	502.317	7.19034e+06	0.119966	1	1	1	1	4		withanone and 2 species hits (27-deoxy-5-hydroxy-6,7-epoxy)	CC1=C(C)C(=O)OC(C(C)C2(O)CCC3C4C5OC5C5(O)CC=CC(=O)C5(C)C4CCC32C)C1|CC1=C(C)C(=O)OC(C(C)(O)C2CCC3C4C5OC5C5(O)CC=CC(=O)C5(C)C4CCC32C)C1|CC1=C(C)C(=O)OC(C(C)C2CCC3C2(C)CCC2C3(O)C3OC3C3(O)CC=CC(=O)C23C)C1	FAZIYUIDUNHZRG-UHFFFAOYSA-N	Ergostane steroids	[M+H+NH3+CH3OH-H2O]+	Q27279346|Q104991227|Q105205754	C28H38O6	A
Lab6_101	4beta-deoxyphorbol 12-tiglate-13-isobutyrate (4-dPE A) / isolated from Euphorbia amygdaloides ssp. semiperfoliata	InChI=1S/C29H40O7/c1-9-15(4)26(33)35-24-17(6)28(34)20-10-16(5)22(31)19(20)11-18(13-30)12-21(28)23-27(7,8)29(23,24)36-25(32)14(2)3/h9-10,12,14,17,19-21,23-24,30,34H,11,13H2,1-8H3/b15-9+/t17-,19+,20-,21+,23-,24-,28+,29-/m1/s1	C/C([H])=C(C(O[C@]1([H])[C@@]([C@]2(O)[C@]([C@]3([H])CC(CO)=C[C@@]2([H])[C@]([C@@]14OC(C(C)C)=O)([H])C4(C)C)([H])C=C(C3=O)C)([H])C)=O)\C	Tigliane diterpenoids	Diterpenoids	Terpenoids	FALSE	LIKKXXHSQQGZKK	501.309	C29H40O7	4	NR	4NR	[M+H]+	[M+H]+	5.25942	502.317	3.96264e+06	1.92975	2	1	1	1	5		withaferin A	CC1=C(CO)C(=O)OC(C(C)C2CCC3C4CC5OC56C(O)C=CC(=O)C6(C)C4CCC23C)C1	DBRXOUCRJQVYJQ-UHFFFAOYSA-N	Ergostane steroids	[M+H+NH3+CH3OH-H2O]+	Q6606395	C28H38O6	A
Lab1_97	Withaoxylactone	InChI=1S/C28H38O8/c1-12-7-19(34-24(33)14(12)11-29)13(2)16-8-21-27(35-21)17-9-22-28(36-22)23(32)18(30)10-20(31)26(28,4)15(17)5-6-25(16,27)3/h13,15-19,21-23,29-30,32H,5-11H2,1-4H3	CC(CC(O1)C(C2CC(O3)C43C(C(C56C)CCC24C)CC(O7)C67C(O)C(O)CC5=O)C)=C(C1=O)CO	Ergostane steroids	Steroids	Terpenoids	FALSE	DVMRXXYECRHVNS-UHFFFAOYSA-N	502.258	C28H38O8	5	a	5a	[M+H]+	[M+H]+	4.06175	503.265	56102.9	1.06293	1	1	1	1	4	no MS2	NA	NA	NA	NA	NA	NA	NA	NA
Lab6_16_1	Withaferin A	InChI=1S/C28H38O6/c1-14-11-21(33-25(32)17(14)13-29)15(2)18-5-6-19-16-12-24-28(34-24)23(31)8-7-22(30)27(28,4)20(16)9-10-26(18,19)3/h7-8,15-16,18-21,23-24,29,31H,5-6,9-13H2,1-4H3/t15-,16-,18+,19-,20-,21-,23+,24+,26+,27-,28+/m0/s1	CC(C[C@@](O1)([H])[C@@]([C@@]2([H])CC[C@@]3([H])[C@]([C@]([C@@]45C)([H])CC[C@]23C)([H])C[C@](O6)([H])[C@]56[C@@](O)([H])C=CC4=O)([H])C)=C(C1=O)CO	Ergostane steroids	Steroids	Terpenoids	FALSE	DBRXOUCRJQVYJQ-SRPJUWTQSA-N	470.267	C28H38O6	2	a	2a	[[M+H]+CH3OH]+	[M+H+CH3OH]+	5.28317	503.3	2.29954e+08	3.88944	1	1	1	1	4	not observed	NA	NA	NA	NA	NA	NA	NA	NA
Lab1_125	Quresimine A	InChI=1S/C29H42O7/c1-14-10-21(35-26(33)17(14)13-30)15(2)18-6-7-19-16-11-24-29(36-24)25(32)22(34-5)12-23(31)28(29,4)20(16)8-9-27(18,19)3/h15-16,18-22,24-25,30,32H,6-13H2,1-5H3	CC(CC(O1)C(C2CCC3C(C(C45C)CCC23C)CC(O6)C56C(O)C(OC)CC4=O)C)=C(C1=O)CO	Ergostane steroids	Steroids	Terpenoids	FALSE	MKTMIPAPOLDOQT-UHFFFAOYSA-N	502.294	C29H42O7	5	a	5a	[M+H]+	[M+H]+	5.38302	503.301	2.958e+06	3.30652	2	2	2	1	7	RSD 40.8%	NA	NA	NA	NA	NA	NA	NA	NA
Lab1_146	Petuniolide_F	InChI=1S/C29H42O7/c1-15(19-14-26(6)24(3,4)35-27(7,33-19)36-26)17-8-9-18-21-22-23(32-22)29(11-10-20(30)34-29)16(2)28(21,31)13-12-25(17,18)5/h12-13,15-19,21-23,31H,8-11,14H2,1-7H3	CC(C(OC12C)CC(C(C)(O1)C)(O2)C)C(C(C=CC34O)5C)CCC5C4C(O6)C6C7(C3C)CCC(O7)=O	Ergostane steroids	Steroids	Terpenoids	FALSE	UZOOKEKGKPPWNZ-UHFFFAOYSA-N	502.293	C29H42O7	3	NR	3NR	[M+H]+	[M+H]+	5.38302	503.301	2.958e+06	4.28551	2	2	2	1	7	RSD 40.8%	NA	NA	NA	NA	NA	NA	NA	NA
Lab8_48	NA	InChI=1S/C28H38O7/c1-14-12-21(34-23(31)15(14)2)26(5,32)18-9-11-27(33)17-13-22-28(35-22)20(30)7-6-19(29)25(28,4)16(17)8-10-24(18,27)3/h6-7,16-18,20-22,30,32-33H,8-13H2,1-5H3	CC(CC(O1)C(C2CCC3(O)C(C(C45C)CCC23C)CC(O6)C56C(O)C=CC4=O)(O)C)=C(C1=O)C	Ergostane steroids	Steroids	Terpenoids	FALSE	IYJCHCJFKFPISJ-UHFFFAOYSA-N	486.262	C28H38O7	5	NR	5NR	[M + H3N + H]+	[M+H+NH3]+	5.71	504.296	1.21353e+06	1.40496	1	1	1	1	4		1 species hits (27-hydroxy-5-hydroxy-6,7-epoxy)	CC1=C(C)C(=O)OC(C(C)C2(O)CCC3(O)C4C5OC5C5(O)CC=CC(=O)C5(C)C4CCC23C)C1	GRKSPXDGNSOVDH-UHFFFAOYSA-N	Ergostane steroids	[M+H+NH3]+	Q105016147	C28H38O7	A
Lab8_35_3	NA	InChI=1S/C28H40O7/c1-15-13-20(35-23(31)16(15)2)17(3)26(32)11-12-27(33)19-14-22(30)28(34)9-6-7-21(29)25(28,5)18(19)8-10-24(26,27)4/h6-7,17-20,22,30,32-34H,8-14H2,1-5H3	CC(CC(O1)C(C2(O)CCC3(O)C(C(C45C)CCC23C)CC(O)C5(O)CC=CC4=O)C)=C(C1=O)C	Ergostane steroids	Steroids	Terpenoids	FALSE	BRUVTAOWMQDMJB-UHFFFAOYSA-N	488.277	C28H40O7	3	NR	3NR	506.3123[M+NH4]+	[M+H+NH3]+	4.49	506.312	1.16795e+06	1.57273	1	1	1	1	4		3 species hits (27-hydroxy)	CC1=C(CO)C(=O)OC(C(C)C2CCC3C4CC(O)C5(O)C(O)C=CC(=O)C5(C)C4CCC23C)C1|CC1=C(CO)C(=O)OC(C(C)C2CCC3C4CC5OC56C(O)C(O)CC(=O)C6(C)C4CCC23C)C1|CC1=C(CO)C(=O)OC(C(C)C2CCC3C4CC5OC6CC(=O)C(C)(C4CCC23C)C5(O)C6O)C1	MYGPMUHRIQQNSB-UHFFFAOYSA-N|WVMINIQLCDVTLH-UHFFFAOYSA-N|YXNFYOIERQXPKC-UHFFFAOYSA-N	Ergostane steroids	[M+H+NH3]+	Q104888835|Q27137462|Q105367868	C28H40O7	A
Lab8_46_4	Withaferin A	InChI=1S/C28H38O6/c1-14-11-21(33-25(32)17(14)13-29)15(2)18-5-6-19-16-12-24-28(34-24)23(31)8-7-22(30)27(28,4)20(16)9-10-26(18,19)3/h7-8,15-16,18-21,23-24,29,31H,5-6,9-13H2,1-4H3	CC(CC(O1)C(C2CCC3C(C(C45C)CCC23C)CC(O6)C56C(O)C=CC4=O)C)=C(C1=O)CO	Ergostane steroids	Steroids	Terpenoids	FALSE	DBRXOUCRJQVYJQ-UHFFFAOYSA-N	470.267	C28H38O6	3	NR	3NR	509.2299[M+K]+	[M+K]+	5.26	509.23	9.39864e+07	3.88944	3	3	3	2	11		withaferin A	CC1=C(CO)C(=O)OC(C(C)C2CCC3C4CC5OC56C(O)C=CC(=O)C6(C)C4CCC23C)C1	DBRXOUCRJQVYJQ-UHFFFAOYSA-N	Ergostane steroids	[M+K]+	Q6606395	C28H38O6	A
Lab6_16_5	Withaferin A	InChI=1S/C28H38O6/c1-14-11-21(33-25(32)17(14)13-29)15(2)18-5-6-19-16-12-24-28(34-24)23(31)8-7-22(30)27(28,4)20(16)9-10-26(18,19)3/h7-8,15-16,18-21,23-24,29,31H,5-6,9-13H2,1-4H3/t15-,16-,18+,19-,20-,21-,23+,24+,26+,27-,28+/m0/s1	CC(C[C@@](O1)([H])[C@@]([C@@]2([H])CC[C@@]3([H])[C@]([C@]([C@@]45C)([H])CC[C@]23C)([H])C[C@](O6)([H])[C@]56[C@@](O)([H])C=CC4=O)([H])C)=C(C1=O)CO	Ergostane steroids	Steroids	Terpenoids	FALSE	DBRXOUCRJQVYJQ-SRPJUWTQSA-N	470.267	C28H38O6	2	a	2a	[M+K]+	[M+K]+	5.28317	509.23	2.29954e+08	3.88944	3	3	3	2	11		withaferin A	CC1=C(CO)C(=O)OC(C(C)C2CCC3C4CC5OC56C(O)C=CC(=O)C6(C)C4CCC23C)C1	DBRXOUCRJQVYJQ-UHFFFAOYSA-N	Ergostane steroids	[M+K]+	Q6606395	C28H38O6	A
Lab7_44	NA	InChI=1S/C28H38O6/c1-16-14-23(34-24(31)18(16)15-29)27(4,32)21-11-13-28(33)20-9-8-17-6-5-7-22(30)26(17,3)19(20)10-12-25(21,28)2/h5-6,8,19-21,23,29,32-33H,7,9-15H2,1-4H3	CC(CC(O1)C(C2CCC3(O)C(C4CCC23C)CC=C(C45C)C=CCC5=O)(O)C)=C(C1=O)CO	Ergostane steroids	Steroids	Terpenoids	FALSE	DZDCMRGAFABKLR-UHFFFAOYSA-N	470.267	C28H38O6	5	a	5a	[M+K]+	[M+K]+	5.27	509.23	27133900	2.63727	3	3	2	1	9		withaferin A	CC1=C(CO)C(=O)OC(C(C)C2CCC3C4CC5OC56C(O)C=CC(=O)C6(C)C4CCC23C)C1	DBRXOUCRJQVYJQ-UHFFFAOYSA-N	Ergostane steroids	[M+K]+	Q6606395	C28H38O6	A
Lab7_43	NA	InChI=1S/C28H40O6/c1-14-11-21(33-25(32)17(14)13-29)15(2)18-5-6-19-16-12-24-28(34-24)23(31)8-7-22(30)27(28,4)20(16)9-10-26(18,19)3/h15-16,18-21,23-24,29,31H,5-13H2,1-4H3	CC(CC(O1)C(C2CCC3C(C(C45C)CCC23C)CC(O6)C56C(O)CCC4=O)C)=C(C1=O)CO	Ergostane steroids	Steroids	Terpenoids	FALSE	YRXCLNDPESBJHL-UHFFFAOYSA-N	470.267	C28H38O6	5	a	5a	[M+K]+	[M+K]+	5.26	509.23	27548000	3.78875	3	3	3	1	10		withaferin A	CC1=C(CO)C(=O)OC(C(C)C2CCC3C4CC5OC56C(O)C=CC(=O)C6(C)C4CCC23C)C1	DBRXOUCRJQVYJQ-UHFFFAOYSA-N	Ergostane steroids	[M+K]+	Q6606395	C28H38O6	A
Lab6_81	2-((7-acetamido-1,2,3-trimethoxy-9-oxo-5,6,7,9-tetrahydrobenzo[a]heptalen-10-yl)amino)-N-(3-(5-isopropyl-1H-1,2,4-triazol-3-yl)phenyl)-4-methylpentanamide	InChI=1S/C38H46N6O6/c1-20(2)16-30(38(47)40-25-11-9-10-24(17-25)37-42-36(21(3)4)43-44-37)41-29-15-13-26-27(19-31(29)46)28(39-22(5)45)14-12-23-18-32(48-6)34(49-7)35(50-8)33(23)26/h9-11,13,15,17-21,28,30H,12,14,16H2,1-8H3,(H,39,45)(H,40,47)(H,41,46)(H,42,43,44)	CC(CC(NC1=CC=C2C(C(N=C(O)C)CCC3=CC(OC)=C(OC)C(OC)=C32)=CC1=O)C(O)=NC4=CC=CC(C5=NNC(C(C)C)=N5)=C4)C	Alkaloids	NA	Alkaloids	FALSE	WJTIKZWXSWMEDO	508.223	C38H46N6O6	4	NR	4NR	[M+H]+	[M+H]+	5.95758	509.231	1.04776e+07	5.74641	2	1	1	1	5		withanone and 2 species hits (27-deoxy-5-hydroxy-6,7-epoxy)	CC1=C(C)C(=O)OC(C(C)C2(O)CCC3C4C5OC5C5(O)CC=CC(=O)C5(C)C4CCC32C)C1|CC1=C(C)C(=O)OC(C(C)(O)C2CCC3C4C5OC5C5(O)CC=CC(=O)C5(C)C4CCC32C)C1|CC1=C(C)C(=O)OC(C(C)C2CCC3C2(C)CCC2C3(O)C3OC3C3(O)CC=CC(=O)C23C)C1	FAZIYUIDUNHZRG-UHFFFAOYSA-N	Ergostane steroids	[M+K]+	Q27279346|Q104991227|Q105205754	C28H38O6	A
Lab8_50_3	withanone	InChI=1S/C28H38O6/c1-14-13-19(33-24(30)15(14)2)16(3)27(31)12-9-17-21-18(8-11-25(17,27)4)26(5)20(29)7-6-10-28(26,32)23-22(21)34-23/h6-7,16-19,21-23,31-32H,8-13H2,1-5H3	CC(CC(O1)C(C2(O)CCC3C(C(O4)C4C5(O)CC=CC6=O)C(C65C)CCC32C)C)=C(C1=O)C	Ergostane steroids	Steroids	Terpenoids	FALSE	FAZIYUIDUNHZRG-UHFFFAOYSA-N	470.267	C28H38O6	3	NR	3NR	509.231[M+K]+	[M+K]+	5.96	509.231	1.59157e+08	2.0751	2	1	1	1	5		withanone and 2 species hits (27-deoxy-5-hydroxy-6,7-epoxy)	CC1=C(C)C(=O)OC(C(C)C2(O)CCC3C4C5OC5C5(O)CC=CC(=O)C5(C)C4CCC32C)C1|CC1=C(C)C(=O)OC(C(C)(O)C2CCC3C4C5OC5C5(O)CC=CC(=O)C5(C)C4CCC32C)C1|CC1=C(C)C(=O)OC(C(C)C2CCC3C2(C)CCC2C3(O)C3OC3C3(O)CC=CC(=O)C23C)C1	FAZIYUIDUNHZRG-UHFFFAOYSA-N	Ergostane steroids	[M+K]+	Q27279346|Q104991227|Q105205754	C28H38O6	A
Lab8_49_3	withanolide A	InChI=1S/C28H38O6/c1-14-13-20(33-24(30)15(14)2)27(5,31)18-9-8-16-21-17(10-12-25(16,18)3)26(4)19(29)7-6-11-28(26,32)23-22(21)34-23/h6-7,16-18,20-23,31-32H,8-13H2,1-5H3	CC(CC(O1)C(C2CCC3C(C(O4)C4C5(O)CC=CC6=O)C(C65C)CCC32C)(O)C)=C(C1=O)C	Ergostane steroids	Steroids	Terpenoids	FALSE	DXWHOKCXBGLTMQ-UHFFFAOYSA-N	470.267	C28H38O6	3	NR	3NR	509.231[M+K]+	[M+K]+	5.77	509.231	2.08583e+07	2.71524	1	1	1	1	4	withanolide A has a RT of 5.89 min	withanone and 2 species hits (27-deoxy-5-hydroxy-6,7-epoxy)	CC1=C(C)C(=O)OC(C(C)C2(O)CCC3C4C5OC5C5(O)CC=CC(=O)C5(C)C4CCC32C)C1|CC1=C(C)C(=O)OC(C(C)(O)C2CCC3C4C5OC5C5(O)CC=CC(=O)C5(C)C4CCC32C)C1|CC1=C(C)C(=O)OC(C(C)C2CCC3C2(C)CCC2C3(O)C3OC3C3(O)CC=CC(=O)C23C)C1	FAZIYUIDUNHZRG-UHFFFAOYSA-N	Ergostane steroids	[M+K]+	Q27279346|Q104991227|Q105205754	C28H38O6	A
Lab8_47_3	27-Hydroxywithanolide B	InChI=1S/C28H38O6/c1-14-12-20(33-25(31)16(14)13-29)15(2)17-7-8-18-22-19(9-11-26(17,18)3)27(4)21(30)6-5-10-28(27,32)24-23(22)34-24/h5-6,15,17-20,22-24,29,32H,7-13H2,1-4H3	CC(CC(O1)C(C2CCC3C(C(O4)C4C5(O)CC=CC6=O)C(C65C)CCC23C)C)=C(C1=O)CO	Ergostane steroids	Steroids	Terpenoids	FALSE	AWVMHXZWAKRDGG-UHFFFAOYSA-N	470.267	C28H38O6	3	NR	3NR	509.231[M+K]+	[M+K]+	5.57	509.231	7.95654e+06	3.44243	2	1	1	1	5		2 species hits (27-deoxy-4-hydroxy-5,6-epoxy)	CC1=C(C)C(=O)OC(C(C)(O)C2CCC3C4C5OC5C5(O)CC=CC(=O)C5(C)C4CCC32C)C1|CC1=C(C)C(=O)OC(C(C)C2CCC3C2(C)CCC2C3(O)C3OC3C3(O)CC=CC(=O)C23C)C1	DXWHOKCXBGLTMQ-UHFFFAOYSA-N|PCIGVPZLKMKHGY-UHFFFAOYSA-N	Ergostane steroids	[M+K]+	Q105249100|Q27134876	C28H38O6	A
Lab5_69	Unknown	NA	NA	NA	NA	NA	NA	Unknown	NA	Unknown	4	NR	4NR	[M+H]+	[M+H]+	5.574	509.231	1.83061e+06	0	2	1	0	0	3		2 species hits (27-deoxy-4-hydroxy-5,6-epoxy)	CC1=C(C)C(=O)OC(C(C)(O)C2CCC3C4C5OC5C5(O)CC=CC(=O)C5(C)C4CCC32C)C1|CC1=C(C)C(=O)OC(C(C)C2CCC3C2(C)CCC2C3(O)C3OC3C3(O)CC=CC(=O)C23C)C1	DXWHOKCXBGLTMQ-UHFFFAOYSA-N|PCIGVPZLKMKHGY-UHFFFAOYSA-N	Ergostane steroids	[M+K]+	Q105249100|Q27134876	C28H38O6	A
Lab6_78	icariin	InChI=1S/C33H40O15/c1-13(2)5-10-17-19(45-33-28(42)26(40)23(37)20(12-34)46-33)11-18(35)21-24(38)31(48-32-27(41)25(39)22(36)14(3)44-32)29(47-30(17)21)15-6-8-16(43-4)9-7-15/h5-9,11,14,20,22-23,25-28,32-37,39-42H,10,12H2,1-4H3/t14-,20+,22-,23+,25+,26-,27+,28+,32-,33+/m0/s1	CC(C)=CCC1=C(O[C@@]2([H])[C@@](O)([H])[C@](O)([H])[C@@](O)([H])[C@@](O2)([H])CO)C=C(O)C3=C1OC(C4=CC=C(OC)C=C4)=C(O[C@@]5([H])[C@@](O)([H])[C@@](O)([H])[C@](O)([H])[C@](O5)([H])C)C3=O	Flavonol glycosides	Flavonoids	Shikimates and Phenylpropanoids	TRUE	TZJALUIVHRYQQB	508.244	C33H40O15	4	NR	4NR	[M+H]+	[M+H]+	4.17627	509.252	1.06407e+07	1.62811	2	1	1	1	5		5 species hits (27-deoxy)	CC1=C(C)C(=O)OC(C(C)(O)C2(O)CCC3(O)C4CC5OC56CC=CC(=O)C6(C)C4CCC32C)C1|CC1=C(C)C(=O)OC(C(C)(O)C2(O)CCC3C4C(O)C5OC56CC=CC(=O)C6(C)C4CCC32C)C1|CC1=C(C)C(=O)OC(C(C)(O)C2(O)CCC3C4CC5OC56C(O)C=CC(=O)C6(C)C4CCC32C)C1|CC1=C(C)C(=O)OC(C(C)(O)C2CCC3(O)C4CC5OC56C(O)C=CC(=O)C6(C)C4CCC23C)C1|CC1=C(C)C(=O)OC(C(C)C2(O)CCC3(O)C4C5OC5C5(O)CC=CC(=O)C5(C)C4CCC23C)C1	RUVPNJSJTWTANE-UHFFFAOYSA-N|JDXYJGMBBZUXJW-UHFFFAOYSA-N|JVEUOKCSZLCPOI-UHFFFAOYSA-N|IYJCHCJFKFPISJ-UHFFFAOYSA-N|GRKSPXDGNSOVDH-UHFFFAOYSA-N	Ergostane steroids	[M+Na]+	Q105245819|Q105125845|Q105135645|Q105122774|Q105016147	C28H38O7	A
Lab4_53_1	Withastramonolide	InChI=1S/C28H38O7/c1-13-10-19(34-25(32)15(13)12-29)14(2)16-7-8-17-22-18(11-21(31)26(16,17)3)27(4)20(30)6-5-9-28(27,33)24-23(22)35-24/h5-6,14,16-19,21-24,29,31,33H,7-12H2,1-4H3/t14-,16+,17-,18-,19+,21-,22-,23-,24-,26+,27-,28-/m0/s1	CC(C[C@](O1)([H])[C@@]([C@@]2([H])CC[C@@]3([H])[C@@]([C@@](O4)([H])[C@@]4([H])[C@@]5(O)CC=CC6=O)([H])[C@]([C@@]65C)([H])C[C@@](O)([H])[C@]23C)([H])C)=C(C1=O)CO	Ergostane steroids	Steroids	Terpenoids	FALSE	ZYXVOZNURJLMFP-BNNRDBEOSA-N	486.262	C28H38O7	2	c	2c	M+Na	[M+Na]+	4.18	509.252	1.60479e+06	1.58343	2	1	1	1	5		5 species hits (27-deoxy)	CC1=C(C)C(=O)OC(C(C)(O)C2(O)CCC3(O)C4CC5OC56CC=CC(=O)C6(C)C4CCC32C)C1|CC1=C(C)C(=O)OC(C(C)(O)C2(O)CCC3C4C(O)C5OC56CC=CC(=O)C6(C)C4CCC32C)C1|CC1=C(C)C(=O)OC(C(C)(O)C2(O)CCC3C4CC5OC56C(O)C=CC(=O)C6(C)C4CCC32C)C1|CC1=C(C)C(=O)OC(C(C)(O)C2CCC3(O)C4CC5OC56C(O)C=CC(=O)C6(C)C4CCC23C)C1|CC1=C(C)C(=O)OC(C(C)C2(O)CCC3(O)C4C5OC5C5(O)CC=CC(=O)C5(C)C4CCC23C)C1	RUVPNJSJTWTANE-UHFFFAOYSA-N|JDXYJGMBBZUXJW-UHFFFAOYSA-N|JVEUOKCSZLCPOI-UHFFFAOYSA-N|IYJCHCJFKFPISJ-UHFFFAOYSA-N|GRKSPXDGNSOVDH-UHFFFAOYSA-N	Ergostane steroids	[M+Na]+	Q105245819|Q105125845|Q105135645|Q105122774|Q105016147	C28H38O7	A
Lab4_54_2	27-Hydroxywithanone	InChI=1S/C28H38O7/c1-14-12-19(34-24(31)16(14)13-29)15(2)27(32)11-8-17-21-18(7-10-25(17,27)3)26(4)20(30)6-5-9-28(26,33)23-22(21)35-23/h5-6,15,17-19,21-23,29,32-33H,7-13H2,1-4H3/t15-,17+,18+,19-,21+,22+,23+,25+,26+,27+,28+/m1/s1	CC(C[C@](O1)([H])[C@@]([C@@]2(O)CC[C@@]3([H])[C@@]([C@@](O4)([H])[C@@]4([H])[C@@]5(O)CC=CC6=O)([H])[C@]([C@@]65C)([H])CC[C@@]32C)([H])C)=C(C1=O)CO	Ergostane steroids	Steroids	Terpenoids	FALSE	XOKCBESGXYESDY-LGZUTLPBSA-N	486.262	C28H38O7	2	c	2c	M+Na	[M+Na]+	4.45	509.253	109319	1.47177	1	1	1	1	4		5 species hits (27-deoxy)	CC1=C(C)C(=O)OC(C(C)(O)C2(O)CCC3(O)C4CC5OC56CC=CC(=O)C6(C)C4CCC32C)C1|CC1=C(C)C(=O)OC(C(C)(O)C2(O)CCC3C4C(O)C5OC56CC=CC(=O)C6(C)C4CCC32C)C1|CC1=C(C)C(=O)OC(C(C)(O)C2(O)CCC3C4CC5OC56C(O)C=CC(=O)C6(C)C4CCC32C)C1|CC1=C(C)C(=O)OC(C(C)(O)C2CCC3(O)C4CC5OC56C(O)C=CC(=O)C6(C)C4CCC23C)C1|CC1=C(C)C(=O)OC(C(C)C2(O)CCC3(O)C4C5OC5C5(O)CC=CC(=O)C5(C)C4CCC23C)C1	RUVPNJSJTWTANE-UHFFFAOYSA-N|JDXYJGMBBZUXJW-UHFFFAOYSA-N|JVEUOKCSZLCPOI-UHFFFAOYSA-N|IYJCHCJFKFPISJ-UHFFFAOYSA-N|GRKSPXDGNSOVDH-UHFFFAOYSA-N	Ergostane steroids	[M+Na]+	Q105245819|Q105125845|Q105135645|Q105122774|Q105016147	C28H38O7	A
Lab6_116	Hypocrellin C	InChI=1S/C30H24O9/c1-10-7-12-18-23-19(27(34)29(12)38-5)13(32)8-15(36-3)21(23)22-16(37-4)9-14(33)20-25(22)24(18)26(17(10)11(2)31)30(39-6)28(20)35/h8-9,32-33H,7H2,1-6H3	CC(CC(C1=C2C3=C4C(O)=CC(OC)=C3C5=C(OC)C=C(O)C6=C15)=C(OC)C6=O)=C(C2=C(OC)C4=O)C(C)=O	Polycyclic aromatic polyketides	Polycyclic aromatic polyketides	Polyketides	FALSE	APTUSGMALOMQQL	508.246	C30H24O9	4	NR	4NR	[M+H]+	[M+H]+	4.7183	509.254	1.79727e+06	3.13115	1	1	1	1	4	Fungi annotation	1 species hits (27-hydroxy-5-hydroxy-6,7-epoxy)	CC1=C(C)C(=O)OC(C(C)C2(O)CCC3(O)C4C5OC5C5(O)CC=CC(=O)C5(C)C4CCC23C)C1	GRKSPXDGNSOVDH-UHFFFAOYSA-N	Ergostane steroids	[M+Na]+	Q105016147	C28H38O7	A
Lab1_127	6,7-Epoxy-5,16-dihydroxy-1-oxowitha-2,17(20),24-trienolide	InChI=1S/C30H38O7/c1-14-12-20(36-27(33)15(14)2)16(3)24-21(35-17(4)31)13-19-23-18(9-11-28(19,24)5)29(6)22(32)8-7-10-30(29,34)26-25(23)37-26/h7-8,18-21,23,25-26,34H,9-13H2,1-6H3/b24-16+	CC(CC(O1)/C(C)=C2C(OC(C)=O)CC3C(C(O4)C4C5(O)CC=CC6=O)C(C65C)CCC3\2C)=C(C1=O)C	Ergostane steroids	Steroids	Terpenoids	FALSE	LNGNKHSYFSLHKD-LFVJCYFKSA-N	510.26	C30H38O7	5	a	5a	[M+H]+	[M+H]+	4.49608	511.267	1.43515e+06	1.92726	3	2	3	2	10		3 species hits (27-hydroxy)	CC1=C(CO)C(=O)OC(C(C)C2CCC3C4CC(O)C5(O)C(O)C=CC(=O)C5(C)C4CCC23C)C1|CC1=C(CO)C(=O)OC(C(C)C2CCC3C4CC5OC56C(O)C(O)CC(=O)C6(C)C4CCC23C)C1|CC1=C(CO)C(=O)OC(C(C)C2CCC3C4CC5OC6CC(=O)C(C)(C4CCC23C)C5(O)C6O)C1	MYGPMUHRIQQNSB-UHFFFAOYSA-N|WVMINIQLCDVTLH-UHFFFAOYSA-N|YXNFYOIERQXPKC-UHFFFAOYSA-N	Ergostane steroids	[M+Na]+	Q104888835|Q27137462|Q105367868	C28H40O7	A
Lab1_128	6,7-Epoxy-5,16-dihydroxy-1-oxowitha-2,17(20),24-trienolide	InChI=1S/C30H38O7/c1-14-12-20(36-27(33)15(14)2)16(3)24-21(35-17(4)31)13-19-23-18(9-11-28(19,24)5)29(6)22(32)8-7-10-30(29,34)26-25(23)37-26/h7-8,18-21,23,25-26,34H,9-13H2,1-6H3/b24-16+	CC(CC(O1)/C(C)=C2C(OC(C)=O)CC3C(C(O4)C4C5(O)CC=CC6=O)C(C65C)CCC3\2C)=C(C1=O)C	Ergostane steroids	Steroids	Terpenoids	FALSE	LNGNKHSYFSLHKD-LFVJCYFKSA-N	510.26	C30H38O7	5	a	5a	[M+H]+	[M+H]+	4.92669	511.268	350771	1.92726	1	1	1	1	4		3 species hits (27-hydroxy)	CC1=C(CO)C(=O)OC(C(C)C2CCC3C4CC(O)C5(O)C(O)C=CC(=O)C5(C)C4CCC23C)C1|CC1=C(CO)C(=O)OC(C(C)C2CCC3C4CC5OC56C(O)C(O)CC(=O)C6(C)C4CCC23C)C1|CC1=C(CO)C(=O)OC(C(C)C2CCC3C4CC5OC6CC(=O)C(C)(C4CCC23C)C5(O)C6O)C1	MYGPMUHRIQQNSB-UHFFFAOYSA-N|WVMINIQLCDVTLH-UHFFFAOYSA-N|YXNFYOIERQXPKC-UHFFFAOYSA-N	Ergostane steroids	[M+Na]+	Q104888835|Q27137462|Q105367868	C28H40O7	A
Lab8_35_2	NA	InChI=1S/C28H40O7/c1-15-13-20(35-23(31)16(15)2)17(3)26(32)11-12-27(33)19-14-22(30)28(34)9-6-7-21(29)25(28,5)18(19)8-10-24(26,27)4/h6-7,17-20,22,30,32-34H,8-14H2,1-5H3	CC(CC(O1)C(C2(O)CCC3(O)C(C(C45C)CCC23C)CC(O)C5(O)CC=CC4=O)C)=C(C1=O)C	Ergostane steroids	Steroids	Terpenoids	FALSE	BRUVTAOWMQDMJB-UHFFFAOYSA-N	488.277	C28H40O7	3	NR	3NR	511.2677[M+Na]+	[M+Na]+	4.49	511.268	1.16795e+06	1.57273	3	1	3	1	8		3 species hits (27-hydroxy)	CC1=C(CO)C(=O)OC(C(C)C2CCC3C4CC(O)C5(O)C(O)C=CC(=O)C5(C)C4CCC23C)C1|CC1=C(CO)C(=O)OC(C(C)C2CCC3C4CC5OC56C(O)C(O)CC(=O)C6(C)C4CCC23C)C1|CC1=C(CO)C(=O)OC(C(C)C2CCC3C4CC5OC6CC(=O)C(C)(C4CCC23C)C5(O)C6O)C1	MYGPMUHRIQQNSB-UHFFFAOYSA-N|WVMINIQLCDVTLH-UHFFFAOYSA-N|YXNFYOIERQXPKC-UHFFFAOYSA-N	Ergostane steroids	[M+Na]+	Q104888835|Q27137462|Q105367868	C28H40O7	A
Lab5_70	6,7-Epoxy-5,16-dihydroxy-1-oxowitha-2,17(20),24-trienolide; 16-Ac	InChI=1S/C30H38O7/c1-14-12-20(36-27(33)15(14)2)16(3)24-21(35-17(4)31)13-19-23-18(9-11-28(19,24)5)29(6)22(32)8-7-10-30(29,34)26-25(23)37-26/h7-8,18-21,23,25-26,34H,9-13H2,1-6H3	CC(CC(O1)C(C)=C2C(OC(C)=O)CC3C(C(O4)C4C5(O)CC=CC6=O)C(C65C)CCC32C)=C(C1=O)C	Ergostane steroids	Steroids	Terpenoids	FALSE	LNGNKHSYFSLHKD-UHFFFAOYSA-N	NA	C30H38O7	3	b	3b	[M+H]+	[M+H]+	4.495	511.268	529785	1.92726	3	2	3	2	10		3 species hits (27-hydroxy)	CC1=C(CO)C(=O)OC(C(C)C2CCC3C4CC(O)C5(O)C(O)C=CC(=O)C5(C)C4CCC23C)C1|CC1=C(CO)C(=O)OC(C(C)C2CCC3C4CC5OC56C(O)C(O)CC(=O)C6(C)C4CCC23C)C1|CC1=C(CO)C(=O)OC(C(C)C2CCC3C4CC5OC6CC(=O)C(C)(C4CCC23C)C5(O)C6O)C1	MYGPMUHRIQQNSB-UHFFFAOYSA-N|WVMINIQLCDVTLH-UHFFFAOYSA-N|YXNFYOIERQXPKC-UHFFFAOYSA-N	Ergostane steroids	[M+Na]+	Q104888835|Q27137462|Q105367868	C28H40O7	A
Lab1_102	16-Ac-6,7-Epoxy-5,16-dihydroxy-1-oxowitha-2,17(20),24-trienolide	InChI=1S/C30H38O7/c1-14-12-20(36-27(33)15(14)2)16(3)24-21(35-17(4)31)13-19-23-18(9-11-28(19,24)5)29(6)22(32)8-7-10-30(29,34)26-25(23)37-26/h7-8,18-21,23,25-26,34H,9-13H2,1-6H3/b24-16+	CC(CC(O1)/C(C)=C2C(OC(C)=O)CC3C(C(O4)C4C5(O)CC=CC6=O)C(C65C)CCC3\2C)=C(C1=O)C	Ergostane steroids	Steroids	Terpenoids	FALSE	LNGNKHSYFSLHKD-LFVJCYFKSA-N	510.261	C30H38O7	5	a	5a	[M+H]+	[M+H]+	3.84615	511.268	104345	1.92726	1	1	1	1	4	no MS2	NA	NA	NA	NA	NA	NA	NA	NA
Lab1_92	6,7-Epoxy-5,16-dihydroxy-1-oxowitha-2,17(20),24-trienolide	InChI=1S/C30H38O7/c1-14-12-20(36-27(33)15(14)2)16(3)24-21(35-17(4)31)13-19-23-18(9-11-28(19,24)5)29(6)22(32)8-7-10-30(29,34)26-25(23)37-26/h7-8,18-21,23,25-26,34H,9-13H2,1-6H3/b24-16+	CC(CC(O1)/C(C)=C2C(OC(C)=O)CC3C(C(O4)C4C5(O)CC=CC6=O)C(C65C)CCC3\2C)=C(C1=O)C	Ergostane steroids	Steroids	Terpenoids	FALSE	LNGNKHSYFSLHKD-LFVJCYFKSA-N	510.263	C30H38O7	5	a	5a	[M+H]+	[M+H]+	5.67517	511.27	39432.4	1.92726	1	1	1	1	4	no MS2	NA	NA	NA	NA	NA	NA	NA	NA
Lab8_51_1	15-[1-(4,5-dimethyl-6-oxo-3,6-dihydro-2H-pyran-2-yl)ethyl]-15-hydroxy-2,16-dimethyl-3-oxo-8-oxapentacyclo[9.7.0.0²,?.0?,?.0¹²,¹?]octadec-4-en-6-yl acetate	InChI=1S/C30H40O7/c1-15-13-22(36-26(33)16(15)2)17(3)29(34)12-10-20-19-14-25-30(37-25)24(35-18(4)31)8-7-23(32)28(30,6)21(19)9-11-27(20,29)5/h7-8,17,19-22,24-25,34H,9-14H2,1-6H3	CC(CC(O1)C(C2(O)CCC3C(C(C45C)CCC32C)CC(O6)C56C(OC(C)=O)C=CC4=O)C)=C(C1=O)C	Ergostane steroids	Steroids	Terpenoids	FALSE	BZEAZPDHCDCHKI-UHFFFAOYSA-N	512.277	C30H40O7	4	NR	4NR	[M + H]+	[M+H]+	6.36	513.286	2.81291e+06	3.04743	1	1	1	1	4		1 genus hit	CC(=O)OCC1=C(C)CC(C(C)C2CCC3C4CC5OC56C(O)C=CC(=O)C6(C)C4CCC23C)OC1=O	ARTYOOFBEGPUAU-UHFFFAOYSA-N	Ergostane steroids	[M+H]+	Q104917567	C30H40O7	B
Lab7_41	NA	InChI=1S/C28H36O5/c1-14-12-21(32-25(31)15(14)2)16(3)18-6-7-19-17-13-24-28(33-24)23(30)9-8-22(29)27(28,5)20(17)10-11-26(18,19)4/h6,8-9,16-17,19-21,23-24,30H,7,10-13H2,1-5H3	CC(CC(O1)C(C2=CCC3C(C(C45C)CCC23C)CC(O6)C56C(O)C=CC4=O)C)=C(C1=O)C	Ergostane steroids	Steroids	Terpenoids	FALSE	AASNMOOLVFBNQX-UHFFFAOYSA-N	568.234	C28H40O10S1	5	a	5a	[M+H-H6O3]+	[M+H-3H2O]+	4.87	515.21	4600800	3.25246	2	1	1	1	5		1 species hit (27-deoxy-5-hydroxy-5,6-epoxy)	CC1=C(C)C(=O)OC(C(C)C2(O)CCC3C4C5OC5C5(O)CC(OS(=O)(=O)O)CC(=O)C5(C)C4CCC32C)C1	UPDQBLXDBCLBFJ-UHFFFAOYSA-N	Ergostane steroids	[M+H-3H2O]+	Q105276730	C28H40O10S	A
Lab6_62	5-[5-(3,5-dihydroxydecanoyloxy)-3-hydroxydecanoyl]oxy-3-hydroxydecanoic acid	InChI=1S/C30H56O10/c1-4-7-10-13-22(31)16-23(32)20-29(37)40-27(15-12-9-6-3)18-25(34)21-30(38)39-26(14-11-8-5-2)17-24(33)19-28(35)36/h22-27,31-34H,4-21H2,1-3H3,(H,35,36)	CCCCCC(O)CC(O)CC(OC(CC(O)CC(OC(CC(O)CC(O)=O)CCCCC)=O)CCCCC)=O	Fatty acid estolides	Fatty esters	Fatty acids	FALSE	RZQNQMRSGMXXMH	514.203	C30H56O10	4	NR	4NR	[M+H]+	[M+H]+	4.85765	515.211	2.75845e+07	5.179	2	1	1	1	5		1 species hit (27-deoxy-5-hydroxy-5,6-epoxy)	CC1=C(C)C(=O)OC(C(C)C2(O)CCC3C4C5OC5C5(O)CC(OS(=O)(=O)O)CC(=O)C5(C)C4CCC32C)C1	UPDQBLXDBCLBFJ-UHFFFAOYSA-N	Ergostane steroids	[M+H-3H2O]+	Q105276730	C28H40O10S	A
Lab6_109	legonoxamine F	InChI=1S/C27H42N4O8/c32-23(28-18-8-4-10-20-31(39)26(35)21-22-11-5-3-6-12-22)13-15-25(34)30(38)19-9-2-1-7-17-29-24(33)14-16-27(36)37/h3,5-6,11-12,38-39H,1-2,4,7-10,13-21H2,(H,28,32)(H,29,33)(H,36,37)	OC(CCC(N(O)CCCCCCN=C(O)CCC(O)=O)=O)=NCCCCCN(O)C(CC1=CC=CC=C1)=O	NA	NA	NA	FALSE	GPZZGDXLEPYIJN	515.325	C27H42N4O8	4	NR	4NR	[M+H]+	[M+H]+	5.95963	516.333	4.34942e+06	0.972469	1	1	0	1	3		withanone and 2 species hits (27-deoxy-5-hydroxy-6,7-epoxy)	CC1=C(C)C(=O)OC(C(C)C2(O)CCC3C4C5OC5C5(O)CC=CC(=O)C5(C)C4CCC32C)C1|CC1=C(C)C(=O)OC(C(C)(O)C2CCC3C4C5OC5C5(O)CC=CC(=O)C5(C)C4CCC32C)C1|CC1=C(C)C(=O)OC(C(C)C2CCC3C2(C)CCC2C3(O)C3OC3C3(O)CC=CC(=O)C23C)C1	FAZIYUIDUNHZRG-UHFFFAOYSA-N	Ergostane steroids	[M+H+NH3+2(CH3OH-H2O)]+	Q27279346|Q104991227|Q105205754	C28H38O6	A
Lab6_92	12-O-[octa-2Z,4E-dienoyl]-13-isobutyroyloxy-4-deoxyphorbol	InChI=1S/C32H44O7/c1-8-9-10-11-12-13-25(34)38-28-20(5)31(37)23-14-19(4)26(35)22(23)15-21(17-33)16-24(31)27-30(6,7)32(27,28)39-29(36)18(2)3/h10-14,16,18,20,22-24,27-28,33,37H,8-9,15,17H2,1-7H3/b11-10+,13-12-/t20-,22+,23-,24+,27-,28-,31+,32-/m1/s1	CCC/C([H])=C([H])/C([H])=C([H])\C(O[C@]1([H])[C@@]([C@]2(O)[C@]([C@]3([H])CC(CO)=C[C@@]2([H])[C@]([C@@]14OC(C(C)C)=O)([H])C4(C)C)([H])C=C(C3=O)C)([H])C)=O	Tigliane diterpenoids	Diterpenoids	Terpenoids	FALSE	SVAPNKGLWRWWCI	516.219	C32H44O7	4	NR	4NR	[M+H]+	[M+H]+	5.32987	517.227	8.4661e+06	3.5204	1	1	1	1	4		unspecified withanolide sulfate	NA	NA	Ergostane steroids	[M+H-2H2O]+	NA	C28H40O9S	NA
Lab3_111	Lysophosphatidylcholine(18:3)	InChI=1S/C26H48NO7P/c1-5-6-7-8-9-10-11-12-13-14-15-16-17-18-19-20-26(29)32-23-25(28)24-34-35(30,31)33-22-21-27(2,3)4/h6-7,9-10,12-13,25,28H,5,8,11,14-24H2,1-4H3/b7-6-,10-9-,13-12-/t25-/m1/s1	CC/C=C\C/C=C\C/C=C\CCCCCCCC(=O)OC[C@H](COP(=O)([O-])OCC[N+](C)(C)C)O	Lysophosphatidylcholines	NA	NA	NA	WKQNRCYKYCKESD-YVHLTTHBSA-N	517.317	C26H48NO7P	2	NR	2NR	[M+H]+1	[M+H]+	6.839	518.325	1.47306e+06	0	1	1	0	1	3		Lysophosphatidylcholine(18:3)	CCC=CCC=CCC=CCCCCCCCC(=O)OCC(COP(=O)([O-])OCC[N+](C)(C)C)O	WKQNRCYKYCKESD-UHFFFAOYSA-N	Lysophosphatidylcholines	[M+H]+	Q27160591	C26H48NO7P	C
Lab6_148	N-benzyl-2-(N-butylbutyramido)butanamide	InChI=1S/C19H30N2O2/c1-4-7-14-21(18(22)11-5-2)17(6-3)19(23)20-15-16-12-9-8-10-13-16/h8-10,12-13,17H,4-7,11,14-15H2,1-3H3,(H,20,23)	CCCCN(C(CCC)=O)C(C(O)=NCC1=CC=CC=C1)CC	Alkaloids	NA	Alkaloids	FALSE	QCIFBUKJPLJNFY	519.321	C19H30N2O2	4	NR	4NR	[M+H]+	[M+H]+	5.38392	520.329	1.24933e+06	3.77272	1	1	1	1	4	RSD 41.9%	NA	NA	NA	NA	NA	NA	NA	NA
Lab3_115	1-Linoleoyl-sn-glycero-3-phosphorylcholine	InChI=1S/C26H50NO7P/c1-5-6-7-8-9-10-11-12-13-14-15-16-17-18-19-20-26(29)32-23-25(28)24-34-35(30,31)33-22-21-27(2,3)4/h9-10,12-13,25,28H,5-8,11,14-24H2,1-4H3/b10-9-,13-12-/t25-/m1/s1	CCCCC/C([H])=C([H])\C/C([H])=C([H])\CCCCCCCC(OC[C@](O)([H])COP([O-])(OCC[N+](C)(C)C)=O)=O	Glycerophospholipids	NA	NA	NA	SPJFYYJXNPEZDW-FTJOPAKQSA-N	519.332	C26H50NO7P	2	NR	2NR	[M+H]+1	[M+H]+	7.317	520.341	927283	4.49156	1	1	0	1	3		1-Linoleoyl-sn-glycero-3-phosphorylcholine	CCCCCC=CCC=CCCCCCCCC(=O)OCC(O)COP(=O)([O-])OCC[N+](C)(C)C	SPJFYYJXNPEZDW-UHFFFAOYSA-N	Glycerophospholipids	[M+H]+	Q27103871	C26H50NO7P	NA
Lab1_96	Withanolide C	InChI=1S/C28H39ClO7/c1-15-13-21(36-22(32)16(15)2)25(5,33)28(35)12-11-27(34)18-14-20(31)26(29)9-6-7-19(30)24(26,4)17(18)8-10-23(27,28)3/h6-7,17-18,20-21,31,33-35H,8-14H2,1-5H3	CC(CC(O1)C(C2(O)CCC3(O)C(C(C45C)CCC32C)CC(O)C5(Cl)CC=CC4=O)(O)C)=C(C1=O)C	Ergostane steroids	Steroids	Terpenoids	FALSE	JEJZNYLQNCIUEG-UHFFFAOYSA-	522.239	C28H39ClO7	5	a	5a	[M+H]+	[M+H]+	7.16762	523.246	42784.8	1.52923	1	1	1	1	4	no MS2	NA	NA	NA	NA	NA	NA	NA	NA
Lab7_30	NA	InChI=1S/C28H40O7/c1-13-9-20(35-25(32)16(13)12-29)14(2)17-5-6-18-15-10-23-28(33)24(31)21(34-23)11-22(30)27(28,4)19(15)7-8-26(17,18)3/h14-15,17-21,23-24,29,31,33H,5-12H2,1-4H3	CC(CC(O1)C(C2CCC3C(C(C45C)CCC23C)CC6C5(O)C(O)C(O6)CC4=O)C)=C(C1=O)CO	Ergostane steroids	Steroids	Terpenoids	FALSE	YXNFYOIERQXPKC-UHFFFAOYSA-N	486.262	C28H38O7	5	a	5a	[M+K]+	[M+K]+	4.15	525.225	10203400	3.21582	2	1	1	1	5		5 species hits (27-deoxy)	CC1=C(C)C(=O)OC(C(C)(O)C2(O)CCC3(O)C4CC5OC56CC=CC(=O)C6(C)C4CCC32C)C1|CC1=C(C)C(=O)OC(C(C)(O)C2(O)CCC3C4C(O)C5OC56CC=CC(=O)C6(C)C4CCC32C)C1|CC1=C(C)C(=O)OC(C(C)(O)C2(O)CCC3C4CC5OC56C(O)C=CC(=O)C6(C)C4CCC32C)C1|CC1=C(C)C(=O)OC(C(C)(O)C2CCC3(O)C4CC5OC56C(O)C=CC(=O)C6(C)C4CCC23C)C1|CC1=C(C)C(=O)OC(C(C)C2(O)CCC3(O)C4C5OC5C5(O)CC=CC(=O)C5(C)C4CCC23C)C1	RUVPNJSJTWTANE-UHFFFAOYSA-N|JDXYJGMBBZUXJW-UHFFFAOYSA-N|JVEUOKCSZLCPOI-UHFFFAOYSA-N|IYJCHCJFKFPISJ-UHFFFAOYSA-N|GRKSPXDGNSOVDH-UHFFFAOYSA-N	Ergostane steroids	[M+K]+	Q105245819|Q105125845|Q105135645|Q105122774|Q105016147	C28H38O7	A
Lab6_106	bis[2-(2-butoxyethoxy)ethyl] hexanedioate	InChI=1S/C22H42O8/c1-3-5-11-25-13-15-27-17-19-29-21(23)9-7-8-10-22(24)30-20-18-28-16-14-26-12-6-4-2/h3-20H2,1-2H3	CCCCOCCOCCOC(CCCCC(OCCOCCOCCCC)=O)=O	Triacylglycerols	Glycerolipids	Fatty acids	FALSE	SCABKEBYDRTODC	524.218	C22H42O8	4	NR	4NR	[M+H]+	[M+H]+	4.1742	525.226	4.16929e+06	2.50564	2	1	1	1	5		5 species hits (27-deoxy)	CC1=C(C)C(=O)OC(C(C)(O)C2(O)CCC3(O)C4CC5OC56CC=CC(=O)C6(C)C4CCC32C)C1|CC1=C(C)C(=O)OC(C(C)(O)C2(O)CCC3C4C(O)C5OC56CC=CC(=O)C6(C)C4CCC32C)C1|CC1=C(C)C(=O)OC(C(C)(O)C2(O)CCC3C4CC5OC56C(O)C=CC(=O)C6(C)C4CCC32C)C1|CC1=C(C)C(=O)OC(C(C)(O)C2CCC3(O)C4CC5OC56C(O)C=CC(=O)C6(C)C4CCC23C)C1|CC1=C(C)C(=O)OC(C(C)C2(O)CCC3(O)C4C5OC5C5(O)CC=CC(=O)C5(C)C4CCC23C)C1	RUVPNJSJTWTANE-UHFFFAOYSA-N|JDXYJGMBBZUXJW-UHFFFAOYSA-N|JVEUOKCSZLCPOI-UHFFFAOYSA-N|IYJCHCJFKFPISJ-UHFFFAOYSA-N|GRKSPXDGNSOVDH-UHFFFAOYSA-N	Ergostane steroids	[M+K]+	Q105245819|Q105125845|Q105135645|Q105122774|Q105016147	C28H38O7	A
Lab2_50	methoxydihydrowithaferin A	InChI=1S/C29H42O7/c1-14-10-21(35-26(33)17(14)13-30)15(2)18-6-7-19-16-11-24-29(36-24)25(32)22(34-5)12-23(31)28(29,4)20(16)8-9-27(18,19)3/h15-16,18-22,24-25,30,32H,6-13H2,1-5H3/t15-,16-,18+,19-,20-,21+,22-,24+,25-,27+,28-,29-/m0/s1	CC(C[C@](O1)([H])[C@@]([C@@]2([H])CC[C@@]3([H])[C@]([C@]([C@@]45C)([H])CC[C@]23C)([H])C[C@](O6)([H])[C@]56[C@](O)([H])[C@](OC)([H])CC4=O)([H])C)=C(C1=O)CO	Ergostane steroids	Steroids	Terpenoids	FALSE	MKTMIPAPOLDOQT-QAYSIJLNSA-N	502.293	C29H42O7	2	a	2a	[M+Na]+	[M+Na]+	5.38	525.283	3340000	3.30652	3	2	2	2	9	RSD 39.5%	NA	NA	NA	NA	NA	NA	NA	NA
Lab6_95	samholide H	InChI=1S/C89H150O28/c1-50-24-30-68(114-88-84(99)86(106-16)74(94)48-108-88)42-62-20-18-22-64(112-62)46-75(103-13)56(7)72(92)38-60(90)41-78(59(10)83(98)53(4)29-33-67-45-71(102-12)37-55(6)111-67)117-81(96)35-27-51(2)25-31-69(115-89-85(100)87(107-17)79(105-15)49-109-89)43-63-21-19-23-65(113-63)47-76(104-14)57(8)73(93)39-61(91)40-77(116-80(95)34-26-50)58(9)82(97)52(3)28-32-66-44-70(101-11)36-54(5)110-…	CC(/C([H])=C([H])/C(O[C@@]([C@@]([C@](O)([H])[C@@](CC[C@@]1([H])C[C@@](OC)([H])C[C@](O1)([H])C)([H])C)([H])C)([H])C[C@@](O)([H])C[C@@](O)([H])[C@]([C@](OC)([H])C[C@]2([H])CC=C[C@@](O2)([H])C[C@](O[C@]3([H])[C@](O)([H])[C@@](OC)([H])[C@](OC)([H])CO3)([H])C/C([H])=C(/C([H])=C([H])/C4=O)C)([H])C)=O)=C([H])\C[C@@](O[C@]5([H])[C@](O)([H])[C@@](OC)([H])[C@](O)([H])CO5)([H])C[C@](O6)([H])C=CC[C@@]6([H])…	Macrolide lactone glycosides	Macrolides	Polyketides	TRUE	HWBNYFMBFABIIO	524.275	C89H150O28	4	NR	4NR	[M+H]+	[M+H]+	5.38303	525.283	3.95481e+06	5.64463	3	1	1	1	6	Annotation inconsistency (ID and MF do not match m/z)|RSD 39.5%	NA	NA	NA	NA	NA	NA	NA	NA
Lab5_71	5,6-Epoxy-3,4,27-trihydroxy-1-oxowith-24-enolide; 3-Me ether	InChI=1S/C29H42O7/c1-14-10-21(35-26(33)17(14)13-30)15(2)18-6-7-19-16-11-24-29(36-24)25(32)22(34-5)12-23(31)28(29,4)20(16)8-9-27(18,19)3/h15-16,18-22,24-25,30,32H,6-13H2,1-5H3	CC(CC(O1)C(C2CCC3C(C(C45C)CCC23C)CC(O6)C56C(O)C(OC)CC4=O)C)=C(C1=O)CO	Ergostane steroids	Steroids	Terpenoids	FALSE	MKTMIPAPOLDOQT-UHFFFAOYSA-N	NA	C29H42O7	3	b	3b	[M+Na]+	[M+Na]+	5.385	525.284	1.5466e+06	3.30652	3	2	2	2	9	RSD 39.5%	NA	NA	NA	NA	NA	NA	NA	NA
Lab8_35_4	NA	InChI=1S/C28H40O7/c1-15-13-20(35-23(31)16(15)2)17(3)26(32)11-12-27(33)19-14-22(30)28(34)9-6-7-21(29)25(28,5)18(19)8-10-24(26,27)4/h6-7,17-20,22,30,32-34H,8-14H2,1-5H3	CC(CC(O1)C(C2(O)CCC3(O)C(C(C45C)CCC23C)CC(O)C5(O)CC=CC4=O)C)=C(C1=O)C	Ergostane steroids	Steroids	Terpenoids	FALSE	BRUVTAOWMQDMJB-UHFFFAOYSA-N	488.277	C28H40O7	3	NR	3NR	527.2421[M+K]+	[M+K]+	4.49	527.242	1.16795e+06	1.57273	1	1	1	1	4		3 species hits (27-hydroxy)	CC1=C(CO)C(=O)OC(C(C)C2CCC3C4CC(O)C5(O)C(O)C=CC(=O)C5(C)C4CCC23C)C1|CC1=C(CO)C(=O)OC(C(C)C2CCC3C4CC5OC56C(O)C(O)CC(=O)C6(C)C4CCC23C)C1|CC1=C(CO)C(=O)OC(C(C)C2CCC3C4CC5OC6CC(=O)C(C)(C4CCC23C)C5(O)C6O)C1	MYGPMUHRIQQNSB-UHFFFAOYSA-N|WVMINIQLCDVTLH-UHFFFAOYSA-N|YXNFYOIERQXPKC-UHFFFAOYSA-N	Ergostane steroids	[M+K]+	Q104888835|Q27137462|Q105367868	C28H40O7	A
Lab1_114	Withasilolide F	InChI=1/C30H38O8/c1-14-11-20(37-27(34)17(14)13-31)15(2)24-21(36-16(3)32)12-19-23-18(8-10-28(19,24)4)29(5)22(33)7-6-9-30(29,35)26-25(23)38-26/h6-7,18-21,23,25-26,31,35H,8-13H2,1-5H3/b24-15+	CC(CC(O1)/C(C)=C2C(OC(C)=O)CC3C(C(O4)C4C5(O)CC=CC6=O)C(C65C)CCC3\2C)=C(C1=O)CO	Ergostane steroids	Steroids	Terpenoids	FALSE	GAZAMYJJRPZMNN-BUVRLJJBNA-N	526.255	C30H38O8	5	a	5a	[M+H]+	[M+H]+	3.75717	527.262	426052	1.32393	1	1	1	1	4	no MS2	NA	NA	NA	NA	NA	NA	NA	NA
Lab8_51_2	15-[1-(4,5-dimethyl-6-oxo-3,6-dihydro-2H-pyran-2-yl)ethyl]-15-hydroxy-2,16-dimethyl-3-oxo-8-oxapentacyclo[9.7.0.0²,?.0?,?.0¹²,¹?]octadec-4-en-6-yl acetate	InChI=1S/C30H40O7/c1-15-13-22(36-26(33)16(15)2)17(3)29(34)12-10-20-19-14-25-30(37-25)24(35-18(4)31)8-7-23(32)28(30,6)21(19)9-11-27(20,29)5/h7-8,17,19-22,24-25,34H,9-14H2,1-6H3	CC(CC(O1)C(C2(O)CCC3C(C(C45C)CCC32C)CC(O6)C56C(OC(C)=O)C=CC4=O)C)=C(C1=O)C	Ergostane steroids	Steroids	Terpenoids	FALSE	BZEAZPDHCDCHKI-UHFFFAOYSA-N	512.277	C30H40O7	4	NR	4NR	530.3126[M+NH4]+	[M+H+NH3]+	6.36	530.313	2.81291e+06	3.04743	1	1	1	1	4		1 genus hit	CC(=O)OCC1=C(C)CC(C(C)C2CCC3C4CC5OC56C(O)C=CC(=O)C6(C)C4CCC23C)OC1=O	ARTYOOFBEGPUAU-UHFFFAOYSA-N	Ergostane steroids	[M+H+NH3]+	Q104917567	C30H40O7	B
Lab3_117	NCGC00380867-01_C27H46O9_9,12,15-Octadecatrienoic acid, 3-(hexopyranosyloxy)-2-hydroxypropyl ester, (9Z,12Z,15Z)-	InChI=1S/C27H46O9/c1-2-3-4-5-6-7-8-9-10-11-12-13-14-15-16-17-23(30)34-19-21(29)20-35-27-26(33)25(32)24(31)22(18-28)36-27/h3-4,6-7,9-10,21-22,24-29,31-33H,2,5,8,11-20H2,1H3/b4-3-,7-6-,10-9-	CC/C([H])=C([H])\C/C([H])=C([H])\C/C([H])=C([H])\CCCCCCCC(OCC(O)COC1C(O)C(O)C(O)C(O1)CO)=O	Glycosylmonoacylglycerols	Glycerolipids	Fatty acids	TRUE	HUSISCNTLUEZCN-PDBXOOCHSA-N	514.314	C27H46O9	2	NR	2NR	[M+NH4]+1	[M+H+NH3]+	7.435	532.349	1.53308e+06	3.22692					0	duplicate peak	NA	NA	NA	NA	NA	NA	NA	NA
Lab3_116	NCGC00380867-01_C27H46O9_9,12,15-Octadecatrienoic acid, 3-(hexopyranosyloxy)-2-hydroxypropyl ester, (9Z,12Z,15Z)-	InChI=1S/C27H46O9/c1-2-3-4-5-6-7-8-9-10-11-12-13-14-15-16-17-23(30)34-19-21(29)20-35-27-26(33)25(32)24(31)22(18-28)36-27/h3-4,6-7,9-10,21-22,24-29,31-33H,2,5,8,11-20H2,1H3/b4-3-,7-6-,10-9-	CC/C([H])=C([H])\C/C([H])=C([H])\C/C([H])=C([H])\CCCCCCCC(OCC(O)COC1C(O)C(O)C(O)C(O1)CO)=O	Glycosylmonoacylglycerols	Glycerolipids	Fatty acids	TRUE	HUSISCNTLUEZCN-PDBXOOCHSA-N	514.314	C27H46O9	2	NR	2NR	[M+NH4]+1	[M+H+NH3]+	7.435	532.35	1.53308e+06	3.22692	2	1	2	1	6		1 family hit	CCC=CCC=CCC=CCCCCCCCC(=O)OCC(O)COC1OC(CO)C(O)C(O)C1O	HUSISCNTLUEZCN-UHFFFAOYSA-N	Glycosylmonoacylglycerols	[M+H+NH3]+	Q105034009	C27H46O9	C
Lab5_72	AAL Toxin Te2	InChI=1S/C27H49NO9/c1-5-19(3)26(37-25(34)16-21(27(35)36)15-24(32)33)23(31)14-18(2)12-10-8-6-7-9-11-13-22(30)17-28-20(4)29/h18-19,21-23,26,30-31H,5-17H2,1-4H3,(H,28,29)(H,32,33)(H,35,36)	CCC(C(OC(CC(C(O)=O)CC(O)=O)=O)C(O)CC(CCCCCCCCC(O)CN=C(O)C)C)C	Open-chain polyketides	Linear polyketides	Polyketides	FALSE	QTIJREXVLUELSX-UHFFFAOYSA-N	NA	C27H49NO9	3	NR	3NR	[M+H]+	[M+H]+	7.436	532.35	520516	4.49299	2	1	1	1	5		1 family hit	CCC=CCC=CCC=CCCCCCCCC(=O)OCC(O)COC1OC(CO)C(O)C(O)C1O	HUSISCNTLUEZCN-UHFFFAOYSA-N	Glycosylmonoacylglycerols	[M+H+NH3]+	Q105034009	C27H46O9	C
Lab6_147	(1S,6R,10S,13S,14R,15R)-1,6-dihydroxy-8-(hydroxymethyl)-4,12,12,15-tetramethyl-13-[(2-methylbutanoyl)oxy]-5-oxotetracyclo[8.5.0.0,?.0,]pentadeca-3,8-dien-14-yl (2E)-2-methylbut-2-enoate	InChI=1S/C30H42O8/c1-9-15(3)25(33)37-24-18(6)29(36)20(22-27(7,8)30(22,24)38-26(34)16(4)10-2)12-19(14-31)13-28(35)21(29)11-17(5)23(28)32/h9,11-12,16,18,20-22,24,31,35-36H,10,13-14H2,1-8H3/b15-9+/t16?,18-,20+,21?,22?,24-,28-,29-,30-/m1/s1	C/C([H])=C(C(O[C@]1([H])[C@@]([C@@]2(O)[C@@](C([C@@]13OC(C(CC)([H])C)=O)([H])C3(C)C)([H])C=C(CO)C[C@@]4(O)C2([H])C=C(C4=O)C)([H])C)=O)\C	Tetracyclic diterpenoids, Tigliane diterpenoids	Diterpenoids	Terpenoids	FALSE	AKFIXMYXISUTAF	534.229	C30H42O8	4	NR	4NR	[M+H]+	[M+H]+	4.55133	535.237	1.69844e+06	1.98436	1	1	1	1	4	Annotation inconsistency (ID and MF do not match m/z)|unresolved	unresolved	unresolved	unresolved	unresolved	unresolved	unresolved	unresolved	unresolved
Lab5_73	5,6-Epoxy-3,4,27-trihydroxy-1-oxowith-24-enolide; 3-Me ether	InChI=1S/C29H42O7/c1-14-10-21(35-26(33)17(14)13-30)15(2)18-6-7-19-16-11-24-29(36-24)25(32)22(34-5)12-23(31)28(29,4)20(16)8-9-27(18,19)3/h15-16,18-22,24-25,30,32H,6-13H2,1-5H3	CC(CC(O1)C(C2CCC3C(C(C45C)CCC23C)CC(O6)C56C(O)C(OC)CC4=O)C)=C(C1=O)CO	Ergostane steroids	Steroids	Terpenoids	FALSE	MKTMIPAPOLDOQT-UHFFFAOYSA-N	NA	C29H42O7	3	b	3b	[M+K]+	[M+K]+	5.384	541.258	779426	3.30652	1	1	1	1	4	RSD 38.5%	NA	NA	NA	NA	NA	NA	NA	NA
Lab7_41	NA	InChI=1S/C28H36O5/c1-14-12-21(32-25(31)15(14)2)16(3)18-6-7-19-17-13-24-28(33-24)23(30)9-8-22(29)27(28,5)20(17)10-11-26(18,19)4/h6,8-9,16-17,19-21,23-24,30H,7,10-13H2,1-5H3	CC(CC(O1)C(C2=CCC3C(C(C45C)CCC23C)CC(O6)C56C(O)C=CC4=O)C)=C(C1=O)C	Ergostane steroids	Steroids	Terpenoids	FALSE	AASNMOOLVFBNQX-UHFFFAOYSA-N	568.234	C28H40O10S1	5	a	5a	[M+H-H2O]+	[M+H-H2O]+	4.87	551.231	4600800	3.25246	3	2	2	1	8		1 species hit (27-deoxy-5-hydroxy-5,6-epoxy)	CC1=C(C)C(=O)OC(C(C)C2(O)CCC3C4C5OC5C5(O)CC(OS(=O)(=O)O)CC(=O)C5(C)C4CCC32C)C1	UPDQBLXDBCLBFJ-UHFFFAOYSA-N	Ergostane steroids	[M+H-H2O]+	Q105276730	C28H40O10S	A
Lab5_74	5-[(1,5-dihydroxypentan-2-yl)oxy]-3,7-dihydroxy-2-{4-hydroxy-3-[(3-hydroxyphenyl)methyl]-5-(2-methylpropyl)phenyl}-4H-chromen-4-one	InChI=1S/C31H34O9/c1-17(2)9-19-12-21(13-20(28(19)36)10-18-5-3-6-22(34)11-18)31-30(38)29(37)27-25(14-23(35)15-26(27)40-31)39-24(16-33)7-4-8-32/h3,5-6,11-15,17,24,32-36,38H,4,7-10,16H2,1-2H3	CC(CC1=C(O)C(CC2=CC(O)=CC=C2)=CC(C3=C(O)C(C4=C(OC(CO)CCCO)C=C(O)C=C4O3)=O)=C1)C	Flavonols	Flavonoids	Shikimates and Phenylpropanoids	FALSE	IXNZBQWFDBYOHA-UHFFFAOYSA-N	NA	C31H34O9	3	NR	3NR	[M+H]+	[M+H]+	4.05	551.232	579778	4.65858	2	2	1	1	6		Unspecified withanolide (27-deoxy)	NA	NA	Ergostane steroids	[M+H-H2O]+	NA	C28H40O10S	NA
Lab6_132	(1S,2S,3aR,4S,5S,6E,9R,11R,12E,13aS)-4,9,11-Triacetoxy-3a-hydroxy-2,5,8,8,12-pentamethyl-2,3,3a,4,5,8,9,10,11,13a-decahydro-1H-cyclopenta[12]annulen-1-yl benzoate	InChI=1S/C33H44O9/c1-19-14-15-32(7,8)28(40-23(5)35)17-27(39-22(4)34)20(2)16-26-29(42-31(37)25-12-10-9-11-13-25)21(3)18-33(26,38)30(19)41-24(6)36/h9-16,19,21,26-30,38H,17-18H2,1-8H3/b15-14+,20-16+/t19-,21-,26-,27+,28+,29-,30-,33+/m0/s1	C[C@@]1([H])/C([H])=C([H])/C(C)([C@@](OC(C)=O)([H])C[C@](OC(C)=O)([H])/C(C)=C([H])/[C@@]2([H])[C@](OC(C3=CC=CC=C3)=O)([H])[C@@](C[C@]2(O)[C@@]1([H])OC(C)=O)([H])C)C	Jatrophane diterpenoids	Diterpenoids	Terpenoids	FALSE	BRVXVMOWTHQKHC	550.224	C33H44O9	4	NR	4NR	[M+H]+	[M+H]+	4.04753	551.232	924382	4.69278	2	2	1	1	6		Unspecified withanolide (27-deoxy)	NA	NA	Ergostane steroids	[M+H-H2O]+	NA	C28H40O10S	NA
Lab6_23_1	12-O-[octa-2Z,4E-dienoyl]-13-isobutyroyloxy-4-deoxyphorbol	InChI=1S/C32H44O7/c1-8-9-10-11-12-13-25(34)38-28-20(5)31(37)23-14-19(4)26(35)22(23)15-21(17-33)16-24(31)27-30(6,7)32(27,28)39-29(36)18(2)3/h10-14,16,18,20,22-24,27-28,33,37H,8-9,15,17H2,1-7H3/b11-10+,13-12-/t20-,22+,23-,24+,27-,28-,31+,32-/m1/s1	CCC/C([H])=C([H])/C([H])=C([H])\C(O[C@]1([H])[C@@]([C@]2(O)[C@]([C@]3([H])CC(CO)=C[C@@]2([H])[C@]([C@@]14OC(C(C)C)=O)([H])C4(C)C)([H])C=C(C3=O)C)([H])C)=O	Tigliane diterpenoids	Diterpenoids	Terpenoids	FALSE	SVAPNKGLWRWWCI	550.225	C31H34O9	4	NR	4NR	[M+H]+	[M+H]+	4.85867	551.232	6.70952e+07	3.5204	3	1	1	1	6		1 species hit (27-deoxy-5-hydroxy-5,6-epoxy)	CC1=C(C)C(=O)OC(C(C)C2(O)CCC3C4C5OC5C5(O)CC(OS(=O)(=O)O)CC(=O)C5(C)C4CCC32C)C1	UPDQBLXDBCLBFJ-UHFFFAOYSA-N	Ergostane steroids	[M+H-H2O]+	Q105276730	C28H40O10S	A
Lab8_32_2	6,7-Epoxy-3,5,17-Trihydroxy-1-Oxowith-24-Enolide	InChI=1S/C28H40O10S/c1-13-10-19(36-24(30)14(13)2)15(3)27(31)9-7-17-21-18(6-8-25(17,27)4)26(5)20(29)11-16(38-39(33,34)35)12-28(26,32)23-22(21)37-23/h15-19,21-23,31-32H,6-12H2,1-5H3,(H,33,34,35)	CC(CC(O1)C(C2(O)CCC3C(C(O4)C4C5(O)CC(OS(O)(=O)=O)CC6=O)C(C65C)CCC32C)C)=C(C1=O)C	Ergostane steroids	Steroids	Terpenoids	FALSE	UPDQBLXDBCLBFJ-UHFFFAOYSA-N	568.234	C28H40O10S	4	NR	4NR	551.2319[M + H]+	[M+H]+	4.33	551.232	1.80744e+06	0.32945	1	1	1	1	4	not observed	NA	NA	NA	NA	NA	NA	NA	NA
Lab5_104	6,7-Epoxy-3,5,17-trihydroxy-1-oxowith-24-enolide; 3-O-Sulfate	InChI=1S/C28H40O10S/c1-13-10-19(36-24(30)14(13)2)15(3)27(31)9-7-17-21-18(6-8-25(17,27)4)26(5)20(29)11-16(38-39(33,34)35)12-28(26,32)23-22(21)37-23/h15-19,21-23,31-32H,6-12H2,1-5H3,(H,33,34,35)	CC(CC(O1)C(C2(O)CCC3C(C(O4)C4C5(O)CC(OS(O)(=O)=O)CC6=O)C(C65C)CCC32C)C)=C(C1=O)C	Ergostane steroids	Steroids	Terpenoids	FALSE	UPDQBLXDBCLBFJ-UHFFFAOYSA-N	NA	C28H40O10S	3	b	3b	[M+H-H2O]+	[M+H-H2O]+	4.86	551.232	1.47888e+07	0.32945	3	2	2	1	8		1 species hit (27-deoxy-5-hydroxy-5,6-epoxy)	CC1=C(C)C(=O)OC(C(C)C2(O)CCC3C4C5OC5C5(O)CC(OS(=O)(=O)O)CC(=O)C5(C)C4CCC32C)C1	UPDQBLXDBCLBFJ-UHFFFAOYSA-N	Ergostane steroids	[M+H-H2O]+	Q105276730	C28H40O10S	A
Lab8_42	NA	NA	NA	NA	NA	NA	NA	NA	550.224	C28H38O9S	5	NR	5NR	[M + H]+	[M+H]+	4.99	551.232	1.04375e+07	0	2	2	0	0	4		Unspecified withanolide (27-deoxy-4-hydroxy-5,6-epoxy)	NA	NA	Ergostane steroids	[M+H-H2O]+	NA	C28H40O10S	NA
Lab5_75	ethyl 9-(hydroxymethyl)-5-[3-(4-hydroxyphenyl)-4-oxocyclohexylidene]-2-(2-hydroxypropan-2-yl)-4-methoxy-2H,3H,5H-furo[3,2-g]chromene-7-carboxylate	InChI=1S/C31H34O9/c1-5-38-30(35)24-13-20(17-8-11-23(34)19(12-17)16-6-9-18(33)10-7-16)26-28(37-4)21-14-25(31(2,3)36)40-27(21)22(15-32)29(26)39-24/h6-7,9-10,13,19,25,32-33,36H,5,8,11-12,14-15H2,1-4H3	CCOC(C1=CC(C2=C(OC)C(CC(O3)C(C)(O)C)=C3C(CO)=C2O1)=C(CC4C5=CC=C(O)C=C5)CCC4=O)=O	Shikimates and Phenylpropanoids	NA	Shikimates and Phenylpropanoids	FALSE	PZDRSWGWHQTGQC-UHFFFAOYSA-N	NA	C31H34O9	3	NR	3NR	[M+H]+	[M+H]+	4.983	551.232	2.885e+06	2.50311	2	2	1	1	6		Unspecified withanolide (27-deoxy-4-hydroxy-5,6-epoxy)	NA	NA	Ergostane steroids	[M+H-H2O]+	NA	C28H40O10S	NA
Lab8_36_1	NA	NA	NA	NA	NA	NA	NA	NA	552.236	C31H36O9	5	NR	5NR	[M + H]+	[M+H]+	4.64	553.248	1.42035e+06	0	1	1	0	0	2	unresolved	unresolved	unresolved	unresolved	unresolved	unresolved	unresolved	unresolved	unresolved
Lab7_25	NA	InChI=1S/C5H14NO/c1-6(2,3)4-5-7/h7H,4-5H2,1-3H3/q+1	C[N+](C)(CCO)C	NA	NA	NA	NA	OEYIOHPDSNJKLS-UHFFFAOYSA-N	584.229	C28H40O11S1	5	c	5c	[M+H-H2O]+	[M+H-H2O]+	3.76	567.226	1742860	-0.874553	4	1	0	1	6	Annotation inconsistency (ID does not match MF and m/z)	Withalongolide G (4-hydroxy, 5,6-epoxy)	CC1=C(CO)C(=O)OC(C(C)C2CCC3C4CC5OC56C(O)C(OS(=O)(=O)O)CC(=O)C6(CO)C4CCC23C)C1	COBSTJNYJHEYIM-UHFFFAOYSA-N	Ergostane steroids	[M+H-H2O]+	Q27137466	C28H40O11S	C
Lab6_25_1	13-(acetyloxy)-1-hydroxy-8-(hydroxymethyl)-4,12,12,15-tetramethyl-5-oxotetracyclo[8.5.0.0,?.0,]pentadeca-3,8-dien-14-yl (2E)-2-methylbut-2-enoate	InChI=1S/C27H36O7/c1-8-13(2)24(31)33-23-15(4)26(32)19-9-14(3)21(30)18(19)10-17(12-28)11-20(26)22-25(6,7)27(22,23)34-16(5)29/h8-9,11,15,18-20,22-23,28,32H,10,12H2,1-7H3/b13-8+	C/C([H])=C(C(OC1C(C2(O)C(C3CC(CO)=CC2C(C14OC(C)=O)C4(C)C)C=C(C3=O)C)C)=O)\C	Tetracyclic diterpenoids, Tigliane diterpenoids	Diterpenoids	Terpenoids	FALSE	KFNWMXLJLRPJCL	566.22	C24H34N6O8S	4	NR	4NR	[M+H]+	[M+H]+	3.78033	567.227	1.81761e+07	1.38943	4	3	1	1	9		Withalongolide G (4-hydroxy, 5,6-epoxy)	CC1=C(CO)C(=O)OC(C(C)C2CCC3C4CC5OC56C(O)C(OS(=O)(=O)O)CC(=O)C6(CO)C4CCC23C)C1	COBSTJNYJHEYIM-UHFFFAOYSA-N	Ergostane steroids	[M+H-H2O]+	Q27137466	C28H40O11S	C
Lab5_76	4-({10-acetamido-3,4,5-trimethoxy-13-oxotricyclo[9.5.0.0?,?]hexadeca-1(16),2(7),3,5,11,14-hexaen-14-yl}amino)-N-(5-methyl-1,3-thiazol-2-yl)butanamide	InChI=1S/C29H34N4O6S/c1-16-15-31-29(40-16)33-25(36)7-6-12-30-22-11-9-19-20(14-23(22)35)21(32-17(2)34)10-8-18-13-24(37-3)27(38-4)28(39-5)26(18)19/h9,11,13-15,21H,6-8,10,12H2,1-5H3,(H,30,35)(H,32,34)(H,31,33,36)	CC(S1)=CN=C1N=C(O)CCCNC2=CC=C3C(C(N=C(O)C)CCC4=CC(OC)=C(OC)C(OC)=C43)=CC2=O	Phenethylisoquinoline alkaloids	Tyrosine alkaloids	Alkaloids	FALSE	YYHXKRGQALEHPQ-UHFFFAOYSA-N	NA	C29H34N4O6S	3	NR	3NR	[M+H]+	[M+H]+	3.781	567.228	3.40513e+06	1.8019	4	3	1	1	9		Withalongolide G (4-hydroxy, 5,6-epoxy)	CC1=C(CO)C(=O)OC(C(C)C2CCC3C4CC5OC56C(O)C(OS(=O)(=O)O)CC(=O)C6(CO)C4CCC23C)C1	COBSTJNYJHEYIM-UHFFFAOYSA-N	Ergostane steroids	[M+H-H2O]+	Q27137466	C28H40O11S	C
Lab8_25	NA	NA	NA	NA	NA	NA	NA	NA	566.219	C28H38O10S	5	NR	5NR	[M + H]+	[M+H]+	3.78	567.228	1.40672e+07	0	4	3	0	0	7		Withalongolide G (4-hydroxy, 5,6-epoxy)	CC1=C(CO)C(=O)OC(C(C)C2CCC3C4CC5OC56C(O)C(OS(=O)(=O)O)CC(=O)C6(CO)C4CCC23C)C1	COBSTJNYJHEYIM-UHFFFAOYSA-N	Ergostane steroids	[M+H-H2O]+	Q27137466	C28H40O11S	C
Lab6_23_2	12-O-[octa-2Z,4E-dienoyl]-13-isobutyroyloxy-4-deoxyphorbol	InChI=1S/C32H44O7/c1-8-9-10-11-12-13-25(34)38-28-20(5)31(37)23-14-19(4)26(35)22(23)15-21(17-33)16-24(31)27-30(6,7)32(27,28)39-29(36)18(2)3/h10-14,16,18,20,22-24,27-28,33,37H,8-9,15,17H2,1-7H3/b11-10+,13-12-/t20-,22+,23-,24+,27-,28-,31+,32-/m1/s1	CCC/C([H])=C([H])/C([H])=C([H])\C(O[C@]1([H])[C@@]([C@]2(O)[C@]([C@]3([H])CC(CO)=C[C@@]2([H])[C@]([C@@]14OC(C(C)C)=O)([H])C4(C)C)([H])C=C(C3=O)C)([H])C)=O	Tigliane diterpenoids	Diterpenoids	Terpenoids	FALSE	SVAPNKGLWRWWCI	550.225	C31H34O9	4	NR	4NR	[M+NH4]+	[M+H+NH3]+	4.85867	568.258	6.70952e+07	3.5204	1	1	1	1	4	no two isotopes in its isotopic pattern	NA	NA	NA	NA	NA	NA	NA	NA
Lab6_46	(2R,3R,4S,5S,6R)-2-[(3R)-1,7-bis(3,4-dihydroxyphenyl)heptan-3-yl]oxy-6-(hydroxymethyl)oxane-3,4,5-triol	InChI=1S/C25H34O10/c26-13-21-22(31)23(32)24(33)25(35-21)34-16(8-5-15-7-10-18(28)20(30)12-15)4-2-1-3-14-6-9-17(27)19(29)11-14/h6-7,9-12,16,21-33H,1-5,8,13H2/t16-,21-,22-,23+,24-,25-/m1/s1	OC[C@](O1)([H])[C@](O)([H])[C@@](O)([H])[C@](O)([H])[C@]1([H])O[C@](CCC2=CC(O)=C(O)C=C2)([H])CCCCC3=CC(O)=C(O)C=C3	Linear diarylheptanoid glycosides	Diarylheptanoids	Shikimates and Phenylpropanoids	TRUE	LSEDQFLRUJOXDX	550.225	C31H34O9	4	NR	4NR	[M+NH4]+	[M+H+NH3]+	6.11633	568.259	8.81327e+06	2.82739	1	1	1	1	4		Unspecified withanolide (27-deoxy-4-hydroxy-5,6-epoxy)	NA	NA	Ergostane steroids	[M+H+NH3-H2O]+	NA	C28H40O10S	NA
Lab5_77	UNPD4980	InChI=1S/C20H37N7O12/c1-4-20(35,3-29)15(39-16-6(21)10(31)9(30)5(2-28)37-16)17(36-4)38-14-8(27-19(24)25)11(32)7(26-18(22)23)12(33)13(14)34/h3-17,28,30-35H,2,21H2,1H3,(H4,22,23,26)(H4,24,25,27)	CC1C(C(OC2C(N)C(O)C(O)C(O2)CO)C(OC3C(NC(N)=N)C(O)C(NC(N)=N)C(O)C3O)O1)(O)C=O	Amino cyclitols, Aminoglycosides	Aminosugars and aminoglycosides, Polyols	Carbohydrates	TRUE	JRXYPBHDEAIYID-UHFFFAOYSA-N	NA	C20H37N7O12	3	NR	3NR	[M+H]+	[M+H]+	4.983	568.259	951281	-4.91935	1	1	1	1	4		Unspecified withanolide (27-deoxy-4-hydroxy-5,6-epoxy)	NA	NA	Ergostane steroids	[M+H+NH3-H2O]+	NA	C28H40O10S	NA
Lab6_1_1	2,3-dihydro-3beta-O-sulfate withaferin A	InChI=1S/C28H40O10S/c1-13-9-20(36-25(32)16(13)12-29)14(2)17-5-6-18-15-10-23-28(37-23)24(31)21(38-39(33,34)35)11-22(30)27(28,4)19(15)7-8-26(17,18)3/h14-15,17-21,23-24,29,31H,5-12H2,1-4H3,(H,33,34,35)/t14-,15-,17+,18-,19-,20+,21-,23+,24-,26+,27-,28-/m0/s1	CC(C[C@](O1)([H])[C@@]([C@@]2([H])CC[C@@]3([H])[C@]([C@]([C@@]45C)([H])CC[C@]23C)([H])C[C@](O6)([H])[C@]56[C@](O)([H])[C@](OS(O)(=O)=O)([H])CC4=O)([H])C)=C(C1=O)CO	Ergostane steroids	Steroids	Terpenoids	FALSE	DVTZXBWRHRFDEE-WQWZRYHASA-N	568.234	C28H40O10S	2	a	2a	[M+H]+	[M+H]+	4.4035	569.241	3.61549e+08	1.91017	4	4	4	1	13		2,3-dihydro-3beta-O-sulfate withaferin A (27-hydroxy-4-hydroxy-5,6-epoxy)	CC1=C(CO)C(=O)OC(C(C)C2CCC3C4CC5OC56C(O)C(OS(=O)(=O)O)CC(=O)C6(C)C4CCC23C)C1	DVTZXBWRHRFDEE-UHFFFAOYSA-N	Ergostane steroids	[M+H]+	Q27137463	C28H40O10S	A
Lab1_110	6,7-Epoxy-3,5,17-trihydroxy-1-oxowith-24-enolide	InChI=1S/C28H40O10S/c1-13-10-19(36-24(30)14(13)2)15(3)27(31)9-7-17-21-18(6-8-25(17,27)4)26(5)20(29)11-16(38-39(33,34)35)12-28(26,32)23-22(21)37-23/h15-19,21-23,31-32H,6-12H2,1-5H3,(H,33,34,35)	CC(CC(O1)C(C2(O)CCC3C(C(O4)C4C5(O)CC(OS(O)(=O)=O)CC6=O)C(C65C)CCC32C)C)=C(C1=O)C	Ergostane steroids	Steroids	Terpenoids	FALSE	UPDQBLXDBCLBFJ-UHFFFAOYSA-N	568.234	C28H40O10S	5	a	5a	[M+H]+	[M+H]+	4.04962	569.241	1.11513e+06	0.32945	1	1	1	1	4	not observed	NA	NA	NA	NA	NA	NA	NA	NA
Lab2_37	Dihydrowithaferin sulfate	NA	NA	Ergostane steroids	NA	NA	NA	NA	568.234	C28H40O10S	2	a	2a	[M+H]+	[M+H]+	4.41	569.243	82800000	0	4	4	4	0	12		2,3-dihydro-3beta-O-sulfate withaferin A (27-hydroxy-4-hydroxy-5,6-epoxy)	CC1=C(CO)C(=O)OC(C(C)C2CCC3C4CC5OC56C(O)C(OS(=O)(=O)O)CC(=O)C6(C)C4CCC23C)C1	DVTZXBWRHRFDEE-UHFFFAOYSA-N	Ergostane steroids	[M+H]+	Q27137463	C28H40O10S	A
Lab1_143	6,7-Epoxy-3,5,17-trihydroxy-1-oxowith-24-enolide-O-sulfate	InChI=1S/C28H40O10S/c1-13-10-19(36-24(30)14(13)2)15(3)27(31)9-7-17-21-18(6-8-25(17,27)4)26(5)20(29)11-16(38-39(33,34)35)12-28(26,32)23-22(21)37-23/h15-19,21-23,31-32H,6-12H2,1-5H3,(H,33,34,35)	CC(CC(O1)C(C2(O)CCC3C(C(O4)C4C5(O)CC(OS(O)(=O)=O)CC6=O)C(C65C)CCC32C)C)=C(C1=O)C	Ergostane steroids	Steroids	Terpenoids	FALSE	UPDQBLXDBCLBFJ-UHFFFAOYSA-N	568.236	C28H40O10S	5	a	5a	[M+H]+	[M+H]+	4.40629	569.243	8.76185e+07	0.32945	4	4	4	2	14		2,3-dihydro-3beta-O-sulfate withaferin A (27-hydroxy-4-hydroxy-5,6-epoxy)	CC1=C(CO)C(=O)OC(C(C)C2CCC3C4CC5OC56C(O)C(OS(=O)(=O)O)CC(=O)C6(C)C4CCC23C)C1	DVTZXBWRHRFDEE-UHFFFAOYSA-N	Ergostane steroids	[M+H]+	Q27137463	C28H40O10S	A
Lab8_33_1	{15-[1-(4,5-dimethyl-6-oxo-2,3-dihydropyran-2-yl)ethyl]-5,15-dihydroxy-10,14-dimethyl-9-oxo-3-oxapentacyclo[9.7.0.0²,?.0?,¹?.0¹?,¹?]octadecan-7-yl}oxidanesulfonic acid	InChI=1S/C28H40O10S/c1-13-10-19(36-24(30)14(13)2)15(3)27(31)9-7-17-21-18(6-8-25(17,27)4)26(5)20(29)11-16(38-39(33,34)35)12-28(26,32)23-22(21)37-23/h15-19,21-23,31-32H,6-12H2,1-5H3,(H,33,34,35)	CC(CC(O1)C(C2(O)CCC3C(C(O4)C4C5(O)CC(OS(O)(=O)=O)CC6=O)C(C65C)CCC32C)C)=C(C1=O)C	Ergostane steroids	Steroids	Terpenoids	FALSE	UPDQBLXDBCLBFJ-UHFFFAOYSA-N	568.234	C28H40O10S	4	NR	4NR	[M + H]+	[M+H]+	4.41	569.243	9.01324e+07	0.32945	4	4	4	2	14		2,3-dihydro-3beta-O-sulfate withaferin A (27-hydroxy-4-hydroxy-5,6-epoxy)	CC1=C(CO)C(=O)OC(C(C)C2CCC3C4CC5OC56C(O)C(OS(=O)(=O)O)CC(=O)C6(C)C4CCC23C)C1	DVTZXBWRHRFDEE-UHFFFAOYSA-N	Ergostane steroids	[M+H]+	Q27137463	C28H40O10S	A
Lab6_36	(1S,6R,10S,13S,14R,15R)-1,6-dihydroxy-8-(hydroxymethyl)-4,12,12,15-tetramethyl-13-[(2-methylbutanoyl)oxy]-5-oxotetracyclo[8.5.0.0,?.0,]pentadeca-3,8-dien-14-yl (2E)-2-methylbut-2-enoate	InChI=1S/C30H42O8/c1-9-15(3)25(33)37-24-18(6)29(36)20(22-27(7,8)30(22,24)38-26(34)16(4)10-2)12-19(14-31)13-28(35)21(29)11-17(5)23(28)32/h9,11-12,16,18,20-22,24,31,35-36H,10,13-14H2,1-8H3/b15-9+/t16?,18-,20+,21?,22?,24-,28-,29-,30-/m1/s1	C/C([H])=C(C(O[C@]1([H])[C@@]([C@@]2(O)[C@@](C([C@@]13OC(C(CC)([H])C)=O)([H])C3(C)C)([H])C=C(CO)C[C@@]4(O)C2([H])C=C(C4=O)C)([H])C)=O)\C	Tetracyclic diterpenoids, Tigliane diterpenoids	Diterpenoids	Terpenoids	FALSE	AKFIXMYXISUTAF	552.24	C31H36O9	4	NR	4NR	[M+NH4]+	[M+H+NH3]+	5.322	570.274	2.98564e+07	1.98436	2	2	1	1	6		unspecified withanolide sulfate	NA	NA	Ergostane steroids	[M+H+NH3]+	NA	C28H40O9S	NA
Lab2_49	unspecified steroid	NA	NA	Steroids	NA	NA	NA	NA	552.239	C28H40O9S	4	NR	4NR	[M+NH4]+	[M+H+NH3]+	5.33	570.275	14400000	0	2	2	0	1	5		unspecified withanolide sulfate	NA	NA	Ergostane steroids	[M+H+NH3]+	NA	C28H40O9S	NA
Lab8_36_2	NA	NA	NA	NA	NA	NA	NA	NA	552.236	C31H36O9	5	NR	5NR	570.276[M+NH4]+	[M+H+NH3]+	4.64	570.276	1.42035e+06	0	2	1	0	0	3	unresolved	unresolved	unresolved	unresolved	unresolved	unresolved	unresolved	unresolved	unresolved
Lab6_141	NA	InChI=1S/C24H29N3O5/c1-31-20-7-6-16(11-21(20)32-2)12-25-22(28)8-9-23(29)26-13-17-10-18(15-26)19-4-3-5-24(30)27(19)14-17/h3-7,11,17-18H,8-10,12-15H2,1-2H3,(H,25,28)/t17-,18-/m1/s1	COC1=C(OC)C=C(CN=C(O)CCC(N2C[C@@](CN3C4=CC=CC3=O)([H])C[C@]4([H])C2)=O)C=C1	Pyridine alkaloids	Lysine alkaloids, Nicotinic acid alkaloids	Alkaloids	FALSE	CANIEVJJEIJTGQ	569.269	C24H29N3O5	4	NR	4NR	[M+H]+	[M+H]+	4.64947	570.277	780226	0.226594	2	1	1	1	5	unresolved	unresolved	unresolved	unresolved	unresolved	unresolved	unresolved	unresolved	unresolved
Lab5_79	Unknown	NA	NA	NA	NA	NA	NA	Unknown	NA	Unknown	4	NR	4NR	[M+H]+	[M+H]+	2.53	574.272	1.19295e+06	0	2	1	0	0	3	unresolved	unresolved	unresolved	unresolved	unresolved	unresolved	unresolved	unresolved	unresolved
Lab2_21	unknown_analyte	NA	NA	NA	NA	NA	NA	NA	NA	NA	5	NR	5NR	NA	NA	2.53	574.273	2100000	0	2	0	0	0	2	unresolved	unresolved	unresolved	unresolved	unresolved	unresolved	unresolved	unresolved	unresolved
Lab3_74	NCGC00386010-01_C24H36O15_Benzyl beta-D-glucopyranosyl-(1->2)-[beta-D-xylopyranosyl-(1->6)]-beta-D-glucopyranoside	InChI=1S/C24H36O15/c25-6-12-15(28)17(30)20(33)23(37-12)39-21-18(31)16(29)13(9-36-22-19(32)14(27)11(26)8-35-22)38-24(21)34-7-10-4-2-1-3-5-10/h1-5,11-33H,6-9H2/t11-,12-,13-,14+,15-,16-,17+,18+,19-,20-,21-,22+,23+,24-/m1/s1	OC[C@]1([H])[C@](O)([H])[C@@](O)([H])[C@](O)([H])[C@@](O[C@]([C@]2([H])OCC3=CC=CC=C3)([H])[C@](O)([H])[C@@](O)([H])[C@@](O2)([H])CO[C@@]4([H])[C@@](O)([H])[C@](O)([H])[C@@](O)([H])CO4)([H])O1	O-glycosyl compounds	NA	NA	TRUE	RNYROHPATJSIAO-LGLSMWBYSA-N	564.205	C24H36O15	2	NR	2NR	[M+NH4]+1	[M+H+NH3]+	2.264	582.241	783239	-3.40725	1	1	1	1	4	Inconsistent LogP	Benzyl 2-O-beta-D-glucopyranosyl-6-O-beta-D-xylopyranosyl-beta-D-glucopyranoside	OCC1OC(OC2C(OCc3ccccc3)OC(COC3OCC(O)C(O)C3O)C(O)C2O)C(O)C(O)C1O	RNYROHPATJSIAO-UHFFFAOYSA-N	O-glycosyl compounds	[M+H+NH3]+	Q105241921	C24H36O15	NA
Lab3_69	NCGC00386010-01_C24H36O15_Benzyl beta-D-glucopyranosyl-(1->2)-[beta-D-xylopyranosyl-(1->6)]-beta-D-glucopyranoside	InChI=1S/C24H36O15/c25-6-12-15(28)17(30)20(33)23(37-12)39-21-18(31)16(29)13(9-36-22-19(32)14(27)11(26)8-35-22)38-24(21)34-7-10-4-2-1-3-5-10/h1-5,11-33H,6-9H2/t11-,12-,13-,14+,15-,16-,17+,18+,19-,20-,21-,22+,23+,24-/m1/s1	OC[C@]1([H])[C@](O)([H])[C@@](O)([H])[C@](O)([H])[C@@](O[C@]([C@]2([H])OCC3=CC=CC=C3)([H])[C@](O)([H])[C@@](O)([H])[C@@](O2)([H])CO[C@@]4([H])[C@@](O)([H])[C@](O)([H])[C@@](O)([H])CO4)([H])O1	O-glycosyl compounds	NA	NA	TRUE	RNYROHPATJSIAO-LGLSMWBYSA-N	564.205	C24H36O15	2	NR	2NR	[M+NH4]+1	[M+H+NH3]+	2.208	582.241	601250	-3.40725	1	1	1	1	4	Inconsistent LogP	Benzyl 2-O-beta-D-glucopyranosyl-6-O-beta-D-xylopyranosyl-beta-D-glucopyranoside	OCC1OC(OC2C(OCc3ccccc3)OC(COC3OCC(O)C(O)C3O)C(O)C2O)C(O)C(O)C1O	RNYROHPATJSIAO-UHFFFAOYSA-N	O-glycosyl compounds	[M+H+NH3]+	Q105241921	C24H36O15	NA
Lab6_25_2	13-(acetyloxy)-1-hydroxy-8-(hydroxymethyl)-4,12,12,15-tetramethyl-5-oxotetracyclo[8.5.0.0,?.0,]pentadeca-3,8-dien-14-yl (2E)-2-methylbut-2-enoate	InChI=1S/C27H36O7/c1-8-13(2)24(31)33-23-15(4)26(32)19-9-14(3)21(30)18(19)10-17(12-28)11-20(26)22-25(6,7)27(22,23)34-16(5)29/h8-9,11,15,18-20,22-23,28,32H,10,12H2,1-7H3/b13-8+	C/C([H])=C(C(OC1C(C2(O)C(C3CC(CO)=CC2C(C14OC(C)=O)C4(C)C)C=C(C3=O)C)C)=O)\C	Tetracyclic diterpenoids, Tigliane diterpenoids	Diterpenoids	Terpenoids	FALSE	KFNWMXLJLRPJCL	566.22	C24H34N6O8S	4	NR	4NR	[M+NH4]+	[M+H+NH3]+	3.78033	584.254	1.81761e+07	1.38943	2	2	1	1	6	no two isotopes in its isotopic pattern	NA	NA	NA	NA	NA	NA	NA	NA
Lab2_30	unspecified sulfated withanolide (27-deoxy, 4-hydroxy-5,6-epoxy)	NA	NA	Ergostane steroids	NA	NA	NA	NA	566.219	C28H38O10S	4	NR	4NR	[M+NH4]+	[M+H+NH3]+	3.78	584.254	4150000	0	2	2	1	1	6	no two isotopes in its isotopic pattern	NA	NA	NA	NA	NA	NA	NA	NA
Lab6_54	2-Butenoic acid, 2-methyl-, 1a,1b,4,4a,5,7a,7b,8,9,9a-decahydro-4a,7b-dihydroxy-3-(hydroxymethyl)-1,1,6,8-tetramethyl-9a-(2-methyl-1-oxopropoxy)-5-oxo-1H-cyclopropa[3,4]benz[1,2-e]azulen-9-yl ester, (2E)-	InChI=1S/C29H40O8/c1-9-15(4)25(33)36-23-17(6)28(35)19(21-26(7,8)29(21,23)37-24(32)14(2)3)11-18(13-30)12-27(34)20(28)10-16(5)22(27)31/h9-11,14,17,19-21,23,30,34-35H,12-13H2,1-8H3/b15-9+	C/C([H])=C(C(OC1C(C2(O)C(C(C13OC(C(C)C)=O)C3(C)C)C=C(CO)CC4(O)C2C=C(C4=O)C)C)=O)\C	Tetracyclic diterpenoids, Tigliane diterpenoids	Diterpenoids	Terpenoids	FALSE	MVWXLRYZCZSBKW	584.229	C24H36N6O9S	4	NR	4NR	[M+H]+	[M+H]+	3.77863	585.236	5.17234e+07	1.4314	2	2	1	1	6		Withalongolide G (4-hydroxy, 5,6-epoxy)	CC1=C(CO)C(=O)OC(C(C)C2CCC3C4CC5OC56C(O)C(OS(=O)(=O)O)CC(=O)C6(CO)C4CCC23C)C1	COBSTJNYJHEYIM-UHFFFAOYSA-N	Ergostane steroids	[M+H]+	Q27137466	C28H40O11S	C
Lab2_29	unspecified sulfated withanolide (27-deoxy, 5-hydroxy-6,7 epoxy)	NA	NA	Ergostane steroids	NA	NA	NA	NA	584.229	C28H40O11S	4	NR	4NR	[M+H]+	[M+H]+	3.78	585.237	5060000	0	2	2	1	1	6	Inconsistency for 5-OH-6,7-epoxy	Withalongolide G (4-hydroxy, 5,6-epoxy)	CC1=C(CO)C(=O)OC(C(C)C2CCC3C4CC5OC56C(O)C(OS(=O)(=O)O)CC(=O)C6(CO)C4CCC23C)C1	COBSTJNYJHEYIM-UHFFFAOYSA-N	Ergostane steroids	[M+H]+	Q27137466	C28H40O11S	C
Lab6_1_2	2,3-dihydro-3beta-O-sulfate withaferin A	InChI=1S/C28H40O10S/c1-13-9-20(36-25(32)16(13)12-29)14(2)17-5-6-18-15-10-23-28(37-23)24(31)21(38-39(33,34)35)11-22(30)27(28,4)19(15)7-8-26(17,18)3/h14-15,17-21,23-24,29,31H,5-12H2,1-4H3,(H,33,34,35)/t14-,15-,17+,18-,19-,20+,21-,23+,24-,26+,27-,28-/m0/s1	CC(C[C@](O1)([H])[C@@]([C@@]2([H])CC[C@@]3([H])[C@]([C@]([C@@]45C)([H])CC[C@]23C)([H])C[C@](O6)([H])[C@]56[C@](O)([H])[C@](OS(O)(=O)=O)([H])CC4=O)([H])C)=C(C1=O)CO	Ergostane steroids	Steroids	Terpenoids	FALSE	DVTZXBWRHRFDEE-WQWZRYHASA-N	568.234	C28H40O10S	2	a	2a	[M+NH4]+	[M+H+NH3]+	4.4035	586.268	3.61549e+08	1.91017	2	2	2	1	7		2,3-dihydro-3beta-O-sulfate withaferin A (27-hydroxy-4-hydroxy-5,6-epoxy)	CC1=C(CO)C(=O)OC(C(C)C2CCC3C4CC5OC56C(O)C(OS(=O)(=O)O)CC(=O)C6(C)C4CCC23C)C1	DVTZXBWRHRFDEE-UHFFFAOYSA-N	Ergostane steroids	[M+H+NH3]+	Q27137463	C28H40O10S	A
Lab6_18_1	2,3-dihydro-3beta-O-sulfate withaferin A	InChI=1S/C28H40O10S/c1-13-9-20(36-25(32)16(13)12-29)14(2)17-5-6-18-15-10-23-28(37-23)24(31)21(38-39(33,34)35)11-22(30)27(28,4)19(15)7-8-26(17,18)3/h14-15,17-21,23-24,29,31H,5-12H2,1-4H3,(H,33,34,35)/t14-,15-,17+,18-,19-,20+,21-,23+,24-,26+,27-,28-/m0/s1	CC(C[C@](O1)([H])[C@@]([C@@]2([H])CC[C@@]3([H])[C@]([C@]([C@@]45C)([H])CC[C@]23C)([H])C[C@](O6)([H])[C@]56[C@](O)([H])[C@](OS(O)(=O)=O)([H])CC4=O)([H])C)=C(C1=O)CO	Ergostane steroids	Steroids	Terpenoids	FALSE	DVTZXBWRHRFDEE-WQWZRYHASA-N	568.234	C28H40O10S	2	a	2a	[M+NH4]+	[M+H+NH3]+	4.85817	586.268	2.75201e+08	1.91017	4	4	4	1	13		1 species hit (27-deoxy-5-hydroxy-5,6-epoxy)	CC1=C(C)C(=O)OC(C(C)C2(O)CCC3C4C5OC5C5(O)CC(OS(=O)(=O)O)CC(=O)C5(C)C4CCC32C)C1	UPDQBLXDBCLBFJ-UHFFFAOYSA-N	Ergostane steroids	[M+H+NH3]+	Q105276730	C28H40O10S	A
Lab7_41	NA	InChI=1S/C28H36O5/c1-14-12-21(32-25(31)15(14)2)16(3)18-6-7-19-17-13-24-28(33-24)23(30)9-8-22(29)27(28,5)20(17)10-11-26(18,19)4/h6,8-9,16-17,19-21,23-24,30H,7,10-13H2,1-5H3	CC(CC(O1)C(C2=CCC3C(C(C45C)CCC23C)CC(O6)C56C(O)C=CC4=O)C)=C(C1=O)C	Ergostane steroids	Steroids	Terpenoids	FALSE	AASNMOOLVFBNQX-UHFFFAOYSA-N	568.234	C28H40O10S1	5	a	5a	[M+NH4]+	[M+H+NH3]+	4.87	586.268	4600800	3.25246	4	4	4	1	13		1 species hit (27-deoxy-5-hydroxy-5,6-epoxy)	CC1=C(C)C(=O)OC(C(C)C2(O)CCC3C4C5OC5C5(O)CC(OS(=O)(=O)O)CC(=O)C5(C)C4CCC32C)C1	UPDQBLXDBCLBFJ-UHFFFAOYSA-N	Ergostane steroids	[M+H+NH3]+	Q105276730	C28H40O10S	A
Lab2_45	unspecified 27-deoxy-5-hydroxy-6,7 epoxy sulfated withanolide	NA	NA	Ergostane steroids	NA	NA	NA	NA	568.234	C28H40O10S	4	NR	4NR	[M+NH4]+	[M+H+NH3]+	4.86	586.27	115000000	0	4	4	4	1	13		1 species hit (27-deoxy-5-hydroxy-5,6-epoxy)	CC1=C(C)C(=O)OC(C(C)C2(O)CCC3C4C5OC5C5(O)CC(OS(=O)(=O)O)CC(=O)C5(C)C4CCC32C)C1	UPDQBLXDBCLBFJ-UHFFFAOYSA-N	Ergostane steroids	[M+H+NH3]+	Q105276730	C28H40O10S	A
Lab2_41	unspecified 27-deoxy-5-hydroxy-6,7 epoxy sulfated withanolide	NA	NA	Ergostane steroids	NA	NA	NA	NA	568.234	C28H40O10S	4	NR	4NR	[M+NH4]+	[M+H+NH3]+	4.72	586.27	23200000	0	2	2	2	1	7		1 species hit (27-deoxy-5-hydroxy-5,6-epoxy)	CC1=C(C)C(=O)OC(C(C)C2(O)CCC3C4C5OC5C5(O)CC(OS(=O)(=O)O)CC(=O)C5(C)C4CCC32C)C1	UPDQBLXDBCLBFJ-UHFFFAOYSA-N	Ergostane steroids	[M+H+NH3]+	Q105276730	C28H40O10S	A
Lab8_41	{15-[1-(4,5-dimethyl-6-oxo-2,3-dihydropyran-2-yl)ethyl]-5,15-dihydroxy-10,14-dimethyl-9-oxo-3-oxapentacyclo[9.7.0.0²,?.0?,¹?.0¹?,¹?]octadecan-7-yl}oxidanesulfonic acid	InChI=1S/C28H40O10S/c1-13-10-19(36-24(30)14(13)2)15(3)27(31)9-7-17-21-18(6-8-25(17,27)4)26(5)20(29)11-16(38-39(33,34)35)12-28(26,32)23-22(21)37-23/h15-19,21-23,31-32H,6-12H2,1-5H3,(H,33,34,35)	CC(CC(O1)C(C2(O)CCC3C(C(O4)C4C5(O)CC(OS(O)(=O)=O)CC6=O)C(C65C)CCC32C)C)=C(C1=O)C	Ergostane steroids	Steroids	Terpenoids	FALSE	UPDQBLXDBCLBFJ-UHFFFAOYSA-N	568.234	C28H40O10S	4	NR	4NR	[M + H3N + H]+	[M+H+NH3]+	4.86	586.27	1.20466e+08	0.32945	4	4	4	1	13		1 species hit (27-deoxy-5-hydroxy-5,6-epoxy)	CC1=C(C)C(=O)OC(C(C)C2(O)CCC3C4C5OC5C5(O)CC(OS(=O)(=O)O)CC(=O)C5(C)C4CCC32C)C1	UPDQBLXDBCLBFJ-UHFFFAOYSA-N	Ergostane steroids	[M+H+NH3]+	Q105276730	C28H40O10S	A
Lab8_33_2	{15-[1-(4,5-dimethyl-6-oxo-2,3-dihydropyran-2-yl)ethyl]-5,15-dihydroxy-10,14-dimethyl-9-oxo-3-oxapentacyclo[9.7.0.0²,?.0?,¹?.0¹?,¹?]octadecan-7-yl}oxidanesulfonic acid	InChI=1S/C28H40O10S/c1-13-10-19(36-24(30)14(13)2)15(3)27(31)9-7-17-21-18(6-8-25(17,27)4)26(5)20(29)11-16(38-39(33,34)35)12-28(26,32)23-22(21)37-23/h15-19,21-23,31-32H,6-12H2,1-5H3,(H,33,34,35)	CC(CC(O1)C(C2(O)CCC3C(C(O4)C4C5(O)CC(OS(O)(=O)=O)CC6=O)C(C65C)CCC32C)C)=C(C1=O)C	Ergostane steroids	Steroids	Terpenoids	FALSE	UPDQBLXDBCLBFJ-UHFFFAOYSA-N	568.234	C28H40O10S	4	NR	4NR	586.2701[M + H3N + H]+	[M+H+NH3]+	4.41	586.27	9.01324e+07	0.32945	2	2	2	1	7		2,3-dihydro-3beta-O-sulfate withaferin A (27-hydroxy-4-hydroxy-5,6-epoxy)	CC1=C(CO)C(=O)OC(C(C)C2CCC3C4CC5OC56C(O)C(OS(=O)(=O)O)CC(=O)C6(C)C4CCC23C)C1	DVTZXBWRHRFDEE-UHFFFAOYSA-N	Ergostane steroids	[M+H+NH3]+	Q27137463	C28H40O10S	A
Lab8_32_1	6,7-Epoxy-3,5,17-Trihydroxy-1-Oxowith-24-Enolide	InChI=1S/C28H40O10S/c1-13-10-19(36-24(30)14(13)2)15(3)27(31)9-7-17-21-18(6-8-25(17,27)4)26(5)20(29)11-16(38-39(33,34)35)12-28(26,32)23-22(21)37-23/h15-19,21-23,31-32H,6-12H2,1-5H3,(H,33,34,35)	CC(CC(O1)C(C2(O)CCC3C(C(O4)C4C5(O)CC(OS(O)(=O)=O)CC6=O)C(C65C)CCC32C)C)=C(C1=O)C	Ergostane steroids	Steroids	Terpenoids	FALSE	UPDQBLXDBCLBFJ-UHFFFAOYSA-N	568.234	C28H40O10S	4	NR	4NR	[M + H3N + H]+	[M+H+NH3]+	4.33	586.27	1.80744e+06	0.32945	1	1	1	1	4	not observed	NA	NA	NA	NA	NA	NA	NA	NA
Lab8_37_1	NA	InChI=1S/C28H40O10S/c1-13-10-19(36-24(30)14(13)2)15(3)27(31)9-7-17-21-18(6-8-25(17,27)4)26(5)20(29)11-16(38-39(33,34)35)12-28(26,32)23-22(21)37-23/h15-19,21-23,31-32H,6-12H2,1-5H3,(H,33,34,35)	CC(CC(O1)C(C2(O)CCC3C(C(O4)C4C5(O)CC(OS(O)(=O)=O)CC6=O)C(C65C)CCC32C)C)=C(C1=O)C	Ergostane steroids	Steroids	Terpenoids	FALSE	UPDQBLXDBCLBFJ-UHFFFAOYSA-N	568.234	C28H40O10S	4	NR	4NR	[M + H3N + H]+	[M+H+NH3]+	4.72	586.27	2.51701e+07	0.32945	2	2	2	1	7		1 species hit (27-deoxy-5-hydroxy-5,6-epoxy)	CC1=C(C)C(=O)OC(C(C)C2(O)CCC3C4C5OC5C5(O)CC(OS(=O)(=O)O)CC(=O)C5(C)C4CCC32C)C1	UPDQBLXDBCLBFJ-UHFFFAOYSA-N	Ergostane steroids	[M+H+NH3]+	Q105276730	C28H40O10S	A
Lab8_38_1	{15-[1-(4,5-dimethyl-6-oxo-2,3-dihydropyran-2-yl)ethyl]-5,15-dihydroxy-10,14-dimethyl-9-oxo-3-oxapentacyclo[9.7.0.0²,?.0?,¹?.0¹?,¹?]octadecan-7-yl}oxidanesulfonic acid	InChI=1S/C28H40O10S/c1-13-10-19(36-24(30)14(13)2)15(3)27(31)9-7-17-21-18(6-8-25(17,27)4)26(5)20(29)11-16(38-39(33,34)35)12-28(26,32)23-22(21)37-23/h15-19,21-23,31-32H,6-12H2,1-5H3,(H,33,34,35)	CC(CC(O1)C(C2(O)CCC3C(C(O4)C4C5(O)CC(OS(O)(=O)=O)CC6=O)C(C65C)CCC32C)C)=C(C1=O)C	Ergostane steroids	Steroids	Terpenoids	FALSE	UPDQBLXDBCLBFJ-UHFFFAOYSA-N	568.236	C28H40O10S	4	NR	4NR	[M + H3N + H]+	[M+H+NH3]+	4.72	586.27	2.51701e+07	0.32945					0	duplicate peak	NA	NA	NA	NA	NA	NA	NA	NA
Lab2_42	unspecified sulfated withanolide	NA	NA	Ergostane steroids	NA	NA	NA	NA	570.25	C28H42O10S	4	NR	4NR	[M+NH4]+	[M+H+NH3]+	4.76	588.286	1640000	0	1	1	0	1	3		unspecified withanolide (4-hydroxy-5,6-epoxy)	NA	NA	Ergostane steroids	[M+H+NH3]+	NA	C31H38O10	NA
Lab6_1_3	2,3-dihydro-3beta-O-sulfate withaferin A	InChI=1S/C28H40O10S/c1-13-9-20(36-25(32)16(13)12-29)14(2)17-5-6-18-15-10-23-28(37-23)24(31)21(38-39(33,34)35)11-22(30)27(28,4)19(15)7-8-26(17,18)3/h14-15,17-21,23-24,29,31H,5-12H2,1-4H3,(H,33,34,35)/t14-,15-,17+,18-,19-,20+,21-,23+,24-,26+,27-,28-/m0/s1	CC(C[C@](O1)([H])[C@@]([C@@]2([H])CC[C@@]3([H])[C@]([C@]([C@@]45C)([H])CC[C@]23C)([H])C[C@](O6)([H])[C@]56[C@](O)([H])[C@](OS(O)(=O)=O)([H])CC4=O)([H])C)=C(C1=O)CO	Ergostane steroids	Steroids	Terpenoids	FALSE	DVTZXBWRHRFDEE-WQWZRYHASA-N	568.234	C28H40O10S	2	a	2a	[M+Na]+	[M+Na]+	4.4035	591.223	3.61549e+08	1.91017	1	1	1	1	4		2,3-dihydro-3beta-O-sulfate withaferin A (27-hydroxy-4-hydroxy-5,6-epoxy)	CC1=C(CO)C(=O)OC(C(C)C2CCC3C4CC5OC56C(O)C(OS(=O)(=O)O)CC(=O)C6(C)C4CCC23C)C1	DVTZXBWRHRFDEE-UHFFFAOYSA-N	Ergostane steroids	[M+Na]+	Q27137463	C28H40O10S	A
Lab6_18_2	2,3-dihydro-3beta-O-sulfate withaferin A	InChI=1S/C28H40O10S/c1-13-9-20(36-25(32)16(13)12-29)14(2)17-5-6-18-15-10-23-28(37-23)24(31)21(38-39(33,34)35)11-22(30)27(28,4)19(15)7-8-26(17,18)3/h14-15,17-21,23-24,29,31H,5-12H2,1-4H3,(H,33,34,35)/t14-,15-,17+,18-,19-,20+,21-,23+,24-,26+,27-,28-/m0/s1	CC(C[C@](O1)([H])[C@@]([C@@]2([H])CC[C@@]3([H])[C@]([C@]([C@@]45C)([H])CC[C@]23C)([H])C[C@](O6)([H])[C@]56[C@](O)([H])[C@](OS(O)(=O)=O)([H])CC4=O)([H])C)=C(C1=O)CO	Ergostane steroids	Steroids	Terpenoids	FALSE	DVTZXBWRHRFDEE-WQWZRYHASA-N	568.234	C28H40O10S	2	a	2a	[M+Na]+	[M+Na]+	4.85817	591.223	2.75201e+08	1.91017	1	1	1	1	4	no two isotopes in its isotopic pattern	NA	NA	NA	NA	NA	NA	NA	NA
Lab8_37_2	NA	InChI=1S/C28H40O10S/c1-13-10-19(36-24(30)14(13)2)15(3)27(31)9-7-17-21-18(6-8-25(17,27)4)26(5)20(29)11-16(38-39(33,34)35)12-28(26,32)23-22(21)37-23/h15-19,21-23,31-32H,6-12H2,1-5H3,(H,33,34,35)	CC(CC(O1)C(C2(O)CCC3C(C(O4)C4C5(O)CC(OS(O)(=O)=O)CC6=O)C(C65C)CCC32C)C)=C(C1=O)C	Ergostane steroids	Steroids	Terpenoids	FALSE	UPDQBLXDBCLBFJ-UHFFFAOYSA-N	568.234	C28H40O10S	4	NR	4NR	591.2255[M + Na]+	[M+Na]+	4.72	591.226	2.51701e+07	0.32945	1	1	1	1	4		1 species hit (27-deoxy-5-hydroxy-5,6-epoxy)	CC1=C(C)C(=O)OC(C(C)C2(O)CCC3C4C5OC5C5(O)CC(OS(=O)(=O)O)CC(=O)C5(C)C4CCC32C)C1	UPDQBLXDBCLBFJ-UHFFFAOYSA-N	Ergostane steroids	[M+Na]+	Q105276730	C28H40O10S	A
Lab8_38_2	{15-[1-(4,5-dimethyl-6-oxo-2,3-dihydropyran-2-yl)ethyl]-5,15-dihydroxy-10,14-dimethyl-9-oxo-3-oxapentacyclo[9.7.0.0²,?.0?,¹?.0¹?,¹?]octadecan-7-yl}oxidanesulfonic acid	InChI=1S/C28H40O10S/c1-13-10-19(36-24(30)14(13)2)15(3)27(31)9-7-17-21-18(6-8-25(17,27)4)26(5)20(29)11-16(38-39(33,34)35)12-28(26,32)23-22(21)37-23/h15-19,21-23,31-32H,6-12H2,1-5H3,(H,33,34,35)	CC(CC(O1)C(C2(O)CCC3C(C(O4)C4C5(O)CC(OS(O)(=O)=O)CC6=O)C(C65C)CCC32C)C)=C(C1=O)C	Ergostane steroids	Steroids	Terpenoids	FALSE	UPDQBLXDBCLBFJ-UHFFFAOYSA-N	568.236	C28H40O10S	4	NR	4NR	591.2255[M + Na]+	[M+Na]+	4.72	591.226	2.51701e+07	0.32945					0	duplicate peak	NA	NA	NA	NA	NA	NA	NA	NA
Lab5_81	2-{12,14-dioxo-10-[4-(propan-2-yl)phenyl]-8,11,13-triazatetracyclo[7.7.0.0?,?.0??,??]hexadeca-1(9),2,4,6-tetraen-13-yl}-N-[2-(morpholin-4-yl)ethyl]benzamide	InChI=1S/C35H37N5O4/c1-22(2)23-11-13-24(14-12-23)32-31-27(25-7-3-5-9-28(25)37-31)21-30-34(42)40(35(43)39(30)32)29-10-6-4-8-26(29)33(41)36-15-16-38-17-19-44-20-18-38/h3-14,22,30,32,37H,15-21H2,1-2H3,(H,36,41)	CC(C1=CC=C(C2C3=C(C4=CC=CC=C4N3)CC(N2C5=O)C(N5C6=CC=CC=C6C(O)=NCCN7CCOCC7)=O)C=C1)C	Carboline alkaloids	Tryptophan alkaloids	Alkaloids	FALSE	FOWYGNCDARROFK-UHFFFAOYSA-N	NA	C35H37N5O4	3	NR	3NR	[M+H]+	[M+H]+	3.703	592.296	853269	4.66592	1	1	1	1	4		1 species hit	COCC1=C(C)CC(C(CO)C2CCC3C4CC=C5CC(S(=O)(=O)O)CC(=O)C5(C)C4CCC23C)OC1=O	YMQKMFYTZQXMTQ-UHFFFAOYSA-N	Ergostane steroids	[M+H+CH3CN]+	CID78384733	C29H42O8S	A
Lab7_20	Nicotiflorin	InChI=1S/C27H30O15/c1-9-17(31)20(34)22(36)26(39-9)38-8-15-18(32)21(35)23(37)27(41-15)42-25-19(33)16-13(30)6-12(29)7-14(16)40-24(25)10-2-4-11(28)5-3-10/h2-7,9,15,17-18,20-23,26-32,34-37H,8H2,1H3/t9-,15+,17-,18+,20+,21-,22+,23+,26+,27-/m0/s1	C[C@@](O1)([H])[C@@](O)([H])[C@](O)([H])[C@](O)([H])[C@]1([H])OC[C@]2([H])[C@](O)([H])[C@@](O)([H])[C@](O)([H])[C@@](OC(C(C3=C(O)C=C(O)C=C3O4)=O)=C4C5=CC=C(O)C=C5)([H])O2	Flavonol glycosides	Flavonoids	Shikimates and Phenylpropanoids	TRUE	RTATXGUCZHCSNG-QHWHWDPRSA-N	594.158	C27H30O15	2	c	2c	[M+H]+	[M+H]+	3.2	595.166	5346740	-1.39923	7	7	6	4	24		3 family hits	CC1OC(OCC2OC(Oc3c(-c4ccc(O)cc4)oc4cc(O)cc(O)c4c3=O)C(O)C(O)C2O)C(O)C(O)C1O|CC1OC(OCC2OC(Oc3cc(O)c4c(=O)cc(-c5ccc(O)c(O)c5)oc4c3)C(O)C(O)C2O)C(O)C(O)C1O|CC1OC(OCC2OC(Oc3cc4c(O)cc(O)cc4[o+]c3-c3ccc(O)c([O-])c3)C(O)C(O)C2O)C(O)C(O)C1O	RTATXGUCZHCSNG-UHFFFAOYSA-N|MGYBYJXAXUBTQF-UHFFFAOYSA-N|PPAXMTJDCPPZTL-UHFFFAOYSA-N	Flavonol glycosides	[M+H]+	Q50318427|Q105163646|Q27125863	C27H30O15	C
Lab7_19	NA	InChI=1S/C27H30O15/c1-9-19(32)21(34)23(36)26(39-9)38-8-18-20(33)22(35)24(37)27(42-18)41-17-7-12-14(30)5-11(28)6-16(12)40-25(17)10-2-3-13(29)15(31)4-10/h2-7,9,18-24,26-27,32-37H,8H2,1H3,(H3-,28,29,30,31)/p+1	CC(O1)C(O)C(O)C(O)C1OCC(O2)C(O)C(O)C(O)C2OC(C=C3C(O)=CC(O)=CC3=[O+]4)=C4C5=CC(O)=C(O)C=C5	NA	NA	NA	NA	USNPULRDBDVJAO-UHFFFAOYSA-O	594.158	C27H30O15	2	NR	2NR	[M+H]+	[M+H]+	3.2	595.166	5124640	-0.799505					0	duplicate peak	NA	NA	NA	NA	NA	NA	NA	NA
Lab1_67	Kaempferol 3-O-rutinoside	InChI=1S/C27H30O15/c1-9-17(31)20(34)22(36)26(39-9)38-8-15-18(32)21(35)23(37)27(41-15)42-25-19(33)16-13(30)6-12(29)7-14(16)40-24(25)10-2-4-11(28)5-3-10/h2-7,9,15,17-18,20-23,26-32,34-37H,8H2,1H3/t9-,15+,17-,18+,20+,21-,22+,23+,26+,27-/m0/s1	C[C@@](O1)([H])[C@@](O)([H])[C@](O)([H])[C@](O)([H])[C@]1([H])OC[C@]2([H])[C@](O)([H])[C@@](O)([H])[C@](O)([H])[C@@](OC(C(C3=C(O)C=C(O)C=C3O4)=O)=C4C5=CC=C(O)C=C5)([H])O2	Flavonol glycosides	Flavonoids	Shikimates and Phenylpropanoids	TRUE	RTATXGUCZHCSNG-QHWHWDPRSA-N	594.158	C27H30O15	3	NR	3NR	[M+H]+	[M+H]+	3.19607	595.166	5.27936e+06	-1.39923	7	7	6	4	24		3 family hits	CC1OC(OCC2OC(Oc3c(-c4ccc(O)cc4)oc4cc(O)cc(O)c4c3=O)C(O)C(O)C2O)C(O)C(O)C1O|CC1OC(OCC2OC(Oc3cc(O)c4c(=O)cc(-c5ccc(O)c(O)c5)oc4c3)C(O)C(O)C2O)C(O)C(O)C1O|CC1OC(OCC2OC(Oc3cc4c(O)cc(O)cc4[o+]c3-c3ccc(O)c([O-])c3)C(O)C(O)C2O)C(O)C(O)C1O	RTATXGUCZHCSNG-UHFFFAOYSA-N|MGYBYJXAXUBTQF-UHFFFAOYSA-N|PPAXMTJDCPPZTL-UHFFFAOYSA-N	Flavonol glycosides	[M+H]+	Q50318427|Q105163646|Q27125863	C27H30O15	C
Lab6_38	Kaempferol-3-O-glucoside-3''-rhamnoside	InChI=1S/C27H30O15/c1-9-17(32)20(35)21(36)26(38-9)41-24-18(33)15(8-28)40-27(22(24)37)42-25-19(34)16-13(31)6-12(30)7-14(16)39-23(25)10-2-4-11(29)5-3-10/h2-7,9,15,17-18,20-22,24,26-33,35-37H,8H2,1H3/t9-,15+,17-,18+,20+,21+,22+,24-,26-,27-/m0/s1	C[C@@]1([H])[C@@](O)([H])[C@](O)([H])[C@](O)([H])[C@@](O[C@@]([C@](O)([H])[C@@](OC(C(C2=C(O)C=C(O)C=C2O3)=O)=C3C4=CC=C(O)C=C4)([H])O5)([H])[C@@](O)([H])[C@@]5([H])CO)([H])O1	Flavonol glycosides	Flavonoids	Shikimates and Phenylpropanoids	TRUE	YFPYXTNSQOUHPS	594.16	C27H30O15	4	NR	4NR	[M+H]+	[M+H]+	3.1932	595.167	1.14011e+07	-1.39923	7	7	6	2	22		3 family hits	CC1OC(OCC2OC(Oc3c(-c4ccc(O)cc4)oc4cc(O)cc(O)c4c3=O)C(O)C(O)C2O)C(O)C(O)C1O|CC1OC(OCC2OC(Oc3cc(O)c4c(=O)cc(-c5ccc(O)c(O)c5)oc4c3)C(O)C(O)C2O)C(O)C(O)C1O|CC1OC(OCC2OC(Oc3cc4c(O)cc(O)cc4[o+]c3-c3ccc(O)c([O-])c3)C(O)C(O)C2O)C(O)C(O)C1O	RTATXGUCZHCSNG-UHFFFAOYSA-N|MGYBYJXAXUBTQF-UHFFFAOYSA-N|PPAXMTJDCPPZTL-UHFFFAOYSA-N	Flavonol glycosides	[M+H]+	Q50318427|Q105163646|Q27125863	C27H30O15	C
Lab5_84	kaempferol-3-O-rutinoside	InChI=1S/C27H30O15/c1-9-17(31)20(34)22(36)26(39-9)38-8-15-18(32)21(35)23(37)27(41-15)42-25-19(33)16-13(30)6-12(29)7-14(16)40-24(25)10-2-4-11(28)5-3-10/h2-7,9,15,17-18,20-23,26-32,34-37H,8H2,1H3	CC(O1)C(O)C(O)C(O)C1OCC2C(O)C(O)C(O)C(OC(C(C3=C(O)C=C(O)C=C3O4)=O)=C4C5=CC=C(O)C=C5)O2	Flavonol glycosides	Flavonoids	Shikimates and Phenylpropanoids	TRUE	RTATXGUCZHCSNG-UHFFFAOYSA-N	NA	C27H30O15	2	NR	2NR	[M+H]+	[M+H]+	3.196	595.167	1995547	-1.39923	7	7	6	4	24		3 family hits	CC1OC(OCC2OC(Oc3c(-c4ccc(O)cc4)oc4cc(O)cc(O)c4c3=O)C(O)C(O)C2O)C(O)C(O)C1O|CC1OC(OCC2OC(Oc3cc(O)c4c(=O)cc(-c5ccc(O)c(O)c5)oc4c3)C(O)C(O)C2O)C(O)C(O)C1O|CC1OC(OCC2OC(Oc3cc4c(O)cc(O)cc4[o+]c3-c3ccc(O)c([O-])c3)C(O)C(O)C2O)C(O)C(O)C1O	RTATXGUCZHCSNG-UHFFFAOYSA-N|MGYBYJXAXUBTQF-UHFFFAOYSA-N|PPAXMTJDCPPZTL-UHFFFAOYSA-N	Flavonol glycosides	[M+H]+	Q50318427|Q105163646|Q27125863	C27H30O15	C
Lab4_47_1	kaempferol-7-O-neohesperidoside	InChI=1S/C21H24O8/c1-25-14-6-10(4-5-13(14)22)19-12-9-28-20(17(12)21(24)29-19)11-7-15(26-2)18(23)16(8-11)27-3/h4-8,12,17,19-24H,9H2,1-3H3/t12-,17?,19+,20+,21?/m0/s1	COC1=C(O)C=CC([C@](O2)([H])[C@@](C3([H])C2([H])O)([H])CO[C@]3([H])C4=CC(OC)=C(O)C(OC)=C4)=C1	Furofuranoid lignan glycosides	Lignans	Shikimates and Phenylpropanoids	TRUE	DQFGZXKOVWIUGY-KGZMPSPVSA-N	594.159	C27H30O15	2	NR	2NR	[M+H]+	[M+H]+	3.19	595.168	560946	1.8795	7	7	1	1	16		3 family hits	CC1OC(OCC2OC(Oc3c(-c4ccc(O)cc4)oc4cc(O)cc(O)c4c3=O)C(O)C(O)C2O)C(O)C(O)C1O|CC1OC(OCC2OC(Oc3cc(O)c4c(=O)cc(-c5ccc(O)c(O)c5)oc4c3)C(O)C(O)C2O)C(O)C(O)C1O|CC1OC(OCC2OC(Oc3cc4c(O)cc(O)cc4[o+]c3-c3ccc(O)c([O-])c3)C(O)C(O)C2O)C(O)C(O)C1O	RTATXGUCZHCSNG-UHFFFAOYSA-N|MGYBYJXAXUBTQF-UHFFFAOYSA-N|PPAXMTJDCPPZTL-UHFFFAOYSA-N	Flavonol glycosides	[M+H]+	Q50318427|Q105163646|Q27125863	C27H30O15	C
Lab3_86	Kaempferol 3-rungioside	InChI=1S/C27H30O15/c1-9-17(32)20(35)21(36)26(38-9)41-24-18(33)15(8-28)40-27(22(24)37)42-25-19(34)16-13(31)6-12(30)7-14(16)39-23(25)10-2-4-11(29)5-3-10/h2-7,9,15,17-18,20-22,24,26-33,35-37H,8H2,1H3/t9?,15?,17-,18+,20?,21-,22?,24?,26-,27-/m0/s1	CC1([H])[C@@](O)([H])C(O)([H])[C@@](O)([H])[C@@](OC(C(O)([H])[C@@](OC(C(C2=C(O)C=C(O)C=C2O3)=O)=C3C4=CC=C(O)C=C4)([H])O5)([H])[C@@](O)([H])C5([H])CO)([H])O1	Flavonol glycosides	Flavonoids	Shikimates and Phenylpropanoids	TRUE	YFPYXTNSQOUHPS-RZIBPHDESA-N	594.159	C27H30O15	2	NR	2NR	[M+H]+1	[M+H]+	3.194	595.168	5.3045e+06	-1.39923	7	7	6	2	22		3 family hits	CC1OC(OCC2OC(Oc3c(-c4ccc(O)cc4)oc4cc(O)cc(O)c4c3=O)C(O)C(O)C2O)C(O)C(O)C1O|CC1OC(OCC2OC(Oc3cc(O)c4c(=O)cc(-c5ccc(O)c(O)c5)oc4c3)C(O)C(O)C2O)C(O)C(O)C1O|CC1OC(OCC2OC(Oc3cc4c(O)cc(O)cc4[o+]c3-c3ccc(O)c([O-])c3)C(O)C(O)C2O)C(O)C(O)C1O	RTATXGUCZHCSNG-UHFFFAOYSA-N|MGYBYJXAXUBTQF-UHFFFAOYSA-N|PPAXMTJDCPPZTL-UHFFFAOYSA-N	Flavonol glycosides	[M+H]+	Q50318427|Q105163646|Q27125863	C27H30O15	C
Lab2_24	kaempferol pentoside hexoside	NA	NA	Flavonol glycosides	NA	NA	NA	RTATXGUCZHCSNG-QHWHWDPRSA-N	594.159	C27H30O15	2	NR	2NR	[M+H]+	[M+H]+	3.2	595.168	4450000	0	7	7	6	4	24		3 family hits	CC1OC(OCC2OC(Oc3c(-c4ccc(O)cc4)oc4cc(O)cc(O)c4c3=O)C(O)C(O)C2O)C(O)C(O)C1O|CC1OC(OCC2OC(Oc3cc(O)c4c(=O)cc(-c5ccc(O)c(O)c5)oc4c3)C(O)C(O)C2O)C(O)C(O)C1O|CC1OC(OCC2OC(Oc3cc4c(O)cc(O)cc4[o+]c3-c3ccc(O)c([O-])c3)C(O)C(O)C2O)C(O)C(O)C1O	RTATXGUCZHCSNG-UHFFFAOYSA-N|MGYBYJXAXUBTQF-UHFFFAOYSA-N|PPAXMTJDCPPZTL-UHFFFAOYSA-N	Flavonol glycosides	[M+H]+	Q50318427|Q105163646|Q27125863	C27H30O15	C
Lab1_107	2-3-dihydrowithaferin A	InChI=1S/C33H43N5O6/c1-15-9-23(43-30(42)18(15)12-39)16(2)19-5-6-20-17-10-25-33(44-25)27(41)22(38-14-37-26-28(34)35-13-36-29(26)38)11-24(40)32(33,4)21(17)7-8-31(19,20)3/h13-14,16-17,19-23,25,27,39,41H,5-12H2,1-4H3,(H2,34,35,36)	CC(CC(O1)C(C2CCC3C(C(C45C)CCC23C)CC(O6)C56C(O)C(N7C=NC(C7=NC=N8)=C8N)CC4=O)C)=C(C1=O)CO	Ergostane steroids	Steroids	Terpenoids	FALSE	XMNZCJNFFQHXDQ-UHFFFAOYSA-N	605.323	C33H43N5O6	5	a	5a	[M+H]+	[M+H]+	4.99771	606.33	27688.8	3.27454	1	1	1	1	4	no MS2	NA	NA	NA	NA	NA	NA	NA	NA
Lab1_137	2-3-dihydrowithaferin A	InChI=1S/C33H43N5O6/c1-15-9-23(43-30(42)18(15)12-39)16(2)19-5-6-20-17-10-25-33(44-25)27(41)22(38-14-37-26-28(34)35-13-36-29(26)38)11-24(40)32(33,4)21(17)7-8-31(19,20)3/h13-14,16-17,19-23,25,27,39,41H,5-12H2,1-4H3,(H2,34,35,36)	CC(CC(O1)C(C2CCC3C(C(C45C)CCC23C)CC(O6)C56C(O)C(N7C=NC(C7=NC=N8)=C8N)CC4=O)C)=C(C1=O)CO	Ergostane steroids	Steroids	Terpenoids	FALSE	XMNZCJNFFQHXDQ-UHFFFAOYSA-N	605.323	C33H43N5O6	5	a	5a	[M+H]+	[M+H]+	4.6233	606.33	149281	3.27454	1	1	1	1	4	no MS2	NA	NA	NA	NA	NA	NA	NA	NA
Lab6_50	(1S,4S,5R,9S,10R,13R,14R)-14-hydroxy-5,9-dimethyl-14-{[(3-methylbutanoyl)oxy]methyl}tetracyclo[11.2.1.0,?.0?,?]hexadecane-5-carboxylic acid	InChI=1S/C25H40O5/c1-16(2)12-20(26)30-15-25(29)14-24-11-8-18-22(3,19(24)7-6-17(25)13-24)9-5-10-23(18,4)21(27)28/h16-19,29H,5-15H2,1-4H3,(H,27,28)/t17-,18+,19+,22-,23-,24+,25+/m1/s1	CC(CC(OC[C@@]1(O)C[C@@]2(C[C@@]1([H])CC[C@@]32[H])CC[C@@]4([H])[C@]3(CCC[C@]4(C(O)=O)C)C)=O)C	Kaurane and Phyllocladane diterpenoids	Diterpenoids	Terpenoids	FALSE	FIOZUJXSEZUYCS	607.283	C24H45N7O7S2	4	NR	4NR	[M+H]+	[M+H]+	3.6055	608.29	2.99998e+06	4.91523	1	1	1	1	4	Annotation inconsistency (ID does not match MF)	1 family hit	COCC1=C(C)CC(C(CO)C2CCC3C4CC=C5CC(OS(=O)(=O)O)CC(=O)C5(C)C4CCC23C)OC1=O	ULBCDFQMEHBPLS-UHFFFAOYSA-N	Ergostane steroids	[M+H+CH3CN]+	Q105274999	C29H42O9S	C
Lab7_16	NA	InChI=1S/C27H30O16/c1-8-17(32)20(35)22(37)26(40-8)39-7-15-18(33)21(36)23(38)27(42-15)43-25-19(34)16-13(31)5-10(28)6-14(16)41-24(25)9-2-3-11(29)12(30)4-9/h2-6,8,15,17-18,20-23,26-33,35-38H,7H2,1H3	CC(O1)C(O)C(O)C(O)C1OCC2C(O)C(O)C(O)C(OC(C(C3=C(O)C=C(O)C=C3O4)=O)=C4C5=CC(O)=C(O)C=C5)O2	Flavonol glycosides	Flavonoids	Shikimates and Phenylpropanoids	TRUE	IKGXIBQEEMLURG-UHFFFAOYSA-N	610.153	C27H30O16	5	a	5a	[M+H]+	[M+H]+	2.96	611.161	27097900	-2.20749	7	7	7	6	27		rutin	CC1OC(OCC2OC(Oc3c(-c4ccc(O)c(O)c4)oc4cc(O)cc(O)c4c3=O)C(O)C(O)C2O)C(O)C(O)C1O	IKGXIBQEEMLURG-UHFFFAOYSA-N	Flavonol glycosides	[M+H]+	Q27163468	C27H30O16	A
Lab1_51	Rutin - 40.0 eV	InChI=1S/C27H30O16/c1-8-17(32)20(35)22(37)26(40-8)39-7-15-18(33)21(36)23(38)27(42-15)43-25-19(34)16-13(31)5-10(28)6-14(16)41-24(25)9-2-3-11(29)12(30)4-9/h2-6,8,15,17-18,20-23,26-33,35-38H,7H2,1H3/t8-,15+,17-,18+,20+,21-,22+,23+,26+,27-/m0/s1	C[C@@](O1)([H])[C@@](O)([H])[C@](O)([H])[C@](O)([H])[C@]1([H])OC[C@]2([H])[C@](O)([H])[C@@](O)([H])[C@](O)([H])[C@@](OC(C(C3=C(O)C=C(O)C=C3O4)=O)=C4C5=CC(O)=C(O)C=C5)([H])O2	Flavonol glycosides	Flavonoids	Shikimates and Phenylpropanoids	TRUE	IKGXIBQEEMLURG-NVPNHPEKSA-N	610.153	C27H30O16	3	NR	3NR	[M+H]+	[M+H]+	2.95638	611.161	27200000	-2.20749	7	7	7	6	27		rutin	CC1OC(OCC2OC(Oc3c(-c4ccc(O)c(O)c4)oc4cc(O)cc(O)c4c3=O)C(O)C(O)C2O)C(O)C(O)C1O	IKGXIBQEEMLURG-UHFFFAOYSA-N	Flavonol glycosides	[M+H]+	Q27163468	C27H30O16	A
Lab4_44_1	Rutin	InChI=1S/C27H30O16/c1-8-17(32)20(35)22(37)26(40-8)39-7-15-18(33)21(36)23(38)27(42-15)43-25-19(34)16-13(31)5-10(28)6-14(16)41-24(25)9-2-3-11(29)12(30)4-9/h2-6,8,15,17-18,20-23,26-33,35-38H,7H2,1H3/t8-,15+,17-,18+,20+,21-,22+,23+,26+,27-/m0/s1	C[C@@](O1)([H])[C@@](O)([H])[C@](O)([H])[C@](O)([H])[C@]1([H])OC[C@]2([H])[C@](O)([H])[C@@](O)([H])[C@](O)([H])[C@@](OC(C(C3=C(O)C=C(O)C=C3O4)=O)=C4C5=CC(O)=C(O)C=C5)([H])O2	Flavonol glycosides	Flavonoids	Shikimates and Phenylpropanoids	TRUE	IKGXIBQEEMLURG-NVPNHPEKSA-N	610.153	C27H30O16	2	NR	2NR	[M+H]+	[M+H]+	2.95	611.163	3.11507e+06	-2.20749	7	7	7	6	27		rutin	CC1OC(OCC2OC(Oc3c(-c4ccc(O)c(O)c4)oc4cc(O)cc(O)c4c3=O)C(O)C(O)C2O)C(O)C(O)C1O	IKGXIBQEEMLURG-UHFFFAOYSA-N	Flavonol glycosides	[M+H]+	Q27163468	C27H30O16	A
Lab2_23	quercetin pentoside hexoside (Rutin)	NA	CC1C(C(C(C(O1)OCC2C(C(C(C(O2)OC3=C(OC4=CC(=CC(=C4C3=O)O)O)C5=CC(=C(C=C5)O)O)O)O)O)O)O)O	Flavonol glycosides	NA	NA	NA	IKGXIBQEEMLURG-NVPNHPEKSA-N	610.153	C27H30O16	2	NR	2NR	[M+H]+	[M+H]+	2.96	611.163	26100000	0	7	7	7	6	27		rutin	CC1OC(OCC2OC(Oc3c(-c4ccc(O)c(O)c4)oc4cc(O)cc(O)c4c3=O)C(O)C(O)C2O)C(O)C(O)C1O	IKGXIBQEEMLURG-UHFFFAOYSA-N	Flavonol glycosides	[M+H]+	Q27163468	C27H30O16	A
Lab6_59	quercetin 3-O-neohesperidoside	InChI=1S/C27H30O16/c1-8-17(33)20(36)22(38)26(39-8)43-25-21(37)18(34)15(7-28)41-27(25)42-24-19(35)16-13(32)5-10(29)6-14(16)40-23(24)9-2-3-11(30)12(31)4-9/h2-6,8,15,17-18,20-22,25-34,36-38H,7H2,1H3	CC1C(C(C(C(O1)OC2C(C(C(OC2OC3=C(OC4=CC(=CC(=C4C3=O)O)O)C5=CC(=C(C=C5)O)O)CO)O)O)O)O)O	Flavonol glycosides	Flavonoids	Shikimates and Phenylpropanoids	TRUE	FYBMGZSDYDNBFX-UHFFFAOYSA-N	610.155		2	NR	2NR	[M+H]+	[M+H]+	2.95638	611.163	2.66963e+07	0	7	7	7	1	22		rutin	CC1OC(OCC2OC(Oc3c(-c4ccc(O)c(O)c4)oc4cc(O)cc(O)c4c3=O)C(O)C(O)C2O)C(O)C(O)C1O	IKGXIBQEEMLURG-UHFFFAOYSA-N	Flavonol glycosides	[M+H]+	Q27163468	C27H30O16	A
[truncated: 130 more rows]

## Sheet: Table_S2
Identity	RT	m/z	IonSpecies	ChemicalClasses	International identifier	MF2	2D SMILES	InChIKey2	2D_SMILES	2D_SMILES2	2D_SMILES3	2DSMILES4	2S_SMILES5	2S_SMILES6	2S_SMILES7	inchikeys	inchikeys2	inchikeys3	inchikeys4	inchikeys5	inchikeys6	inchikeys7	taxonomy	Confidence	ConfidenceLevelOrtho
[truncated: 264 more rows]

## Sheet: Table_S3
Analyte#	Identity	InternationalID	RT	m/z	IonSpecies	ChemicalClasses	MF	InChIKey2	2D SMILES	2D_SMILES	2D_SMILES2	2D_SMILES3	2DSMILES4	2S_SMILES5	2S_SMILES6	2S_SMILES7	inchikeys	inchikeys2	inchikeys3	inchikeys4	inchikeys5	inchikeys6	inchikeys7	taxonomy	Confidence	ConfidenceLevelOrtho	LogP(consensus)
[truncated: 142 more rows]
