# Supplementary material for: Multilaboratory Untargeted Mass Spectrometry Metabolomics Collaboration to Identify Bottlenecks and Comprehensively Annotate A Single Dataset
Source: Anal Chem. 2025 Jul 22;97(30):16110–22. doi: 10.1021/acs.analchem.4c05577 (PMC12332825; doi:10.1021/acs.analchem.4c05577)
Supplement: Supplementary file 4 [file ac4c05577_si_004.xlsx]

## Sheet: Summary
Sheet number	Sheet name	Description
1	Monoisotopic Masses	Table of isotopic masses
2	MS1_IonSpecies	List of ion species, and table to calculate their exact masses
3	Calculator	A tool to help assigning the ion species
4	References	List of references for the ion species type
5	Team7_CAMERA_ext_pos_rules	List of ion species used by Team 7
6	Team8	List of ion species used by Team 8

## Sheet: 1. Monoisotopic Masses
Table of isotopic masses1,2
Name	Symbol	monoisotopic mass [amu]	nominal mass		Password: mono2020
Hydrogen	H	1.00782	1
Carbon	C	12	12
Nitrogen	N	14.0031	14
Oxygen	O	15.9949	16
Sodium	Na	22.9898	23
Phosphorus	P	30.9738	31
Sulphur	S	31.9721	32
Chlorine	Cl	34.9689	35
Potassium	K	38.9637	39
Fluorine	F	18.9984	19
Brome	Br	78.9183	79
electron3	e-	0.00054858	0
Lithium	Li	7.016	7
1The isotopic mass data is from G. Audi, A. H. Wapstra Nucl. Phys A. 1993, 565, 1-65 and G. Audi, A. H. Wapstra Nucl. Phys A. 1995, 595, 409-480.
2de Laeter, J. R., Böhlke, J. K., De Bièvre, P., Hidaka, H., Peiser, H. S., Rosman, K. J. R., & Taylor, P. D. P. (2003). Atomic weights of the elements. Review 2000 (IUPAC Technical Report). Pure and applied chemistry, 75(6), 683-800.
3Beier, T., Häffner, H., Hermanspahn, N., Karshenboim, S. G., Kluge, H. J., Quint, W., ... & Werth, G. (2001). New determination of the electron’s mass. Physical review letters, 88(1), 011603.

## Sheet: 2. MS1_IonSpecies
				[M+	(m/z			H	Na	K	Li	C	H	O	N	S	P	Na	K	C	H	O	N	S	e-	-H (m/z)
				]	)			1.00782	22.9898	38.9637	7.016	12	1.00782	15.9949	14.0031	31.9721	30.9738	22.9898	38.9637	12	1.00782	15.9949	14.0031	31.9721	0.00054858	1.00782
				+	-	mass difference (related to M)	mass difference (related to [M+H]+)		Charge carrier							Neutral Gains						Neutral Losses					mass difference (related to M)	mass difference (related to [M+H]+)
Comment	Charge carrier	Charge	Neutral mass	Neutral mass type	Ion Species	nominal mass M	nominal mass [M+H]+	H	Na	K	Li	C_ng	H_ng	O_ng	N_ng	S_ng	P_ng	Na_ng	K-ng	C_nl	H_nl	O_nl	N_nl	S_nl	e-	-H (m/z)	monoisotopic mass	monoisotopic mass_MZ	References1/Rational (see sheet "References")	Reference2
pentoside dihexose	H	+	(C6H10O5+C12H20O9)	Elimination	[M+H-(C6H10O5+C12H20O9)]+	-469	-470	1												-18	-30	-14			-1	-1	-469.156	-470.164	MSMeAnCo Project
pentoside dihexose loss [M+H-(C6H11O5+(C12H21O9-H2O))]+	H	+	(C6H11O5+(C12H21O9-H2O))	Elimination	[M+H-(C6H11O5+(C12H21O9-H2O))]+	-443	-444	1												-18	-20	-13			-1	-1	-443.083	-444.091	MSMeAnCo Project
pentoside dihexose	H	+	HCOOH+NaCOOH-(C6H10O5+C12H20O9)	Addition/elimination	[M+H+HCOOH+NaCOOH-(C6H10O5+C12H20O9)]+	-355	-356	1				2	3	4				1		-18	-30	-14			-1	-1	-355.163	-356.171	MSMeAnCo Project
rutinose	H	+	C12H22O10	Elimination	[M+H-C12H22O10]+	-325	-326	1												-12	-22	-10			-1	-1	-325.114	-326.122	MSMeAnCo Project
dihexose	H	+	2(C6H12O6-H2O)	Elimination	[M+H-2(C6H12O6-H2O)]+	-323	-324	1												-12	-20	-10			-1	-1	-323.098	-324.106	MSMeAnCo Project
galloylhexose-H2O	H	+	(C13H16O10-H2O)	Elimination	[M+H-(C13H16O10-H2O)]+	-313	-314	1												-13	-14	-9			-1	-1	-313.057	-314.064	Houriet, J.; Vidar, W. S.; Manwill, P. K.; Todd, D. A.; Cech, N. B. How Low Can You Go? Selecting Intensity Thresholds for Untargeted Metabolomics Data Preprocessing. Analytical Chemistry 2022. DOI: 10.1021/acs.analchem.2c04088.
rutinose-H20	H	+	(C12H22O10-H2O)	Elimination	[M+H-(C12H22O10-H2O)]+	-307	-308	1												-12	-20	-9			-1	-1	-307.103	-308.111	MSMeAnCo Project
2x desoxy-hexose-H2O /2x methyl-pentose-H2O	H	+	2(C6H12O5-H2O)	Elimination	[M+H-2(C6H12O5-H2O)]+	-291	-292	1												-12	-20	-8			-1	-1	-291.109	-292.116	Prediction
apioside-H2O (apiosylglucosyl)	H	+	(C11H16O10-H2O)	Elimination	[M+H-(C11H16O10-H2O)]+	-289	-290	1												-11	-14	-9			-1	-1	-289.057	-290.064	Prediction
benzoylhexose-H2O	H	+	(C13H16O7-H2O)	Elimination	[M+H-(C13H16O7-H2O)]+	-265	-266	1												-13	-14	-6			-1	-1	-265.072	-266.08	Prediction
malonylhexose-H2O	H	+	(C9H14O9-H2O)	Elimination	[M+H-(C9H14O9-H2O)]+	-247	-248	1												-9	-12	-8			-1	-1	-247.046	-248.054	Prediction
quinic acid moiety	H	+	C7H12O6	Elimination	[M+H-C7H12O6]+	-191	-192	1												-7	-12	-6			-1	-1	-191.056	-192.064	MSMeAnCo Project
pentoside	H	+	C6H10O5	Elimination	[M+H-C6H10O5]+	-179	-180	1												-6	-12	-6			-1	-1	-179.056	-180.064	MSMeAnCo Project
hexose-H2O	H	+	H2O-(C6H12O6-H2O)	Elimination	[M+H-H2O-(C6H12O6-H2O)]+	-179	-180	1												-6	-12	-6			-1	-1	-179.056	-180.064	MSMeAnCo Project
hexose	H	+	C6H12O6	Elimination	[M+H-C6H12O6]+	-179	-180	1												-6	-12	-6			-1	-1	-179.056	-180.064	MSMeAnCo Project
feruloyl loss (ferulic acid-H2O)	H	+	(C10H10O4-H2O)	Elimination	[M+H-(C10H10O4-H2O)]+	-175	-176	1												-10	-8	-3			-1	-1	-175.04	-176.048	Prediction
glucuronide derivatives	H	+	(C6H10O7-H2O)	Elimination	[M+H-(C6H10O7-H2O)]+	-175	-176	1												-6	-8	-6			-1	-1	-175.025	-176.033	Prediction
Withanolides: loss of lactone moiety	H	+	C9H16O3	Elimination	[M+H-C9H16O3]+	-170	-171	1												-9	-15	-3			-1	-1	-170.095	-171.103	Musharraf, S. G.; Ali, A.; Ali, R. A.; Yousuf, S.; Rahman, A. U.; Choudhary, M. I. Analysis and development of structure-fragmentation relationships in withanolides using an electrospray ionization quadropole time-of-flight tandem mass spectrometry hybrid
Proanthocyanidins: Retro Diels Alder (RDA) (ring B: 3OH)	H	+	C8H8O4	Elimination	[M+H-C8H8O4]+	-167	-168	1												-8	-8	-4			-1	-1	-167.035	-168.043	Li, H.-J.; Deinzer, M. L. Tandem Mass Spectrometry for Sequencing Proanthocyanidins. Anal. Chem. 2007, 79 (4), 1739-1748. DOI: 10.1021/ac061823v.
hexose-H2O	H	+	NH3-H2O-(C6H12O6-H2O)	Addition/elimination	[M+H+NH3-H2O-(C6H12O6-H2O)]+	-162	-163	1					3		1					-6	-12	-6			-1	-1	-162.03	-163.037	MSMeAnCo Project
hexose-H2O	H	+	(C6H12O6-H2O)	Elimination	[M+H-(C6H12O6-H2O)]+	-161	-162	1												-6	-10	-5			-1	-1	-161.046	-162.053	Prediction
caffeoyl (caffeic acid-H2O)	H	+	(C9H8O4-H2O)	Elimination	[M+H-(C9H8O4-H2O)]+	-161	-162	1												-9	-6	-3			-1	-1	-161.024	-162.032	Prediction
Withanolides: loss of lactone moiety -H2O	H	+	(C9H16O3-H2O)	Elimination	[M+H-(C9H16O3-H2O)]+	-153	-154	1												-9	-14	-2			-1	-1	-153.092	-154.1	Musharraf, S. G.; Ali, A.; Ali, R. A.; Yousuf, S.; Rahman, A. U.; Choudhary, M. I. Analysis and development of structure-fragmentation relationships in withanolides using an electrospray ionization quadropole time-of-flight tandem mass spectrometry hybrid
galloyl (gallic acid -H2O)	H	+	(C7H6O5-H2O)	Elimination	[M+H-(C7H6O5-H2O)]+	-151	-152	1												-7	-4	-4			-1	-1	-151.004	-152.012	Houriet, J.; Vidar, W. S.; Manwill, P. K.; Todd, D. A.; Cech, N. B. How Low Can You Go? Selecting Intensity Thresholds for Untargeted Metabolomics Data Preprocessing. Analytical Chemistry 2022. DOI: 10.1021/acs.analchem.2c04088.
Proanthocyanidins: Retro Diels Alder (RDA) (ring B: 2OH)	H	+	C8H8O3	Elimination	[M+H-C8H8O3]+	-151	-152	1												-8	-8	-3			-1	-1	-151.04	-152.048	Li, H.-J.; Deinzer, M. L. Tandem Mass Spectrometry for Sequencing Proanthocyanidins. Anal. Chem. 2007, 79 (4), 1739-1748. DOI: 10.1021/ac061823v.
desoxy-hexose-H2O / methyl-pentose-H2O	H	+	(C6H12O5-H2O)	Elimination	[M+H-(C6H12O5-H2O)]+	-145	-146	1												-6	-10	-4			-1	-1	-145.051	-146.058	Abranko, L.; Garcia-Reyes, J. F.; Molina-Diaz, A. In-source fragmentation and accurate mass analysis of multiclass flavonoid conjugates by electrospray ionization time-of-flight mass spectrometry. J Mass Spectrom 2011, 46 (5), 478-488. DOI: 10.1002/jms.1914.
coumaroyl (coumaric acid - H2O)	H	+	(C9H8O3-H2O)	Elimination	[M+H-(C9H8O3-H2O)]+	-145	-146	1												-9	-6	-2			-1	-1	-145.03	-146.037	Damont, A.; Olivier, M. F.; Warnet, A.; Lyan, B.; Pujos-Guillot, E.; Jamin, E. L.; Debrauwer, L.; Bernillon, S.; Junot, C.; Tabet, J. C.; et al. Proposal for a chemically consistent way to annotate ions arising from the analysis of reference compounds under ESI conditions: A prerequisite to proper mass spectral database constitution in metabolomics. J Mass Spectrom 2019, 54 (6), 567-582. DOI: 10.…
Proanthocyanidins: Retro Diels Alder (ring B:1OH)	H	+	C8H8O2	Elimination	[M+H-C8H8O2]+	-135	-136	1												-8	-8	-2			-1	-1	-135.045	-136.053	Li, H.-J.; Deinzer, M. L. Tandem Mass Spectrometry for Sequencing Proanthocyanidins. Anal. Chem. 2007, 79 (4), 1739-1748. DOI: 10.1021/ac061823v.
withanolides: loss of lactone moiety-2H2O	H	+	(C9H16O3-2H2O)	Elimination	[M+H-(C9H16O3-2H2O)]+	-135	-136	1												-9	-12	-1			-1	-1	-135.082	-136.089	Musharraf, S. G.; Ali, A.; Ali, R. A.; Yousuf, S.; Rahman, A. U.; Choudhary, M. I. Analysis and development of structure-fragmentation relationships in withanolides using an electrospray ionization quadropole time-of-flight tandem mass spectrometry hybrid
desulfonylation	H	+	NH3-H2SO4-3H2O	Addition/elimination	[M+H+NH3-H2SO4-3H2O]+	-134	-135	1					3		1						-8	-7		-1	-1	-1	-133.965	-134.973	MSMeAnCo Project
desulfonylation	H	+	2H2O-H2SO4	Elimination	[M+H-2H2O-H2SO4]+	-133	-134	1													-6	-6		-1	-1	-1	-132.981	-133.989	MSMeAnCo Project
pentose-H2O	H	+	(C5H10O5-H2O)	Elimination	[M+H-(C5H10O5-H2O)]+	-131	-132	1												-5	-8	-4			-1	-1	-131.035	-132.043	Li, H.-J.; Deinzer, M. L. Tandem Mass Spectrometry for Sequencing Proanthocyanidins. Anal. Chem. 2007, 79 (4), 1739-1748. DOI: 10.1021/ac061823v.
desoxy-hexose-H2O|methyl-pentose-H2O	H	+	NH3-(C6H12O5-H2O)	Addition/elimination	[M+H+NH3-(C6H12O5-H2O)]+	-128	-129	1					3		1					-6	-10	-4			-1	-1	-128.024	-129.032	MSMeAnCo Project
Proanthocyanidins: Hetero Cyclic Ring Fragmentation (HRF) (anthocyanes)	H	+	C6H6O3	Elimination	[M+H-C6H6O3]+	-125	-126	1												-6	-6	-3			-1	-1	-125.024	-126.032	Li, H.-J.; Deinzer, M. L. Tandem Mass Spectrometry for Sequencing Proanthocyanidins. Anal. Chem. 2007, 79 (4), 1739-1748. DOI: 10.1021/ac061823v.
hexose-H2O	H	+	CH3CN-(C6H12O6-H2O)	Addition/elimination	[M+H+CH3CN-(C6H12O6-H2O)]+	-121	-122	1				2	2		1					-6	-10	-5			-1	-1	-121.027	-122.035	MSMeAnCo Project
hexose-H2O	Na	+	(Na-H)-(C6H12O6-H2O)	Addition/elimination	[M+Na+(Na-H)-(C6H12O6-H2O)]+	-117	-118		1				-1					1		-6	-10	-5			-1	-1	-117.082	-118.089	MSMeAnCo Project
desulfonylation	H	+	NH3-H2SO4-2H2O	Addition/elimination	[M+H+NH3-H2SO4-2H2O]+	-116	-117	1					3		1						-6	-6		-1	-1	-1	-115.955	-116.963	MSMeAnCo Project
hexose-H2O	H	+	HCOOH-(C6H12O6-H2O)	Elimination	[M+H-HCOOH-(C6H12O6-H2O)]+	-115	-116	1				1	2	2						-6	-10	-5			-1	-1	-115.04	-116.048	MSMeAnCo Project
desulfonylation	H	+	H2O-H2SO4	Elimination	[M+H-H2O-H2SO4]+	-115	-116	1													-4	-5		-1	-1	-1	-114.971	-115.978	MSMeAnCo Project
	H	+	2CO2+2H2O	Elimination	[M+H-2CO2+2H2O]+	-107	-108	1												-2	-4	-5			-1	-1	-106.999	-108.006	Kachman, M.; Habra, H.; Duren, W.; Wigginton, J.; Sajjakulnukit, P.; Michailidis, G.; Burant, C.; Karnovsky, A. Deep annotation of untargeted LC-MS metabolomics data with Binner. Bioinformatics 2020, 36 (6), 1801-1806. DOI: 10.1093/bioinformatics/btz798.
	H	+	2CO2-H2O	Elimination	[M+H-2CO2-H2O]+	-105	-106	1												-2	-2	-5			-1	-1	-104.983	-105.991	Kachman, M.; Habra, H.; Duren, W.; Wigginton, J.; Sajjakulnukit, P.; Michailidis, G.; Burant, C.; Karnovsky, A. Deep annotation of untargeted LC-MS metabolomics data with Binner. Bioinformatics 2020, 36 (6), 1801-1806. DOI: 10.1093/bioinformatics/btz798.
	H	+	CH3OH-4H2O	Elimination	[M+H-CH3OH-4H2O]+	-103	-104	1												-1	-12	-5			-1	-1	-103.061	-104.069	Musharraf, S. G.; Ali, A.; Ali, R. A.; Yousuf, S.; Rahman, A. U.; Choudhary, M. I. Analysis and development of structure-fragmentation relationships in withanolides using an electrospray ionization quadropole time-of-flight tandem mass spectrometry hybrid instrument. Rapid Commun. Mass Spectrom. 2011, 25 (1), 104-114. DOI: 10.1002/rcm.4835.
desulfonylation	H	+	H2SO4	Elimination	[M+H-H2SO4]+	-97	-98	1													-2	-4		-1	-1	-1	-96.9601	-97.9679	MSMeAnCo Project
Proanthocyanidins: Hetero Cyclic Ring Fragmentation (HRF)-H2O	H	+	(C6H6O3-H2O)	Elimination	[M+H-(C6H6O3-H2O)]+	-91	-92	1												-6	-4	-1			-1	-1	-91.0189	-92.0268	Li, H.-J.; Deinzer, M. L. Tandem Mass Spectrometry for Sequencing Proanthocyanidins. Anal. Chem. 2007, 79 (4), 1739-1748. DOI: 10.1021/ac061823v.
	H	+	5H2O	Elimination	[M+H-5H2O]+	-89	-90	1													-10	-5			-1	-1	-89.0455	-90.0534	MSMeAnCo Project
	H	+	CH3OH-3H2O	Elimination	[M+H-CH3OH-3H2O]+	-85	-86	1												-1	-10	-4			-1	-1	-85.0506	-86.0585	Musharraf, S. G.; Ali, A.; Ali, R. A.; Yousuf, S.; Rahman, A. U.; Choudhary, M. I. Analysis and development of structure-fragmentation relationships in withanolides using an electrospray ionization quadropole time-of-flight tandem mass spectrometry hybrid instrument. Rapid Commun. Mass Spectrom. 2011, 25 (1), 104-114. DOI: 10.1002/rcm.4835.
malonyl	H	+	C3H2O3	Elimination	[M+H-C3H2O3]+	-85	-86	1												-3	-2	-3			-1	-1	-84.9931	-86.0009	Prediction
anthraquinones	H	+	3CO	Elimination	[M+H-3CO]+	-83	-84	1												-3		-3			-1	-1	-82.9775	-83.9853	Levsen, K.; Schiebel, H. M.; Terlouw, J. K.; Jobst, K. J.; Elend, M.; Preiss, A.; Thiele, H.; Ingendoh, A. Even-electron ions: a systematic study of the neutral species lost in the dissociation of quasi-molecular ions. J Mass Spectrom 2007, 42 (8), 1024-1044. DOI: 10.1002/jms.1234.
desulfonylation	H	+	NH3-H2SO4	Addition/elimination	[M+H+NH3-H2SO4]+	-80	-81	1					3		1						-2	-4		-1	-1	-1	-79.9336	-80.9414	MSMeAnCo Project
	H	+	4H2O	Elimination	[M+H-4H2O]+	-71	-72	1													-8	-4			-1	-1	-71.035	-72.0428	MSMeAnCo Project
	H	+	CH3OH-2H2O	Elimination	[M+H-CH3OH-2H2O]+	-67	-68	1												-1	-8	-3			-1	-1	-67.0401	-68.0479	Musharraf, S. G.; Ali, A.; Ali, R. A.; Yousuf, S.; Rahman, A. U.; Choudhary, M. I. Analysis and development of structure-fragmentation relationships in withanolides using an electrospray ionization quadropole time-of-flight tandem mass spectrometry hybrid instrument. Rapid Commun. Mass Spectrom. 2011, 25 (1), 104-114. DOI: 10.1002/rcm.4835.
desulfonylation	H	+	NH3-H2SO4-H2O	Addition/elimination	[M+H+NH3-H2SO4-H2O]+	-66	-67	1					3		1						-4	-3		-1	-1	-1	-65.9543	-66.9621	MSMeAnCo Project
2x carbon monoxid	H	+	2CO	Elimination	[M+H-2CO]+	-55	-56	1												-2		-2			-1	-1	-54.9826	-55.9904	Levsen, K.; Schiebel, H. M.; Terlouw, J. K.; Jobst, K. J.; Elend, M.; Preiss, A.; Thiele, H.; Ingendoh, A. Even-electron ions: a systematic study of the neutral species lost in the dissociation of quasi-molecular ions. J Mass Spectrom 2007, 42 (8), 1024-1044. DOI: 10.1002/jms.1234.
	H	+	3H2O	Elimination	[M+H-3H2O]+	-53	-54	1													-6	-3			-1	-1	-53.0244	-54.0322	MSMeAnCo Project
	H	+	CH3OH-H2O	Elimination	[M+H-CH3OH-H2O]+	-49	-50	1												-1	-6	-2			-1	-1	-49.0295	-50.0373	Musharraf, S. G.; Ali, A.; Ali, R. A.; Yousuf, S.; Rahman, A. U.; Choudhary, M. I. Analysis and development of structure-fragmentation relationships in withanolides using an electrospray ionization quadropole time-of-flight tandem mass spectrometry hybrid instrument. Rapid Commun. Mass Spectrom. 2011, 25 (1), 104-114. DOI: 10.1002/rcm.4835.
decarboxylation	H	+	H2O-CO	Elimination	[M+H-H2O-CO]+	-45	-46	1												-1	-2	-2			-1	-1	-44.9982	-46.006	Damont, A.; Olivier, M. F.; Warnet, A.; Lyan, B.; Pujos-Guillot, E.; Jamin, E. L.; Debrauwer, L.; Bernillon, S.; Junot, C.; Tabet, J. C.; et al. Proposal for a chemically consistent way to annotate ions arising from the analysis of reference compounds under ESI conditions: A prerequisite to proper mass spectral database constitution in metabolomics. J Mass Spectrom 2019, 54 (6), 567-582. DOI: 10.…
	H	+	HCOOH	Elimination	[M+H-HCOOH]+	-45	-46	1												-1	-2	-2			-1	-1	-44.9982	-46.006	Draper, J.; Enot, D. P.; Parker, D.; Beckmann, M.; Snowdon, S.; Lin, W.; Zubair, H. Metabolite signal identification in accurate mass metabolomics data with MZedDB, an interactive m/z annotation tool utilising predicted ionisation behaviour 'rules'. BMC bioinformatics 2009, 10, 227. DOI: 10.1186/1471-2105-10-227.
decarboxylation	H	+	CO2	Elimination	[M+H-CO2]+	-43	-44	1												-1		-2			-1	-1	-42.9826	-43.9904	Levsen, K.; Schiebel, H. M.; Terlouw, J. K.; Jobst, K. J.; Elend, M.; Preiss, A.; Thiele, H.; Ingendoh, A. Even-electron ions: a systematic study of the neutral species lost in the dissociation of quasi-molecular ions. J Mass Spectrom 2007, 42 (8), 1024-1044. DOI: 10.1002/jms.1234.
deacetylation (typical for N-acetylated, O-acetylacted, S-acetylacted)(CH2C=O)	H	+	C2H2O	Elimination	[M+H-C2H2O]+	-41	-42	1												-2	-2	-1			-1	-1	-41.0033	-42.0111	Damont, A.; Olivier, M. F.; Warnet, A.; Lyan, B.; Pujos-Guillot, E.; Jamin, E. L.; Debrauwer, L.; Bernillon, S.; Junot, C.; Tabet, J. C.; et al. Proposal for a chemically consistent way to annotate ions arising from the analysis of reference compounds under ESI conditions: A prerequisite to proper mass spectral database constitution in metabolomics. J Mass Spectrom 2019, 54 (6), 567-582. DOI: 10.…	Levsen, K.; Schiebel, H. M.; Terlouw, J. K.; Jobst, K. J.; Elend, M.; Preiss, A.; Thiele, H.; Ingendoh, A. Even-electron ions: a systematic study of the neutral species lost in the dissociation of quasi-molecular ions. J Mass Spectrom 2007, 42 (8), 1024-1044. DOI: 10.1002/jms.1234.
	H	+	2H2O	Elimination	[M+H-2H2O]+	-35	-36	1													-4	-2			-1	-1	-35.0139	-36.0217	MSMeAnCo Project
methyl esters	H	+	CH3OH	Elimination	[M+H-CH3OH]+	-31	-32	1												-1	-4	-1			-1	-1	-31.0189	-32.0268	Levsen, K.; Schiebel, H. M.; Terlouw, J. K.; Jobst, K. J.; Elend, M.; Preiss, A.; Thiele, H.; Ingendoh, A. Even-electron ions: a systematic study of the neutral species lost in the dissociation of quasi-molecular ions. J Mass Spectrom 2007, 42 (8), 1024-1044. DOI: 10.1002/jms.1234.
arom. methoxy derivatives (CH2=O)	H	+	CH2O	Elimination	[M+H-CH2O]+	-29	-30	1												-1	-2	-1			-1	-1	-29.0033	-30.0111	Levsen, K.; Schiebel, H. M.; Terlouw, J. K.; Jobst, K. J.; Elend, M.; Preiss, A.; Thiele, H.; Ingendoh, A. Even-electron ions: a systematic study of the neutral species lost in the dissociation of quasi-molecular ions. J Mass Spectrom 2007, 42 (8), 1024-1044. DOI: 10.1002/jms.1234.
de-ethylation	H	+	C2H5●	Elimination	[M+H-C2H5●]+	-28	-29	1												-2	-5				-1	-1	-28.0318	-29.0397	Levsen, K.; Schiebel, H. M.; Terlouw, J. K.; Jobst, K. J.; Elend, M.; Preiss, A.; Thiele, H.; Ingendoh, A. Even-electron ions: a systematic study of the neutral species lost in the dissociation of quasi-molecular ions. J Mass Spectrom 2007, 42 (8), 1024-1044. DOI: 10.1002/jms.1234.
carbon monoxid	H	+	CO	Elimination	[M+H-CO]+	-27	-28	1												-1		-1			-1	-1	-26.9876	-27.9955	Levsen, K.; Schiebel, H. M.; Terlouw, J. K.; Jobst, K. J.; Elend, M.; Preiss, A.; Thiele, H.; Ingendoh, A. Even-electron ions: a systematic study of the neutral species lost in the dissociation of quasi-molecular ions. J Mass Spectrom 2007, 42 (8), 1024-1044. DOI: 10.1002/jms.1234.
HCN (aliph.amines, arom.amines, oximes, etc.)	H	+	HCN	Elimination	[M+H-HCN]+	-26	-27	1												-1	-1		-1		-1	-1	-26.0036	-27.0114	Levsen, K.; Schiebel, H. M.; Terlouw, J. K.; Jobst, K. J.; Elend, M.; Preiss, A.; Thiele, H.; Ingendoh, A. Even-electron ions: a systematic study of the neutral species lost in the dissociation of quasi-molecular ions. J Mass Spectrom 2007, 42 (8), 1024-1044. DOI: 10.1002/jms.1234.
	H	+	H2app-H2O	Elimination	[M+H-H2app-H2O]+	-19	-20	1													-4	-1			-1	-1	-19.0189	-20.0268	Houriet, J.; Vidar, W. S.; Manwill, P. K.; Todd, D. A.; Cech, N. B. How Low Can You Go? Selecting Intensity Thresholds for Untargeted Metabolomics Data Preprocessing. Analytical Chemistry 2022. DOI: 10.1021/acs.analchem.2c04088.
	H	+	NH3-2H2O	Addition/elimination	[M+H+NH3-2H2O]+	-18	-19	1					3		1						-4	-2			-1	-1	-17.9873	-18.9951	MSMeAnCo Project
	H	+	H2O	Elimination	[M+H-H2O]+	-17	-18	1													-2	-1			-1	-1	-17.0033	-18.0111	MSMeAnCo Project
Molecule with amine	H	+	NH3	Elimination	[M+H-NH3]+	-16	-17	1													-3		-1		-1	-1	-16.0193	-17.0271	Damont, A.; Olivier, M. F.; Warnet, A.; Lyan, B.; Pujos-Guillot, E.; Jamin, E. L.; Debrauwer, L.; Bernillon, S.; Junot, C.; Tabet, J. C.; et al. Proposal for a chemically consistent way to annotate ions arising from the analysis of reference compounds under ESI conditions: A prerequisite to proper mass spectral database constitution in metabolomics. J Mass Spectrom 2019, 54 (6), 567-582. DOI: 10.…
demethylation	H	+	CH3●	Elimination	[M+H-CH3●]+	-14	-15	1												-1	-3				-1	-1	-14.0162	-15.024	Levsen, K.; Schiebel, H. M.; Terlouw, J. K.; Jobst, K. J.; Elend, M.; Preiss, A.; Thiele, H.; Ingendoh, A. Even-electron ions: a systematic study of the neutral species lost in the dissociation of quasi-molecular ions. J Mass Spectrom 2007, 42 (8), 1024-1044. DOI: 10.1002/jms.1234.
(-CH2app)	H	+	CH3OH-C2H5OH	Addition/elimination	[M+H+CH3OH-C2H5OH]+	-13	-14	1				1	4	1						-2	-6	-1			-1	-1	-13.0084	-14.0162	Damont, A.; Olivier, M. F.; Warnet, A.; Lyan, B.; Pujos-Guillot, E.; Jamin, E. L.; Debrauwer, L.; Bernillon, S.; Junot, C.; Tabet, J. C.; et al. Proposal for a chemically consistent way to annotate ions arising from the analysis of reference compounds under ESI conditions: A prerequisite to proper mass spectral database constitution in metabolomics. J Mass Spectrom 2019, 54 (6), 567-582. DOI: 10.…
(-CH2app)	H	+	H2O-CH3OH	Addition/elimination	[M+H+H2O-CH3OH ]+	-13	-14	1					2	1						-1	-4	-1			-1	-1	-13.0084	-14.0162	Damont, A.; Olivier, M. F.; Warnet, A.; Lyan, B.; Pujos-Guillot, E.; Jamin, E. L.; Debrauwer, L.; Bernillon, S.; Junot, C.; Tabet, J. C.; et al. Proposal for a chemically consistent way to annotate ions arising from the analysis of reference compounds under ESI conditions: A prerequisite to proper mass spectral database constitution in metabolomics. J Mass Spectrom 2019, 54 (6), 567-582. DOI: 10.…
oxidation-like process	H	+	H2app	Elimination	[M+H-H2app]+	-1	-2	1													-2				-1	-1	-1.00837	-2.0162	Damont, A.; Olivier, M. F.; Warnet, A.; Lyan, B.; Pujos-Guillot, E.; Jamin, E. L.; Debrauwer, L.; Bernillon, S.; Junot, C.; Tabet, J. C.; et al. Proposal for a chemically consistent way to annotate ions arising from the analysis of reference compounds under ESI conditions: A prerequisite to proper mass spectral database constitution in metabolomics. J Mass Spectrom 2019, 54 (6), 567-582. DOI: 10.…
	H	+	NH3-H2O	Addition/elimination	[M+H+NH3-H2O]+	0	-1	1					3		1						-2	-1			-1	-1	0.0232604	-0.984565	Damont, A.; Olivier, M. F.; Warnet, A.; Lyan, B.; Pujos-Guillot, E.; Jamin, E. L.; Debrauwer, L.; Bernillon, S.; Junot, C.; Tabet, J. C.; et al. Proposal for a chemically consistent way to annotate ions arising from the analysis of reference compounds under ESI conditions: A prerequisite to proper mass spectral database constitution in metabolomics. J Mass Spectrom 2019, 54 (6), 567-582. DOI: 10.…
reduction-like process	H	+	H2app	Addition	[M+H+H2app]+	3	2	1					2												-1	-1	3.02293	2.0151	Damont, A.; Olivier, M. F.; Warnet, A.; Lyan, B.; Pujos-Guillot, E.; Jamin, E. L.; Debrauwer, L.; Bernillon, S.; Junot, C.; Tabet, J. C.; et al. Proposal for a chemically consistent way to annotate ions arising from the analysis of reference compounds under ESI conditions: A prerequisite to proper mass spectral database constitution in metabolomics. J Mass Spectrom 2019, 54 (6), 567-582. DOI: 10.…
	Na	+	H2O	Elimination	[M+Na-H2O]+	5	4		1												-2	-1			-1	-1	4.97866	3.97083	NIST12 through Fiehn's lab
Molecule with amine	Na	+	-NH3	Addition/elimination	[M+Na-NH3] +	6	5	1					-1					1			-3		-1		-1	-1	5.96267	4.95485	MSMeAnCo Project
	Li	+		NA	[M+Li]+	7	6				1														-1	-1	7.01545	6.00763	NIST14
CH3OH = methanol	H	+	CH3OH-H2O	Addition/elimination	[M+H+CH3OH-H2O]+	15	14	1				1	4	1							-2	-1			-1	-1	15.0229	14.0151	Damont, A.; Olivier, M. F.; Warnet, A.; Lyan, B.; Pujos-Guillot, E.; Jamin, E. L.; Debrauwer, L.; Bernillon, S.; Junot, C.; Tabet, J. C.; et al. Proposal for a chemically consistent way to annotate ions arising from the analysis of reference compounds under ESI conditions: A prerequisite to proper mass spectral database constitution in metabolomics. J Mass Spectrom 2019, 54 (6), 567-582. DOI: 10.…
	H	+	O2app-H2O	Addition/elimination	[M+H+O2app-H2O]+	15	14	1						2							-2	-1			-1	-1	14.9865	13.9787	Houriet, J.; Vidar, W. S.; Manwill, P. K.; Todd, D. A.; Cech, N. B. How Low Can You Go? Selecting Intensity Thresholds for Untargeted Metabolomics Data Preprocessing. Analytical Chemistry 2022. DOI: 10.1021/acs.analchem.2c04088.
	H	+	NH3-H2app	Addition/elimination	[M+H+NH3-H2app]+	16	15	1					3		1						-2				-1	-1	16.0182	15.0104	MSMeAnCo Project
	H	+	H2O-H2app	Addition/elimination	[M+H+H2O-H2app]+	17	16	1					2	1							-2				-1	-1	17.0022	15.9944	MSMeAnCo Project
	H	+	NH3	Addition	[M+H+NH3]+	18	17	1					3		1										-1	-1	18.0338	17.026	https://fiehnlab.ucdavis.edu/staff/kind/metabolomics/ms-adduct-calculator/	Waters
	H	+	H2O	Addition	[M+H+H2O]+	19	18	1					2	1											-1	-1	19.0178	18.01	NIST13
	Na	+	H2app	Elimination	[M+Na-H2app]+	21	20		1												-2				-1	-1	20.9736	19.9657	MSMeAnCo Project
	Na	+		NA	[M+Na]+	23	22		1																-1	-1	22.9892	21.9814	https://fiehnlab.ucdavis.edu/staff/kind/metabolomics/ms-adduct-calculator/	Waters
	H	+	NH3+2(CH3OH-H2O)	Addition/elimination	[M+H+NH3+2(CH3OH-H2O)]+	32	31	1				1	5		1										-1	-1	32.0495	31.0417	MSMeAnCo Project
oxidation-like process	H	+	O2app	Addition	[M+H+O2app]+	33	32	1						2											-1	-1	32.9971	31.9893	Damont, A.; Olivier, M. F.; Warnet, A.; Lyan, B.; Pujos-Guillot, E.; Jamin, E. L.; Debrauwer, L.; Bernillon, S.; Junot, C.; Tabet, J. C.; et al. Proposal for a chemically consistent way to annotate ions arising from the analysis of reference compounds under ESI conditions: A prerequisite to proper mass spectral database constitution in metabolomics. J Mass Spectrom 2019, 54 (6), 567-582. DOI: 10.…
CH3OH = methanol	H	+	CH3OH	Addition	[M+H+CH3OH]+	33	32	1				1	4	1											-1	-1	33.0335	32.0257	https://fiehnlab.ucdavis.edu/staff/kind/metabolomics/ms-adduct-calculator/	Waters
	H	+	NH3+H2O-H2app	Addition	[M+H+NH3+H2O-H2app]+	34	33	1					5	1	1						-2				-1	-1	34.0287	33.0209	Houriet, J.; Vidar, W. S.; Manwill, P. K.; Todd, D. A.; Cech, N. B. How Low Can You Go? Selecting Intensity Thresholds for Untargeted Metabolomics Data Preprocessing. Analytical Chemistry 2022. DOI: 10.1021/acs.analchem.2c04088.
	H	+	2H2O-2Happ	Addition/elimination	[M+H+2H2O-2Happ]+	35	34	1					4	2							-2				-1	-1	35.0128	34.0049	Houriet, J.; Vidar, W. S.; Manwill, P. K.; Todd, D. A.; Cech, N. B. How Low Can You Go? Selecting Intensity Thresholds for Untargeted Metabolomics Data Preprocessing. Analytical Chemistry 2022. DOI: 10.1021/acs.analchem.2c04088.
	K	+	H2app	Elimination	[M+K-H2app]+	37	36			1											-2				-1	-1	36.9475	35.9397	Houriet, J.; Vidar, W. S.; Manwill, P. K.; Todd, D. A.; Cech, N. B. How Low Can You Go? Selecting Intensity Thresholds for Untargeted Metabolomics Data Preprocessing. Analytical Chemistry 2022. DOI: 10.1021/acs.analchem.2c04088.
	K	+		NA	[M+K]+	39	38			1															-1	-1	38.9632	37.9553	https://fiehnlab.ucdavis.edu/staff/kind/metabolomics/ms-adduct-calculator/	Waters
	Na	+	H2O-H2app	Addition/elimination	[M+Na+H2O-H2app]+	39	38		1				2	1							-2				-1	-1	38.9841	37.9763	MSMeAnCo Project
	Na	+	NH3	Addition	[M+Na+NH3]+	40	39		1				3		1										-1	-1	40.0158	39.0079	Uppal, K., Walker, D.I., and Jones, D.P. (2017). xMSannotator: An R Package for Network-Based Annotation of High-Resolution Metabolomics Data. Anal Chem 89(2), 1063-1067. doi: 10.1021/acs.analchem.6b01214.
CH3OH = methanol	H	+	NH3+CH3OH-H2O	Addition/elimination	[M+H+NH3+CH3OH-H2O]+	41	40	1				2	6		2						-2	-1			-1	-1	41.0498	40.042	MSMeAnCo Project
	Na	+	H2O	Addition	[M+Na+H2O]+	41	40		1				2	1											-1	-1	40.9998	39.992	NIST15
CH3CN = acetonitrile	H	+	CH3CN	Addition	[M+H+CH3CN]+	42	41	1				2	3		1										-1	-1	42.0338	41.026	https://fiehnlab.ucdavis.edu/staff/kind/metabolomics/ms-adduct-calculator/	Waters
	Na	+	(Na-H)-H2app	Addition	[M+Na+(Na-H)-H2app]+	43	42		1				-1					1			-2				-1	-1	42.9555	41.9477	Houriet, J.; Vidar, W. S.; Manwill, P. K.; Todd, D. A.; Cech, N. B. How Low Can You Go? Selecting Intensity Thresholds for Untargeted Metabolomics Data Preprocessing. Analytical Chemistry 2022. DOI: 10.1021/acs.analchem.2c04088.
	Na	+	(Na-H)	Addition	[M+Na+(Na-H)]+	45	44		1				-1					1							-1	-1	44.9712	43.9633	https://fiehnlab.ucdavis.edu/staff/kind/metabolomics/ms-adduct-calculator/
	H	+	HCOOH	Addition	[M+H+HCOOH]+	47	46	1				1	2	2											-1	-1	47.0128	46.0049	Kuhl, C., Tautenhahn, R., Boettcher, C., Larson, T.R., and Neumann, S. (2012). CAMERA: An Integrated Strategy for Compound Spectra Extraction and Annotation of Liquid Chromatography/Mass Spectrometry Data Sets. Anal. Chem. (Washington, DC, U. S.) 84(1), 283-289. doi: 10.1021/ac202450g.
	H	+	NH3+O2app	Addition	[M+H+NH3+O2app]+	50	49	1					3	2	1										-1	-1	50.0237	49.0158	Houriet, J.; Vidar, W. S.; Manwill, P. K.; Todd, D. A.; Cech, N. B. How Low Can You Go? Selecting Intensity Thresholds for Untargeted Metabolomics Data Preprocessing. Analytical Chemistry 2022. DOI: 10.1021/acs.analchem.2c04088.
	H	+	O2app+H2O	Addition	[M+H+O2app+H2O]+	51	50	1					2	3											-1	-1	51.0077	49.9998	Houriet, J.; Vidar, W. S.; Manwill, P. K.; Todd, D. A.; Cech, N. B. How Low Can You Go? Selecting Intensity Thresholds for Untargeted Metabolomics Data Preprocessing. Analytical Chemistry 2022. DOI: 10.1021/acs.analchem.2c04088.
	H	+	NH3+2H2O-H2app	Addition/elimination	[M+H+NH3+2H2O-H2app]+	52	51	1					7	2	1						-2				-1	-1	52.0393	51.0315	Houriet, J.; Vidar, W. S.; Manwill, P. K.; Todd, D. A.; Cech, N. B. How Low Can You Go? Selecting Intensity Thresholds for Untargeted Metabolomics Data Preprocessing. Analytical Chemistry 2022. DOI: 10.1021/acs.analchem.2c04088.
	K	+	H2O-H2app	Addition/elimination	[M+K+H2O-H2app]+	55	54			1			2	1							-2				-1	-1	54.9581	53.9502	Houriet, J.; Vidar, W. S.; Manwill, P. K.; Todd, D. A.; Cech, N. B. How Low Can You Go? Selecting Intensity Thresholds for Untargeted Metabolomics Data Preprocessing. Analytical Chemistry 2022. DOI: 10.1021/acs.analchem.2c04088.
	Na	+	O2app	Addition	[M+Na+O2app]+	55	54		1					2											-1	-1	54.9791	53.9712	Houriet, J.; Vidar, W. S.; Manwill, P. K.; Todd, D. A.; Cech, N. B. How Low Can You Go? Selecting Intensity Thresholds for Untargeted Metabolomics Data Preprocessing. Analytical Chemistry 2022. DOI: 10.1021/acs.analchem.2c04088.
	K	+	NH3	Addition	[M+K+NH3]+	56	55			1			3		1										-1	-1	55.9897	54.9819	Uppal, K., Walker, D.I., and Jones, D.P. (2017). xMSannotator: An R Package for Network-Based Annotation of High-Resolution Metabolomics Data. Anal Chem 89(2), 1063-1067. doi: 10.1021/acs.analchem.6b01214.
	Na	+	2H2O-H2app	Addition/elimination	[M+Na+2H2O-H2app]+	57	56		1				4	2							-2				-1	-1	56.9947	55.9869	Houriet, J.; Vidar, W. S.; Manwill, P. K.; Todd, D. A.; Cech, N. B. How Low Can You Go? Selecting Intensity Thresholds for Untargeted Metabolomics Data Preprocessing. Analytical Chemistry 2022. DOI: 10.1021/acs.analchem.2c04088.
	Na	+	(K-H)-H2app	Addition/elimination	[M+Na+(K-H)-H2app]+	59	58		1				-1						1		-2				-1	-1	58.9295	57.9216	Houriet, J.; Vidar, W. S.; Manwill, P. K.; Todd, D. A.; Cech, N. B. How Low Can You Go? Selecting Intensity Thresholds for Untargeted Metabolomics Data Preprocessing. Analytical Chemistry 2022. DOI: 10.1021/acs.analchem.2c04088.
CH3CN = acetonitrile	H	+	NH3+CH3CN	Addition	[M+H+NH3+CH3CN]+	59	58	1				2	6		2										-1	-1	59.0604	58.0525	MSMeAnCo Project
C3H8O = isopropanol	H	+	C3H8O	Addition	[M+H+C3H8O]+	61	60	1				3	8	1											-1	-1	61.0648	60.057	https://fiehnlab.ucdavis.edu/staff/kind/metabolomics/ms-adduct-calculator/
	Na	+	(Na-H)+H2O-H2app	Addition/elimination	[M+Na+(Na-H)+H2O-H2app]+	61	60		1				1	1				1			-2				-1	-1	60.9661	59.9583	Houriet, J.; Vidar, W. S.; Manwill, P. K.; Todd, D. A.; Cech, N. B. How Low Can You Go? Selecting Intensity Thresholds for Untargeted Metabolomics Data Preprocessing. Analytical Chemistry 2022. DOI: 10.1021/acs.analchem.2c04088.
	Na	+	(K-H)	Addition	[M+Na+(K-H)]+	61	60		1				-1						1						-1	-1	60.9451	59.9373	Uppal, K., Walker, D.I., and Jones, D.P. (2017). xMSannotator: An R Package for Network-Based Annotation of High-Resolution Metabolomics Data. Anal Chem 89(2), 1063-1067. doi: 10.1021/acs.analchem.6b01214.
	Na	+	CH3CN-H2app	Addition/elimination	[M+Na+CH3CN-H2app]+	62	61		1			2	3		1						-2				-1	-1	62.0001	60.9923	Houriet, J.; Vidar, W. S.; Manwill, P. K.; Todd, D. A.; Cech, N. B. How Low Can You Go? Selecting Intensity Thresholds for Untargeted Metabolomics Data Preprocessing. Analytical Chemistry 2022. DOI: 10.1021/acs.analchem.2c04088.
	H	+	NH3+HCOOH	Addition	[M+H+NH3+HCOOH]+	64	63	1				1	5	2	1										-1	-1	64.0393	63.0315	Kuhl, C., Tautenhahn, R., Boettcher, C., Larson, T.R., and Neumann, S. (2012). CAMERA: An Integrated Strategy for Compound Spectra Extraction and Annotation of Liquid Chromatography/Mass Spectrometry Data Sets. Anal. Chem. (Washington, DC, U. S.) 84(1), 283-289. doi: 10.1021/ac202450g.
CH3CN = acetonitrile	Na	+	CH3CN	Addition	[M+Na+CH3CN]+	64	63		1			2	3		1										-1	-1	64.0158	63.0079	https://fiehnlab.ucdavis.edu/staff/kind/metabolomics/ms-adduct-calculator/	Waters
	H	+	NH3+H2O+O2app-H2app	Addition	[M+H+NH3+H2O+O2app-H2app]+	66	65	1					5	3	1						-2				-1	-1	66.0186	65.0107	Houriet, J.; Vidar, W. S.; Manwill, P. K.; Todd, D. A.; Cech, N. B. How Low Can You Go? Selecting Intensity Thresholds for Untargeted Metabolomics Data Preprocessing. Analytical Chemistry 2022. DOI: 10.1021/acs.analchem.2c04088.
	Na	+	2(Na-H)	Addition	[M+Na+2(Na-H)]+	67	66		1				-2					2							-1	-1	66.9531	65.9453	NIST12 through Fiehn's lab
	Na	+	HCOOH	Addition	[M+Na+HCOOH]+	69	68		1			1	2	2											-1	-1	68.9947	67.9869	Kuhl, C., Tautenhahn, R., Boettcher, C., Larson, T.R., and Neumann, S. (2012). CAMERA: An Integrated Strategy for Compound Spectra Extraction and Annotation of Liquid Chromatography/Mass Spectrometry Data Sets. Anal. Chem. (Washington, DC, U. S.) 84(1), 283-289. doi: 10.1021/ac202450g.
	K	+	2H2O-2Happ	Addition/elimination	[M+K+2H2O-2Happ]+	73	72			1			4	2							-2				-1	-1	72.9686	71.9608	Houriet, J.; Vidar, W. S.; Manwill, P. K.; Todd, D. A.; Cech, N. B. How Low Can You Go? Selecting Intensity Thresholds for Untargeted Metabolomics Data Preprocessing. Analytical Chemistry 2022. DOI: 10.1021/acs.analchem.2c04088.
	Na	+	O2app+H2O	Addition	[M+Na+O2app+H2O]+	73	72		1				2	3											-1	-1	72.9896	71.9818	Houriet, J.; Vidar, W. S.; Manwill, P. K.; Todd, D. A.; Cech, N. B. How Low Can You Go? Selecting Intensity Thresholds for Untargeted Metabolomics Data Preprocessing. Analytical Chemistry 2022. DOI: 10.1021/acs.analchem.2c04088.
	K	+	(K-H)	Addition	[M+K+(K-H)]+	77	76			1			-1						1						-1	-1	76.919	75.9112	https://fiehnlab.ucdavis.edu/staff/kind/metabolomics/ms-adduct-calculator/
C2H6OS = DMSO	H	+	C2H6OS	Addition	[M+H+C2H6OS]+	79	78	1				2	6	1		1									-1	-1	79.0212	78.0134	https://fiehnlab.ucdavis.edu/staff/kind/metabolomics/ms-adduct-calculator/	Waters
	Na	+	H2O+CH3CN-H2app	Addition/elimination	[M+Na+H2O+CH3CN-H2app]+	80	79		1			2	5	1	1						-2				-1	-1	80.0107	79.0029	Houriet, J.; Vidar, W. S.; Manwill, P. K.; Todd, D. A.; Cech, N. B. How Low Can You Go? Selecting Intensity Thresholds for Untargeted Metabolomics Data Preprocessing. Analytical Chemistry 2022. DOI: 10.1021/acs.analchem.2c04088.
CH3CN = acetonitrile	K	+	CH3CN	Addition	[M+K+CH3CN]+	80	79			1		2	3		1										-1	-1	79.9897	78.9819	Uppal, K., Walker, D.I., and Jones, D.P. (2017). xMSannotator: An R Package for Network-Based Annotation of High-Resolution Metabolomics Data. Anal Chem 89(2), 1063-1067. doi: 10.1021/acs.analchem.6b01214.
CH3CN = acetonitrile	H	+	2CH3CN	Addition	[M+H+2CH3CN]+	83	82	1				4	6		2										-1	-1	83.0604	82.0525	https://fiehnlab.ucdavis.edu/staff/kind/metabolomics/ms-adduct-calculator/	Waters
C3H8O = isopropanol	Na	+	C3H8O	Addition	[M+Na+C3H8O] +	83	82		1			3	8	1											-1	-1	83.0467	82.0389	MSMeAnCo Project
	K	+	HCOOH	Addition	[M+K+HCOOH]+	85	84			1		1	2	2											-1	-1	84.9686	83.9608	Kuhl, C., Tautenhahn, R., Boettcher, C., Larson, T.R., and Neumann, S. (2012). CAMERA: An Integrated Strategy for Compound Spectra Extraction and Annotation of Liquid Chromatography/Mass Spectrometry Data Sets. Anal. Chem. (Washington, DC, U. S.) 84(1), 283-289. doi: 10.1021/ac202450g.
	Na	+	(Na-H)+CH3CN	Addition	[M+Na+(Na-H)+CH3CN]+	86	85		1			2	2		1			1							-1	-1	85.9977	84.9899	Houriet, J.; Vidar, W. S.; Manwill, P. K.; Todd, D. A.; Cech, N. B. How Low Can You Go? Selecting Intensity Thresholds for Untargeted Metabolomics Data Preprocessing. Analytical Chemistry 2022. DOI: 10.1021/acs.analchem.2c04088.
	Na	+	3(Na-H)	Addition	[M+Na+3(Na-H)]+	89	88		1				-3					3							-1	-1	88.9351	87.9272	Houriet, J.; Vidar, W. S.; Manwill, P. K.; Todd, D. A.; Cech, N. B. How Low Can You Go? Selecting Intensity Thresholds for Untargeted Metabolomics Data Preprocessing. Analytical Chemistry 2022. DOI: 10.1021/acs.analchem.2c04088.
	Na	+	NaCOOH-H2app	Addition/elimination	[M+Na+NaCOOH-H2app]+	89	88		1			1	1	2				1			-2				-1	-1	88.961	87.9532	Houriet, J.; Vidar, W. S.; Manwill, P. K.; Todd, D. A.; Cech, N. B. How Low Can You Go? Selecting Intensity Thresholds for Untargeted Metabolomics Data Preprocessing. Analytical Chemistry 2022. DOI: 10.1021/acs.analchem.2c04088.
	Na	+	NaCOOH	Addition	[M+Na+NaCOOH]+	91	90		1			1	1	2				1							-1	-1	90.9766	89.9688	Uppal, K., Walker, D.I., and Jones, D.P. (2017). xMSannotator: An R Package for Network-Based Annotation of High-Resolution Metabolomics Data. Anal Chem 89(2), 1063-1067. doi: 10.1021/acs.analchem.6b01214.
	Na	+	(Na-H)+CH3CN+H2O	Addition	[M+Na+(Na-H)+CH3CN+H2O]+	104	103		1			2	4	1	1			1							-1	-1	104.008	103	Houriet, J.; Vidar, W. S.; Manwill, P. K.; Todd, D. A.; Cech, N. B. How Low Can You Go? Selecting Intensity Thresholds for Untargeted Metabolomics Data Preprocessing. Analytical Chemistry 2022. DOI: 10.1021/acs.analchem.2c04088.
	Na	+	(Na-H)+C3H8O	Addition	[M+Na+(Na-H)+C3H8O]+	105	104		1			3	7	1				1							-1	-1	105.029	104.021	Houriet, J.; Vidar, W. S.; Manwill, P. K.; Todd, D. A.; Cech, N. B. How Low Can You Go? Selecting Intensity Thresholds for Untargeted Metabolomics Data Preprocessing. Analytical Chemistry 2022. DOI: 10.1021/acs.analchem.2c04088.
	K	+	NaCOOH	Addition	[M+K+NaCOOH]+	107	106			1		1	1	2				1							-1	-1	106.951	105.943	Uppal, K., Walker, D.I., and Jones, D.P. (2017). xMSannotator: An R Package for Network-Based Annotation of High-Resolution Metabolomics Data. Anal Chem 89(2), 1063-1067. doi: 10.1021/acs.analchem.6b01214.
	Na	+	(Na-H)+NaCOOH-H2app	Addition/elimination	[M+Na+(Na-H)+NaCOOH-H2app]+	111	110		1			1		2				2			-2				-1	-1	110.943	109.935	Houriet, J.; Vidar, W. S.; Manwill, P. K.; Todd, D. A.; Cech, N. B. How Low Can You Go? Selecting Intensity Thresholds for Untargeted Metabolomics Data Preprocessing. Analytical Chemistry 2022. DOI: 10.1021/acs.analchem.2c04088.
	Na	+	2(Na-H)+HCOOH	Addition	[M+Na+2(Na-H)+HCOOH]+	113	112		1			1		2				2							-1	-1	112.959	111.951	NIST16
	Li	+	HCOOH+NaCOOH	Addition	[M+Li+HCOOH+NaCOOH]+	121	120				1	2	3	4				1							-1	-1	121.008	120.001	Houriet, J.; Vidar, W. S.; Manwill, P. K.; Todd, D. A.; Cech, N. B. How Low Can You Go? Selecting Intensity Thresholds for Untargeted Metabolomics Data Preprocessing. Analytical Chemistry 2022. DOI: 10.1021/acs.analchem.2c04088.
	Na	+	(Na-H)+2CH3CN	Addition	[M+Na+(Na-H)+2CH3CN]+	127	126		1			4	5		2			1							-1	-1	127.024	126.016	Houriet, J.; Vidar, W. S.; Manwill, P. K.; Todd, D. A.; Cech, N. B. How Low Can You Go? Selecting Intensity Thresholds for Untargeted Metabolomics Data Preprocessing. Analytical Chemistry 2022. DOI: 10.1021/acs.analchem.2c04088.
	Na	+	(Na-H)+KCOOH	Addition	[M+Na+(Na-H)+KCOOH]+	129	128		1			1		2				1	1						-1	-1	128.933	127.925	Houriet, J.; Vidar, W. S.; Manwill, P. K.; Todd, D. A.; Cech, N. B. How Low Can You Go? Selecting Intensity Thresholds for Untargeted Metabolomics Data Preprocessing. Analytical Chemistry 2022. DOI: 10.1021/acs.analchem.2c04088.
	Li	+	HCOOH+NaCOOH+H2O	Addition	[M+Li+HCOOH+NaCOOH+H2O]+	139	138				1	2	5	5				1							-1	-1	139.019	138.011	Houriet, J.; Vidar, W. S.; Manwill, P. K.; Todd, D. A.; Cech, N. B. How Low Can You Go? Selecting Intensity Thresholds for Untargeted Metabolomics Data Preprocessing. Analytical Chemistry 2022. DOI: 10.1021/acs.analchem.2c04088.

## Sheet: 3. Calculator
Positive ionization		+		Comment	Ion Species	Mult	Mass difference	Result:	Round	Reverse:	Round2
				pentoside dihexose	[M+H-(C6H10O5+C12H20O9)]+	1	-469.156	140.997	141	772.206	772.21
Enter your suspected exact mass here:		Enter your unknow m/z here:		pentoside dihexose loss [M+H-(C6H11O5+(C12H21O9-H2O))]+	[M+H-(C6H11O5+(C12H21O9-H2O))]+	1	-443.083	167.07	167.07	746.133	746.13
M		[M+X]+		pentoside dihexose	[M+H+HCOOH+NaCOOH-(C6H10O5+C12H20O9)]+	1	-355.163	254.99	254.99	658.213	658.21
610.153		303.05		rutinose	[M+H-C12H22O10]+	1	-325.114	285.039	285.04	628.164	628.16
610.15		303.05		dihexose	[M+H-2(C6H12O6-H2O)]+	1	-323.098	287.055	287.06	626.148	626.15
				galloylhexose-H2O	[M+H-(C13H16O10-H2O)]+	1	-313.057	297.097	297.1	616.107	616.11
Calculated [M+H]+				rutinose-H20	[M+H-(C12H22O10-H2O)]+	1	-307.103	303.05	303.05	610.153	610.15
611.161				2x desoxy-hexose-H2O /2x methyl-pentose-H2O	[M+H-2(C6H12O5-H2O)]+	1	-291.109	319.045	319.04	594.159	594.16
				apioside-H2O (apiosylglucosyl)	[M+H-(C11H16O10-H2O)]+	1	-289.057	321.097	321.1	592.107	592.11
				benzoylhexose-H2O	[M+H-(C13H16O7-H2O)]+	1	-265.072	345.082	345.08	568.122	568.12
				malonylhexose-H2O	[M+H-(C9H14O9-H2O)]+	1	-247.046	363.107	363.11	550.096	550.1
				quinic acid moiety	[M+H-C7H12O6]+	1	-191.056	419.097	419.1	494.106	494.11
				pentoside	[M+H-C6H10O5]+	1	-179.056	431.097	431.1	482.106	482.11
				hexose-H2O	[M+H-H2O-(C6H12O6-H2O)]+	1	-179.056	431.097	431.1	482.106	482.11
				hexose	[M+H-C6H12O6]+	1	-179.056	431.097	431.1	482.106	482.11
				feruloyl loss (ferulic acid-H2O)	[M+H-(C10H10O4-H2O)]+	1	-175.04	435.113	435.11	478.09	478.09
				glucuronide derivatives	[M+H-(C6H10O7-H2O)]+	1	-175.025	435.129	435.13	478.075	478.07
				Withanolides: loss of lactone moiety	[M+H-C9H16O3]+	1	-170.095	440.059	440.06	473.145	473.14
				Proanthocyanidins: Retro Diels Alder (RDA) (ring B: 3OH)	[M+H-C8H8O4]+	1	-167.035	443.118	443.12	470.085	470.08
				hexose-H2O	[M+H+NH3-H2O-(C6H12O6-H2O)]+	1	-162.03	448.124	448.12	465.08	465.08
				hexose-H2O	[M+H-(C6H12O6-H2O)]+	1	-161.046	449.108	449.11	464.096	464.1
				caffeoyl (caffeic acid-H2O)	[M+H-(C9H8O4-H2O)]+	1	-161.024	449.129	449.13	464.074	464.07
				Withanolides: loss of lactone moiety -H2O	[M+H-(C9H16O3-H2O)]+	1	-153.092	457.061	457.06	456.142	456.14
				galloyl (gallic acid -H2O)	[M+H-(C7H6O5-H2O)]+	1	-151.004	459.15	459.15	454.054	454.05
				Proanthocyanidins: Retro Diels Alder (RDA) (ring B: 2OH)	[M+H-C8H8O3]+	1	-151.04	459.113	459.11	454.09	454.09
				desoxy-hexose-H2O / methyl-pentose-H2O	[M+H-(C6H12O5-H2O)]+	1	-145.051	465.103	465.1	448.101	448.1
				coumaroyl (coumaric acid - H2O)	[M+H-(C9H8O3-H2O)]+	1	-145.03	465.124	465.12	448.08	448.08
				Proanthocyanidins: Retro Diels Alder (ring B:1OH)	[M+H-C8H8O2]+	1	-135.045	475.108	475.11	438.095	438.1
				withanolides: loss of lactone moiety-2H2O	[M+H-(C9H16O3-2H2O)]+	1	-135.082	475.072	475.07	438.132	438.13
				desulfonylation	[M+H+NH3-H2SO4-3H2O]+	1	-133.965	476.188	476.19	437.015	437.02
				desulfonylation	[M+H-2H2O-H2SO4]+	1	-132.981	477.172	477.17	436.031	436.03
				pentose-H2O	[M+H-(C5H10O5-H2O)]+	1	-131.035	479.118	479.12	434.085	434.08
				desoxy-hexose-H2O|methyl-pentose-H2O	[M+H+NH3-(C6H12O5-H2O)]+	1	-128.024	482.129	482.13	431.074	431.07
				Proanthocyanidins: Hetero Cyclic Ring Fragmentation (HRF) (anthocyanes)	[M+H-C6H6O3]+	1	-125.024	485.129	485.13	428.074	428.07
				hexose-H2O	[M+H+CH3CN-(C6H12O6-H2O)]+	1	-121.027	489.127	489.13	424.077	424.08
				hexose-H2O	[M+Na+(Na-H)-(C6H12O6-H2O)]+	1	-117.082	493.072	493.07	420.132	420.13
				desulfonylation	[M+H+NH3-H2SO4-2H2O]+	1	-115.955	494.199	494.2	419.005	419
				hexose-H2O	[M+H-HCOOH-(C6H12O6-H2O)]+	1	-115.04	495.113	495.11	418.09	418.09
				desulfonylation	[M+H-H2O-H2SO4]+	1	-114.971	495.183	495.18	418.021	418.02
				0	[M+H-2CO2+2H2O]+	1	-106.999	503.155	503.15	410.049	410.05
				0	[M+H-2CO2-H2O]+	1	-104.983	505.17	505.17	408.033	408.03
				0	[M+H-CH3OH-4H2O]+	1	-103.061	507.092	507.09	406.111	406.11
				desulfonylation	[M+H-H2SO4]+	1	-96.9601	513.193	513.19	400.01	400.01
				Proanthocyanidins: Hetero Cyclic Ring Fragmentation (HRF)-H2O	[M+H-(C6H6O3-H2O)]+	1	-91.0189	519.134	519.13	394.069	394.07
				0	[M+H-5H2O]+	1	-89.0455	521.108	521.11	392.096	392.1
				0	[M+H-CH3OH-3H2O]+	1	-85.0506	525.103	525.1	388.101	388.1
				malonyl	[M+H-C3H2O3]+	1	-84.9931	525.16	525.16	388.043	388.04
				anthraquinones	[M+H-3CO]+	1	-82.9775	527.176	527.18	386.027	386.03
				desulfonylation	[M+H+NH3-H2SO4]+	1	-79.9336	530.22	530.22	382.984	382.98
				0	[M+H-4H2O]+	1	-71.035	539.118	539.12	374.085	374.08
				0	[M+H-CH3OH-2H2O]+	1	-67.0401	543.113	543.11	370.09	370.09
				desulfonylation	[M+H+NH3-H2SO4-H2O]+	1	-65.9543	544.199	544.2	369.004	369
				2x carbon monoxid	[M+H-2CO]+	1	-54.9826	555.171	555.17	358.033	358.03
				0	[M+H-3H2O]+	1	-53.0244	557.129	557.13	356.074	356.07
				0	[M+H-CH3OH-H2O]+	1	-49.0295	561.124	561.12	352.08	352.08
				decarboxylation	[M+H-H2O-CO]+	1	-44.9982	565.155	565.16	348.048	348.05
				0	[M+H-HCOOH]+	1	-44.9982	565.155	565.16	348.048	348.05
				decarboxylation	[M+H-CO2]+	1	-42.9826	567.171	567.17	346.033	346.03
				deacetylation (typical for N-acetylated, O-acetylacted, S-acetylacted)(CH2C=O)	[M+H-C2H2O]+	1	-41.0033	569.15	569.15	344.053	344.05
				0	[M+H-2H2O]+	1	-35.0139	575.14	575.14	338.064	338.06
				methyl esters	[M+H-CH3OH]+	1	-31.0189	579.134	579.13	334.069	334.07
				arom. methoxy derivatives (CH2=O)	[M+H-CH2O]+	1	-29.0033	581.15	581.15	332.053	332.05
				de-ethylation	[M+H-C2H5●]+	1	-28.0318	582.122	582.12	331.082	331.08
				carbon monoxid	[M+H-CO]+	1	-26.9876	583.166	583.17	330.038	330.04
				HCN (aliph.amines, arom.amines, oximes, etc.)	[M+H-HCN]+	1	-26.0036	584.15	584.15	329.054	329.05
				0	[M+H-H2app-H2O]+	1	-19.0189	591.134	591.13	322.069	322.07
				0	[M+H+NH3-2H2O]+	1	-17.9873	592.166	592.17	321.037	321.04
				0	[M+H-H2O]+	1	-17.0033	593.15	593.15	320.053	320.05
				Molecule with amine	[M+H-NH3]+	1	-16.0193	594.134	594.13	319.069	319.07
				demethylation	[M+H-CH3●]+	1	-14.0162	596.137	596.14	317.066	317.07
				(-CH2app)	[M+H+CH3OH-C2H5OH]+	1	-13.0084	597.145	597.15	316.058	316.06
				(-CH2app)	[M+H+H2O-CH3OH ]+	1	-13.0084	597.145	597.15	316.058	316.06
				oxidation-like process	[M+H-H2app]+	1	-1.00837	609.145	609.15	304.058	304.06
				0	[M+H+NH3-H2O]+	1	0.0232604	610.177	610.18	303.027	303.03
				reduction-like process	[M+H+H2app]+	1	3.02293	613.176	613.18	300.027	300.03
				0	[M+Na-H2O]+	1	4.97866	615.132	615.13	298.071	298.07
				Molecule with amine	[M+Na-NH3] +	1	5.96267	616.116	616.12	297.087	297.09
				0	[M+Li]+	1	7.01545	617.169	617.17	296.035	296.03
				CH3OH = methanol	[M+H+CH3OH-H2O]+	1	15.0229	625.176	625.18	288.027	288.03
				0	[M+H+O2app-H2O]+	1	14.9865	625.14	625.14	288.063	288.06
				0	[M+H+NH3-H2app]+	1	16.0182	626.172	626.17	287.032	287.03
				0	[M+H+H2O-H2app]+	1	17.0022	627.156	627.16	286.048	286.05
				0	[M+H+NH3]+	1	18.0338	628.187	628.19	285.016	285.02
				0	[M+H+H2O]+	1	19.0178	629.171	629.17	284.032	284.03
				0	[M+Na-H2app]+	1	20.9736	631.127	631.13	282.076	282.08
				0	[M+Na]+	1	22.9892	633.143	633.14	280.061	280.06
				0	[M+H+NH3+2(CH3OH-H2O)]+	1	32.0495	642.203	642.2	271.001	271
				oxidation-like process	[M+H+O2app]+	1	32.9971	643.15	643.15	270.053	270.05
				CH3OH = methanol	[M+H+CH3OH]+	1	33.0335	643.187	643.19	270.017	270.02
				0	[M+H+NH3+H2O-H2app]+	1	34.0287	644.182	644.18	269.021	269.02
				0	[M+H+2H2O-2Happ]+	1	35.0128	645.166	645.17	268.037	268.04
				0	[M+K-H2app]+	1	36.9475	647.101	647.1	266.102	266.1
				0	[M+K]+	1	38.9632	649.117	649.12	264.087	264.09
				0	[M+Na+H2O-H2app]+	1	38.9841	649.138	649.14	264.066	264.07
				0	[M+Na+NH3]+	1	40.0158	650.169	650.17	263.034	263.03
				CH3OH = methanol	[M+H+NH3+CH3OH-H2O]+	1	41.0498	651.203	651.2	262	262
				0	[M+Na+H2O]+	1	40.9998	651.153	651.15	262.05	262.05
				CH3CN = acetonitrile	[M+H+CH3CN]+	1	42.0338	652.187	652.19	261.016	261.02
				0	[M+Na+(Na-H)-H2app]+	1	42.9555	653.109	653.11	260.094	260.09
				0	[M+Na+(Na-H)]+	1	44.9712	655.125	655.12	258.079	258.08
				0	[M+H+HCOOH]+	1	47.0128	657.166	657.17	256.037	256.04
				0	[M+H+NH3+O2app]+	1	50.0237	660.177	660.18	253.026	253.03
				0	[M+H+O2app+H2O]+	1	51.0077	661.161	661.16	252.042	252.04
				0	[M+H+NH3+2H2O-H2app]+	1	52.0393	662.193	662.19	251.011	251.01
				0	[M+K+H2O-H2app]+	1	54.9581	665.111	665.11	248.092	248.09
				0	[M+Na+O2app]+	1	54.9791	665.132	665.13	248.071	248.07
				0	[M+K+NH3]+	1	55.9897	666.143	666.14	247.06	247.06
				0	[M+Na+2H2O-H2app]+	1	56.9947	667.148	667.15	246.055	246.06
				0	[M+Na+(K-H)-H2app]+	1	58.9295	669.083	669.08	244.121	244.12
				CH3CN = acetonitrile	[M+H+NH3+CH3CN]+	1	59.0604	669.214	669.21	243.99	243.99
				C3H8O = isopropanol	[M+H+C3H8O]+	1	61.0648	671.218	671.22	241.985	241.99
				0	[M+Na+(Na-H)+H2O-H2app]+	1	60.9661	671.119	671.12	242.084	242.08
				0	[M+Na+(K-H)]+	1	60.9451	671.098	671.1	242.105	242.1
				0	[M+Na+CH3CN-H2app]+	1	62.0001	672.154	672.15	241.05	241.05
				0	[M+H+NH3+HCOOH]+	1	64.0393	674.193	674.19	239.011	239.01
				CH3CN = acetonitrile	[M+Na+CH3CN]+	1	64.0158	674.169	674.17	239.034	239.03
				0	[M+H+NH3+H2O+O2app-H2app]+	1	66.0186	676.172	676.17	237.031	237.03
				0	[M+Na+2(Na-H)]+	1	66.9531	677.106	677.11	236.097	236.1
				0	[M+Na+HCOOH]+	1	68.9947	679.148	679.15	234.055	234.06
				0	[M+K+2H2O-2Happ]+	1	72.9686	683.122	683.12	230.081	230.08
				0	[M+Na+O2app+H2O]+	1	72.9896	683.143	683.14	230.06	230.06
				0	[M+K+(K-H)]+	1	76.919	687.072	687.07	226.131	226.13
				C2H6OS = DMSO	[M+H+C2H6OS]+	1	79.0212	689.175	689.17	224.029	224.03
				0	[M+Na+H2O+CH3CN-H2app]+	1	80.0107	690.164	690.16	223.039	223.04
				CH3CN = acetonitrile	[M+K+CH3CN]+	1	79.9897	690.143	690.14	223.06	223.06
				CH3CN = acetonitrile	[M+H+2CH3CN]+	1	83.0604	693.214	693.21	219.99	219.99
				C3H8O = isopropanol	[M+Na+C3H8O] +	1	83.0467	693.2	693.2	220.003	220
				0	[M+K+HCOOH]+	1	84.9686	695.122	695.12	218.081	218.08
				0	[M+Na+(Na-H)+CH3CN]+	1	85.9977	696.151	696.15	217.052	217.05
				0	[M+Na+3(Na-H)]+	1	88.9351	699.088	699.09	214.115	214.11
				0	[M+Na+NaCOOH-H2app]+	1	88.961	699.114	699.11	214.089	214.09
				0	[M+Na+NaCOOH]+	1	90.9766	701.13	701.13	212.073	212.07
				0	[M+Na+(Na-H)+CH3CN+H2O]+	1	104.008	714.162	714.16	199.042	199.04
				0	[M+Na+(Na-H)+C3H8O]+	1	105.029	715.182	715.18	198.021	198.02
				0	[M+K+NaCOOH]+	1	106.951	717.104	717.1	196.099	196.1
				0	[M+Na+(Na-H)+NaCOOH-H2app]+	1	110.943	721.096	721.1	192.107	192.11
				0	[M+Na+2(Na-H)+HCOOH]+	1	112.959	723.112	723.11	190.091	190.09
				0	[M+Li+HCOOH+NaCOOH]+	1	121.008	731.162	731.16	182.042	182.04
				0	[M+Na+(Na-H)+2CH3CN]+	1	127.024	737.178	737.18	176.026	176.03
				0	[M+Na+(Na-H)+KCOOH]+	1	128.933	739.086	739.09	174.117	174.12
				0	[M+Li+HCOOH+NaCOOH+H2O]+	1	139.019	749.172	749.17	164.031	164.03

## Sheet: 4. References
Abreviations	Reference
MZedDB	Draper, J., Enot, D.P., Parker, D., Beckmann, M., Snowdon, S., Lin, W., et al. (2009). Metabolite signal identification in accurate mass metabolomics data with MZedDB, an interactive m/z annotation tool utilising predicted ionisation behaviour 'rules'. BMC Bioinformatics 10, 227. doi: 10.1186/1471-2105-10-227.
Damont	Damont, A., Olivier, M.F., Warnet, A., Lyan, B., Pujos-Guillot, E., Jamin, E.L., et al. (2019). Proposal for a chemically consistent way to annotate ions arising from the analysis of reference compounds under ESI conditions: A prerequisite to proper mass spectral database constitution in metabolomics. J Mass Spectrom 54(6), 567-582. doi: 10.1002/jms.4372.
Fiehn lab	https://fiehnlab.ucdavis.edu/staff/kind/metabolomics/ms-adduct-calculator/ accessed August 7th 2023
xMSannotator	Uppal, K., Walker, D.I., and Jones, D.P. (2017). xMSannotator: An R Package for Network-Based Annotation of High-Resolution Metabolomics Data. Anal Chem 89(2), 1063-1067. doi: 10.1021/acs.analchem.6b01214.
CAMERA	Kuhl, C., Tautenhahn, R., Boettcher, C., Larson, T.R., and Neumann, S. (2012). CAMERA: An Integrated Strategy for Compound Spectra Extraction and Annotation of Liquid Chromatography/Mass Spectrometry Data Sets. Anal. Chem. (Washington, DC, U. S.) 84(1), 283-289. doi: 10.1021/ac202450g.
Abranko	Abranko, L., Garcia-Reyes, J.F., and Molina-Diaz, A. (2011). In-source fragmentation and accurate mass analysis of multiclass flavonoid conjugates by electrospray ionization time-of-flight mass spectrometry. J Mass Spectrom 46(5), 478-488. doi: 10.1002/jms.1914.
Levsen	Levsen, K., Schiebel, H.M., Terlouw, J.K., Jobst, K.J., Elend, M., Preiss, A., et al. (2007). Even-electron ions: a systematic study of the neutral species lost in the dissociation of quasi-molecular ions. J Mass Spectrom 42(8), 1024-1044. doi: 10.1002/jms.1234.
Xu 2016	Xu, H.R., Niu, H.B., He, B.S., Cui, C., Li, Q., and Bi, K.S. (2016). Comprehensive Qualitative Ingredient Profiling of Chinese Herbal Formula Wu-Zhu-Yu Decoction via a Mass Defect and Fragment Filtering Approach Using High Resolution Mass Spectrometry. Molecules 21(5). doi: 10.3390/molecules21050664.
Hui-Jing Li et al., Anal. Chem. 2007, 79, 1739-1748	Li, H.-J., and Deinzer, M.L. (2007). Tandem Mass Spectrometry for Sequencing Proanthocyanidins. Analytical Chemistry 79(4), 1739-1748. doi: 10.1021/ac061823v.
Wyrepkowski et al., Molecules 2014, 19(10), 16039-16057	Wyrepkowski, C.C., Costa, D.L., Sinhorin, A.P., Vilegas, W., De Grandis, R.A., Resende, F.A., et al. (2014). Characterization and quantification of the compounds of the ethanolic extract from Caesalpinia ferrea stem bark and evaluation of their mutagenic activity. Molecules 19(10), 16039-16057. doi: 10.3390/molecules191016039.
BINNER	Kachman, M., Habra, H., Duren, W., Wigginton, J., Sajjakulnukit, P., Michailidis, G., et al. (2020). Deep annotation of untargeted LC-MS metabolomics data with Binner. Bioinformatics 36(6), 1801-1806. doi: 10.1093/bioinformatics/btz798.
	Supplementary data in BINNER contains a table grouping adducts from CAMERA, xMSannotator, and MS-FLO
Waters	https://www.waters.com/webassets/cms/support/docs/bkgrnd_ion_mstr_list.pdf accessed August 7th 2023

## Sheet: 5.Team7_CAMERA_ext_pos_rules
name "nmol" "charge" "massdiff" "oidscore" "quasi" "ips"
[M+H]+ 1 1 1.007276 1 1 1
[M+2H]2+ 1 2 2.014552 2 0 1
[M+3H]3+ 1 3 3.021828 3 0 1
[M+H+Na]2+ 1 2 23.996494 4 0 0.5
[M+H+K]2+ 1 2 39.970434 6 0 0.5
[M+Na]+ 1 1 22.989218 7 1 1
[M+2Na]2+ 1 2 45.978436 8 0 0.75
[M+K]+ 1 1 38.963158 9 1 1
[M+Na+K]2+ 1 2 61.952376 10 0 0.75
[M+2Na+K]3+ 1 3 84.941594 11 0 0.75
[M+2K]2+ 1 2 77.926316 12 0 0.75
[M+Na+2K]3+ 1 3 100.915534 13 0 0.75
[M+2Na-H]+ 1 1 44.97116 15 0 0.25
[M+3Na-H]2+ 1 2 67.960378 16 0 0.25
[M+Na+K-H]+ 1 1 60.9451 17 0 0.25
[M+2Na+K-H]2+ 1 2 83.934318 18 0 0.25
[M+3Na+K-H]3+ 1 3 106.923536 19 0 0.25
[M+Na+2K-H]2+ 1 2 99.908258 20 0 0.25
[M+2Na+2K-H]3+ 1 3 122.897476 21 0 0.25
[M+2K-H]+ 1 1 76.91904 23 0 0.25
[M+3K-H]2+ 1 2 115.882198 24 0 0.25
[M+Na+3K-H]3+ 1 3 138.871416 25 0 0.25
[2M+H]+ 2 1 1.007276 1 0 0.5
[2M+2H]2+ 2 2 2.014552 2 0 0.5
[2M+3H]3+ 2 3 3.021828 3 0 0.5
[2M+H+Na]2+ 2 2 23.996494 4 0 0.5
[2M+H+K]2+ 2 2 39.970434 6 0 0.5
[2M+Na]+ 2 1 22.989218 7 0 0.5
[2M+2Na]2+ 2 2 45.978436 8 0 0.5
[2M+K]+ 2 1 38.963158 9 0 0.5
[2M+Na+K]2+ 2 2 61.952376 10 0 0.5
[2M+2Na+K]3+ 2 3 84.941594 11 0 0.5
[2M+2K]2+ 2 2 77.926316 12 0 0.5
[2M+Na+2K]3+ 2 3 100.915534 13 0 0.5
[2M+2Na-H]+ 2 1 44.97116 15 0 0.25
[2M+3Na-H]2+ 2 2 67.960378 16 0 0.25
[2M+Na+K-H]+ 2 1 60.9451 17 0 0.25
[2M+2Na+K-H]2+ 2 2 83.934318 18 0 0.25
[2M+3Na+K-H]3+ 2 3 106.923536 19 0 0.25
[2M+Na+2K-H]2+ 2 2 99.908258 20 0 0.25
[2M+2Na+2K-H]3+ 2 3 122.897476 21 0 0.25
[2M+2K-H]+ 2 1 76.91904 23 0 0.25
[2M+3K-H]2+ 2 2 115.882198 24 0 0.25
[2M+Na+3K-H]3+ 2 3 138.871416 25 0 0.25
[3M+H]+ 3 1 1.007276 1 0 0.5
[3M+2H]2+ 3 2 2.014552 2 0 0.5
[3M+3H]3+ 3 3 3.021828 3 0 0.5
[3M+H+Na]2+ 3 2 23.996494 4 0 0.5
[3M+H+K]2+ 3 2 39.970434 6 0 0.5
[3M+Na]+ 3 1 22.989218 7 0 0.5
[3M+2Na]2+ 3 2 45.978436 8 0 0.5
[3M+K]+ 3 1 38.963158 9 0 0.5
[3M+Na+K]2+ 3 2 61.952376 10 0 0.5
[3M+2Na+K]3+ 3 3 84.941594 11 0 0.5
[3M+2K]2+ 3 2 77.926316 12 0 0.5
[3M+Na+2K]3+ 3 3 100.915534 13 0 0.5
[3M+2Na-H]+ 3 1 44.97116 15 0 0.25
[3M+3Na-H]2+ 3 2 67.960378 16 0 0.25
[3M+Na+K-H]+ 3 1 60.9451 17 0 0.25
[3M+2Na+K-H]2+ 3 2 83.934318 18 0 0.25
[3M+3Na+K-H]3+ 3 3 106.923536 19 0 0.25
[3M+Na+2K-H]2+ 3 2 99.908258 20 0 0.25
[3M+2Na+2K-H]3+ 3 3 122.897476 21 0 0.25
[3M+2K-H]+ 3 1 76.91904 23 0 0.25
[3M+3K-H]2+ 3 2 115.882198 24 0 0.25
[3M+Na+3K-H]3+ 3 3 138.871416 25 0 0.25
[M+Na+NaCOOH]+ 1 1 90.976658 27 0 0.5
[M+K+NaCOOH]+ 1 1 106.950598 28 0 0.5
[M+Na+HCOOH]+ 1 1 68.994688 29 0 0.5
[M+K+HCOOH]+ 1 1 84.968628 30 0 0.5
[M+H+HCOOH]+ 1 1 47.012746 31 0 0.5
[M+Na+CF3COOH]+ 1 1 136.982218 32 0 0.5
[M+K+CF3COOH]+ 1 1 152.956158 33 0 0.5
[M+H+CF3COOH]+ 1 1 115.000276 34 0 0.5
[M+Na+NH3]+ 1 1 40.015768 35 0 0.5
[M+K+NH3]+ 1 1 55.989708 36 0 0.5
[M+H+NH3]+ 1 1 18.033826 37 0 0.5
[M+H-CH4]+ 1 1 -15.024024 38 0 0.25
[M+2H-CH4]2+ 1 2 -14.016748 39 0 0.25
[M+3H-CH4]3+ 1 3 -13.009472 40 0 0.25
[M+H-CO]+ 1 1 -26.987624 41 0 0.25
[M+2H-CO]2+ 1 2 -25.980348 42 0 0.25
[M+3H-CO]3+ 1 3 -24.973072 43 0 0.25
[M+H-C2H2O2]+ 1 1 -44.998194 44 0 0.25
[M+2H-C2H2O2]2+ 1 2 -43.990918 45 0 0.25
[M+3H-C2H2O2]3+ 1 3 -42.983642 46 0 0.25
[M+H-C3H2O3]+ 1 1 -84.993114 47 0 0.25
[M+2H-C3H2O3]2+ 1 2 -83.985838 48 0 0.25
[M+3H-C3H2O3]3+ 1 3 -82.978562 49 0 0.25
[M+H-C5H8O4]+ 1 1 -131.034984 50 0 0.25
[M+2H-C5H8O4]2+ 1 2 -130.027708 51 0 0.25
[M+3H-C5H8O4]3+ 1 3 -129.020432 52 0 0.25
[M+H-C6H10O4]+ 1 1 -145.050634 53 0 0.25
[M+2H-C6H10O4]2+ 1 2 -144.043358 54 0 0.25
[M+3H-C6H10O4]3+ 1 3 -143.036082 55 0 0.25
[M+H-C6H10O5]+ 1 1 -161.045544 56 0 0.25
[M+2H-C6H10O5]2+ 1 2 -160.038268 57 0 0.25
[M+3H-C6H10O5]3+ 1 3 -159.030992 58 0 0.25
[M+H-C6H8O6]+ 1 1 -175.024814 59 0 0.25
[M+2H-C6H8O6]2+ 1 2 -174.017538 60 0 0.25
[M+3H-C6H8O6]3+ 1 3 -173.010262 61 0 0.25
[M+H-H2]+ 1 1 -1.00837407 62 0 0.25
[M+2H-H2]2+ 1 2 -0.00109806999999984 63 0 0.25
[M+3H-H2]3+ 1 3 1.00617793 64 0 0.25
[M+H-CH2]+ 1 1 -13.00837407 65 0 0.25
[M+2H-CH2]2+ 1 2 -12.00109807 66 0 0.25
[M+3H-CH2]3+ 1 3 -10.99382207 67 0 0.25
[M+H-CH3]+ 1 1 -14.016199105 68 0 0.25
[M+2H-CH3]2+ 1 2 -13.008923105 69 0 0.25
[M+3H-CH3]3+ 1 3 -12.001647105 70 0 0.25
[M+H-NH3]+ 1 1 -16.019274 71 0 0.5
[M+2H-NH3]2+ 1 2 -15.011998 72 0 0.25
[M+3H-NH3]3+ 1 3 -14.004722 73 0 0.25
[M+H-H2O]+ 1 1 -17.0032887 74 0 0.25
[M+2H-H2O]2+ 1 2 -15.9960127 75 0 0.25
[M+3H-H2O]3+ 1 3 -14.9887367 76 0 0.25
[M+H-H4O2]+ 1 1 -35.0138534 77 0 0.25
[M+2H-H4O2]2+ 1 2 -34.0065774 78 0 0.25
[M+3H-H4O2]3+ 1 3 -32.9993014 79 0 0.25
[M+H-HF]+ 1 1 -18.998952255 80 0 0.25
[M+2H-HF]2+ 1 2 -17.991676255 81 0 0.25
[M+3H-HF]3+ 1 3 -16.984400255 82 0 0.25
[M+H-C2H2]+ 1 1 -25.00837407 83 0 0.25
[M+2H-C2H2]2+ 1 2 -24.00109807 84 0 0.25
[M+3H-C2H2]3+ 1 3 -22.99382207 85 0 0.25
[M+H-C2H3]+ 1 1 -26.016199105 86 0 0.25
[M+2H-C2H3]2+ 1 2 -25.008923105 87 0 0.25
[M+3H-C2H3]3+ 1 3 -24.001647105 88 0 0.25
[M+H-HCN]+ 1 1 -26.003623037 89 0 0.25
[M+2H-HCN]2+ 1 2 -24.996347037 90 0 0.25
[M+3H-HCN]3+ 1 3 -23.989071037 91 0 0.25
[M+H-C2H4]+ 1 1 -27.02402414 92 0 0.25
[M+2H-C2H4]2+ 1 2 -26.01674814 93 0 0.25
[M+3H-C2H4]3+ 1 3 -25.00947214 94 0 0.25
[M+H-C2H6]+ 1 1 -29.03967421 95 0 0.25
[M+2H-C2H6]2+ 1 2 -28.03239821 96 0 0.25
[M+3H-C2H6]3+ 1 3 -27.02512221 97 0 0.25
[M+H-CH2O]+ 1 1 -29.0032887 98 0 0.25
[M+2H-CH2O]2+ 1 2 -27.9960127 99 0 0.25
[M+3H-CH2O]3+ 1 3 -26.9887367 100 0 0.25
[M+H-CH5N]+ 1 1 -30.034923177 101 0 0.25
[M+2H-CH5N]2+ 1 2 -29.027647177 102 0 0.25
[M+3H-CH5N]3+ 1 3 -28.020371177 103 0 0.25
[M+H-CH4O]+ 1 1 -31.01893877 104 0 0.25
[M+2H-CH4O]2+ 1 2 -30.01166277 105 0 0.25
[M+3H-CH4O]3+ 1 3 -29.00438677 106 0 0.25
[M+H-H2S]+ 1 1 -32.98044477 107 0 0.25
[M+2H-H2S]2+ 1 2 -31.97316877 108 0 0.25
[M+3H-H2S]3+ 1 3 -30.96589277 109 0 0.25
[M+H-HCl]+ 1 1 -34.969401755 110 0 0.25
[M+2H-HCl]2+ 1 2 -33.962125755 111 0 0.25
[M+3H-HCl]3+ 1 3 -32.954849755 112 0 0.25
[M+H-C3H2]+ 1 1 -37.00837407 113 0 0.25
[M+2H-C3H2]2+ 1 2 -36.00109807 114 0 0.25
[M+3H-C3H2]3+ 1 3 -34.99382207 115 0 0.25
[M+H-C2N]+ 1 1 -36.995798002 116 0 0.25
[M+2H-C2N]2+ 1 2 -35.988522002 117 0 0.25
[M+3H-C2N]3+ 1 3 -34.981246002 118 0 0.25
[M+H-F2]+ 1 1 -36.98953044 119 0 0.25
[M+2H-F2]2+ 1 2 -35.98225444 120 0 0.25
[M+3H-F2]3+ 1 3 -34.97497844 121 0 0.25
[M+H-C3H3]+ 1 1 -38.016199105 122 0 0.25
[M+2H-C3H3]2+ 1 2 -37.008923105 123 0 0.25
[M+3H-C3H3]3+ 1 3 -36.001647105 124 0 0.25
[M+H-HC2N]+ 1 1 -38.003623037 125 0 0.25
[M+2H-HC2N]2+ 1 2 -36.996347037 126 0 0.25
[M+3H-HC2N]3+ 1 3 -35.989071037 127 0 0.25
[M+H-C3H4]+ 1 1 -39.02402414 128 0 0.25
[M+2H-C3H4]2+ 1 2 -38.01674814 129 0 0.25
[M+3H-C3H4]3+ 1 3 -37.00947214 130 0 0.25
[M+H-C3H6]+ 1 1 -41.03967421 131 0 0.25
[M+2H-C3H6]2+ 1 2 -40.03239821 132 0 0.25
[M+3H-C3H6]3+ 1 3 -39.02512221 133 0 0.25
[M+H-C2H2O]+ 1 1 -41.0032887 134 0 0.25
[M+2H-C2H2O]2+ 1 2 -39.9960127 135 0 0.25
[M+3H-C2H2O]3+ 1 3 -38.9887367 136 0 0.25
[M+H-C3H6]+ 1 1 -41.03967421 137 0 0.25
[M+2H-C3H6]2+ 1 2 -40.03239821 138 0 0.25
[M+3H-C3H6]3+ 1 3 -39.02512221 139 0 0.25
[M+H-NCO]+ 1 1 -40.990712632 140 0 0.25
[M+2H-NCO]2+ 1 2 -39.983436632 141 0 0.25
[M+3H-NCO]3+ 1 3 -38.976160632 142 0 0.25
[M+H-CN2H2]+ 1 1 -41.014522074 143 0 0.25
[M+2H-CN2H2]2+ 1 2 -40.007246074 144 0 0.25
[M+3H-CN2H2]3+ 1 3 -38.999970074 145 0 0.25
[M+H-HCNO]+ 1 1 -41.998537667 146 0 0.25
[M+2H-HCNO]2+ 1 2 -40.991261667 147 0 0.25
[M+3H-HCNO]3+ 1 3 -39.983985667 148 0 0.25
[M+H-C2H4O]+ 1 1 -43.01893877 149 0 0.25
[M+2H-C2H4O]2+ 1 2 -42.01166277 150 0 0.25
[M+3H-C2H4O]3+ 1 3 -41.00438677 151 0 0.25
[M+H-CO2]+ 1 1 -42.98255326 152 0 0.25
[M+2H-CO2]2+ 1 2 -41.97527726 153 0 0.25
[M+3H-CO2]3+ 1 3 -40.96800126 154 0 0.25
[M+H-N2O]+ 1 1 -42.993786634 155 0 0.25
[M+2H-N2O]2+ 1 2 -41.986510634 156 0 0.25
[M+3H-N2O]3+ 1 3 -40.979234634 157 0 0.25
[M+H-CONH2]+ 1 1 -43.006362702 158 0 0.25
[M+2H-CONH2]2+ 1 2 -41.999086702 159 0 0.25
[M+3H-CONH2]3+ 1 3 -40.991810702 160 0 0.25
[M+H-NC2H7]+ 1 1 -44.050573247 161 0 0.25
[M+2H-NC2H7]2+ 1 2 -43.043297247 162 0 0.25
[M+3H-NC2H7]3+ 1 3 -42.036021247 163 0 0.25
[M+H-C2H6O]+ 1 1 -45.03458884 164 0 0.25
[M+2H-C2H6O]2+ 1 2 -44.02731284 165 0 0.25
[M+3H-C2H6O]3+ 1 3 -43.02003684 166 0 0.25
[M+H-NO2]+ 1 1 -44.985627262 167 0 0.25
[M+2H-NO2]2+ 1 2 -43.978351262 168 0 0.25
[M+3H-NO2]3+ 1 3 -42.971075262 169 0 0.25
[M+H-CH4S]+ 1 1 -46.99609484 170 0 0.25
[M+2H-CH4S]2+ 1 2 -45.98881884 171 0 0.25
[M+3H-CH4S]3+ 1 3 -44.98154284 172 0 0.25
[M+H-C4H4]+ 1 1 -51.02402414 173 0 0.25
[M+2H-C4H4]2+ 1 2 -50.01674814 174 0 0.25
[M+3H-C4H4]3+ 1 3 -49.00947214 175 0 0.25
[M+H-C2N2]+ 1 1 -50.998872004 176 0 0.25
[M+2H-C2N2]2+ 1 2 -49.991596004 177 0 0.25
[M+3H-C2N2]3+ 1 3 -48.984320004 178 0 0.25
[M+H-C4H6]+ 1 1 -53.03967421 179 0 0.25
[M+2H-C4H6]2+ 1 2 -52.03239821 180 0 0.25
[M+3H-C4H6]3+ 1 3 -51.02512221 181 0 0.25
[M+H-C4H8]+ 1 1 -55.05532428 182 0 0.25
[M+2H-C4H8]2+ 1 2 -54.04804828 183 0 0.25
[M+3H-C4H8]3+ 1 3 -53.04077228 184 0 0.25
[M+H-C3H6O]+ 1 1 -57.03458884 185 0 0.25
[M+2H-C3H6O]2+ 1 2 -56.02731284 186 0 0.25
[M+3H-C3H6O]3+ 1 3 -55.02003684 187 0 0.25
[M+H-C4H10]+ 1 1 -57.07097435 188 0 0.25
[M+2H-C4H10]2+ 1 2 -56.06369835 189 0 0.25
[M+3H-C4H10]3+ 1 3 -55.05642235 190 0 0.25
[M+H-C2H5NO]+ 1 1 -58.029837807 191 0 0.25
[M+2H-C2H5NO]2+ 1 2 -57.022561807 192 0 0.25
[M+3H-C2H5NO]3+ 1 3 -56.015285807 193 0 0.25
[M+H-C3H8O]+ 1 1 -59.05023891 194 0 0.25
[M+2H-C3H8O]2+ 1 2 -58.04296291 195 0 0.25
[M+3H-C3H8O]3+ 1 3 -57.03568691 196 0 0.25
[M+H-C2H4O2]+ 1 1 -59.0138534 197 0 0.25
[M+2H-C2H4O2]2+ 1 2 -58.0065774 198 0 0.25
[M+3H-C2H4O2]3+ 1 3 -56.9993014 199 0 0.25
[M+H-C2H5Cl]+ 1 1 -63.000701895 200 0 0.25
[M+2H-C2H5Cl]2+ 1 2 -61.993425895 201 0 0.25
[M+3H-C2H5Cl]3+ 1 3 -60.986149895 202 0 0.25
[M+H-C5H4]+ 1 1 -63.02402414 203 0 0.25
[M+2H-C5H4]2+ 1 2 -62.01674814 204 0 0.25
[M+3H-C5H4]3+ 1 3 -61.00947214 205 0 0.25
[M+H-SO2]+ 1 1 -62.95462396 206 0 0.25
[M+2H-SO2]2+ 1 2 -61.94734796 207 0 0.25
[M+3H-SO2]3+ 1 3 -60.94007196 208 0 0.25
[M+H-C5H8]+ 1 1 -67.05532428 209 0 0.25
[M+2H-C5H8]2+ 1 2 -66.04804828 210 0 0.25
[M+3H-C5H8]3+ 1 3 -65.04077228 211 0 0.25
[M+H-C5H12]+ 1 1 -71.08662442 212 0 0.25
[M+2H-C5H12]2+ 1 2 -70.07934842 213 0 0.25
[M+3H-C5H12]3+ 1 3 -69.07207242 214 0 0.25
[M+H-C3H6O2]+ 1 1 -73.02950347 215 0 0.25
[M+2H-C3H6O2]2+ 1 2 -72.02222747 216 0 0.25
[M+3H-C3H6O2]3+ 1 3 -71.01495147 217 0 0.25
[M+H-C4H10O]+ 1 1 -73.06588898 218 0 0.25
[M+2H-C4H10O]2+ 1 2 -72.05861298 219 0 0.25
[M+3H-C4H10O]3+ 1 3 -71.05133698 220 0 0.25
[M+H-C6H6]+ 1 1 -77.03967421 221 0 0.25
[M+2H-C6H6]2+ 1 2 -76.03239821 222 0 0.25
[M+3H-C6H6]3+ 1 3 -75.02512221 223 0 0.25
[M+H-CS2]+ 1 1 -74.9368654 224 0 0.25
[M+2H-CS2]2+ 1 2 -73.9295894 225 0 0.25
[M+3H-CS2]3+ 1 3 -72.9223134 226 0 0.25
[M+H-C5H5N]+ 1 1 -78.034923177 227 0 0.25
[M+2H-C5H5N]2+ 1 2 -77.027647177 228 0 0.25
[M+3H-C5H5N]3+ 1 3 -76.020371177 229 0 0.25
[M+H-HBr]+ 1 1 -78.918885135 230 0 0.25
[M+2H-HBr]2+ 1 2 -77.911609135 231 0 0.25
[M+3H-HBr]3+ 1 3 -76.904333135 232 0 0.25
[M+H-C2F4]+ 1 1 -98.98633688 233 0 0.25
[M+2H-C2F4]2+ 1 2 -97.97906088 234 0 0.25
[M+3H-C2F4]3+ 1 3 -96.97178488 235 0 0.25
[M+H-C2F6]+ 1 1 -136.98314332 236 0 0.25
[M+2H-C2F6]2+ 1 2 -135.97586732 237 0 0.25
[M+3H-C2F6]3+ 1 3 -134.96859132 238 0 0.25
[M+H-C7H6O2]+ 1 1 -121.02950347 239 0 0.25
[M+2H-C7H6O2]2+ 1 2 -120.02222747 240 0 0.25
[M+3H-C7H6O2]3+ 1 3 -119.01495147 241 0 0.25
[M+H-HI]+ 1 1 -126.905022035 242 0 0.25
[M+2H-HI]2+ 1 2 -125.897746035 243 0 0.25
[M+3H-HI]3+ 1 3 -124.890470035 244 0 0.25
[M+H-H6O3]+ 1 1 -53.0244181 248 0 0.25
[M+2H-H6O3]2+ 1 2 -52.0171421 249 0 0.25
[M+3H-H6O3]3+ 1 3 -51.0098661 250 0 0.25
[M+H-H8O4]+ 1 1 -71.0349828 251 0 0.25
[M+2H-H8O4]2+ 1 2 -70.0277068 252 0 0.25
[M+3H-H8O4]3+ 1 3 -69.0204308 253 0 0.25
[M+H-H10O5]+ 1 1 -89.0455475 254 0 0.25
[M+2H-H10O5]2+ 1 2 -88.0382715 255 0 0.25
[M+3H-H10O5]3+ 1 3 -87.0309955 256 0 0.25
[M+H-H12O6]+ 1 1 -107.0561122 257 0 0.25
[M+2H-H12O6]2+ 1 2 -106.0488362 258 0 0.25
[M+3H-H12O6]3+ 1 3 -105.0415602 259 0 0.25
[M+H-H14O7]+ 1 1 -125.0666769 260 0 0.25
[M+2H-H14O7]2+ 1 2 -124.0594009 261 0 0.25
[M+3H-H14O7]3+ 1 3 -123.0521249 262 0 0.25
[M+H-CH6O3]+ 1 1 -65.0244181 266 0 0.25
[M+2H-CH6O3]2+ 1 2 -64.0171421 267 0 0.25
[M+3H-CH6O3]3+ 1 3 -63.0098661 268 0 0.25
[M+H-CH4O2]+ 1 1 -47.0138534 269 0 0.25
[M+2H-CH4O2]2+ 1 2 -46.0065774 270 0 0.25
[M+3H-CH4O2]3+ 1 3 -44.9993014 271 0 0.25
[M+H-NaOH]+ 1 1 -38.985231365 272 0 0.25
[M+2H-NaOH]2+ 1 2 -37.977955365 273 0 0.25
[M+3H-NaOH]3+ 1 3 -36.970679365 274 0 0.25
[M+H-KOH]+ 1 1 -54.959171065 275 0 0.25
[M+2H-KOH]2+ 1 2 -53.951895065 276 0 0.25
[M+3H-KOH]3+ 1 3 -52.944619065 277 0 0.25

## Sheet: 5.Team8_pos
Ion_name	Mass
[M+H]+	1.00728
[M+NH4]+	18.0338
[M+Na]+	22.9892
[M+K]+	38.9632
[M+2Na-H]+	44.9712
[M+H+HCOOH]+	47.0127
[M+NH4+HCOOH]+	64.0393
[M+Na+HCOOH]+	68.9947
[M+2K-H]+	76.919
[M+K+HCOOH]+	84.9686
[M+H+CF3COOH]+	135
[M+NH4+CF3COOH]+	152.027
[M+Na+CF3COOH]+	156.982
[M+K+CF3COOH]+	172.956
