# Supplementary material for: Multilaboratory Untargeted Mass Spectrometry Metabolomics Collaboration to Identify Bottlenecks and Comprehensively Annotate A Single Dataset
Source: Anal Chem. 2025 Jul 22;97(30):16110–22. doi: 10.1021/acs.analchem.4c05577 (PMC12332825; doi:10.1021/acs.analchem.4c05577)
Supplement: Supplementary file 5 [file ac4c05577_si_005.xlsx]

## Sheet: Sheet1
Mass [m/z]	Formula [M]	Formula type	Species	CS [z]	Polarity	Start [min]	End [min]	(N)CE	(N)CE type	MSX ID	Identity
283.154	C15H22O5	Chemical formula	+ H	1	Positive						artemisinin
235.169	C15H22O2	Chemical formula	+ H	1	Positive						artemisinic acid
237.185	C15H24O2	Chemical formula	+ H	1	Positive						dihydroartemisinic acid
193.05	C10H8O4	Chemical formula	+ H	1	Positive						scopoletin
375.107	C19H18O8	Chemical formula	+ H	1	Positive						casticin
391.102	C19H18O9	Chemical formula	+ H	1	Positive						chrysoplenetin
361.092	C18H16O8	Chemical formula	+ H	1	Positive						rosmarinic acid
355.102	C16H18O9	Chemical formula	+ H	1	Positive						chlorogenic acid
611.161	C27H30O16	Chemical formula	+ H	1	Positive						rutin
287.055	C15H10O6	Chemical formula	+ H	1	Positive						kaempferol
319.045	C15H10O8	Chemical formula	+ H	1	Positive						myricetin
303.05	C15H10O7	Chemical formula	+ H	1	Positive						quercetin
336.123	C20H17NO4	Chemical formula	+ H	1	Positive						berberine
384.144	C21H21NO6	Chemical formula	+ H	1	Positive						hydrastine, (1S, 9R)-(+)-beta-
384.144	C21H21NO6	Chemical formula	+ H	1	Positive						hydrastine, (1R,9S)-(−)-β-
340.154	C20H21NO4	Chemical formula	+ H	1	Positive						canadine
352.154	C21H21NO4	Chemical formula	+ H	1	Positive						palmatine
355.102	C16H18O9	Chemical formula	+ H	1	Positive						chlorogenic acid
195.065	C10H10O4	Chemical formula	+ H	1	Positive						6,7-Dihydroxy-1(3H)-isobenzofuranone (meconin)
471.274	C28H38O6	Chemical formula	+ H	1	Positive						withanolide A
471.274	C28H38O6	Chemical formula	+ H	1	Positive						withanone
471.274	C28H38O6	Chemical formula	+ H	1	Positive						withaferin A
455.279	C28H38O5	Chemical formula	+ H	1	Positive						withanolide B
767.421	C40H62O14	Chemical formula	+ H	1	Positive						withanoside V
783.416	C40H62O15	Chemical formula	+ H	1	Positive						withanoside IV
123.044	C7H6O2	Chemical formula	+ H	1	Positive						benzoic acid
181.05	C9H8O4	Chemical formula	+ H	1	Positive						caffeic acid, trans-
195.065	C10H10O4	Chemical formula	+ H	1	Positive						ferulic acid
142.123	C8H15NO	Chemical formula	+ H	1	Positive						tropine
181.05	C9H8O4	Chemical formula	+ H	1	Positive						caffeic acid
355.102	C16H18O9	Chemical formula	+ H	1	Positive						chlorogenic acid
165.055	C9H8O3	Chemical formula	+ H	1	Positive						coumaric acid
291.086	C15H14O6	Chemical formula	+ H	1	Positive						epicatechin, (-)-
443.097	C22H18O10	Chemical formula	+ H	1	Positive						epicatechin gallate, (-)-
307.081	C15H14O7	Chemical formula	+ H	1	Positive						epigallocatechin, (-)-
171.029	C7H6O5	Chemical formula	+ H	1	Positive						gallic acid
307.081	C15H14O7	Chemical formula	+ H	1	Positive						gallocatechin, (+)-
459.092	C22H18O11	Chemical formula	+ H	1	Positive						gallocatechin gallate, (-)-
287.055	C15H10O6	Chemical formula	+ H	1	Positive						kaempferol
319.045	C15H10O8	Chemical formula	+ H	1	Positive						myricetin
611.161	C27H30O16	Chemical formula	+ H	1	Positive						rutin
175.108	C7H14N2O3	Chemical formula	+ H	1	Positive						theanine
195.088	C8H10N4O2	Chemical formula	+ H	1	Positive						caffeine
303.05	C15H10O7	Chemical formula	+ H	1	Positive						quercetin
291.086	C15H14O6	Chemical formula	+ H	1	Positive						catechin
459.092	C22H18O11	Chemical formula	+ H	1	Positive						epigallocatechin gallate
488.301	C28H38O6	Chemical formula	+ NH4	1	Positive						withanolide A
488.301	C28H38O6	Chemical formula	+ NH4	1	Positive						withanone
488.301	C28H38O6	Chemical formula	+ NH4	1	Positive						withaferin A
472.306	C28H38O5	Chemical formula	+ NH4	1	Positive						withanolide B
784.448	C40H62O14	Chemical formula	+ NH4	1	Positive						withanoside V
800.443	C40H62O15	Chemical formula	+ NH4	1	Positive						withanoside IV
140.071	C7H6O2	Chemical formula	+ NH4	1	Positive						benzoic acid
198.076	C9H8O4	Chemical formula	+ NH4	1	Positive						caffeic acid, trans-
212.092	C10H10O4	Chemical formula	+ NH4	1	Positive						ferulic acid
159.149	C8H15NO	Chemical formula	+ NH4	1	Positive						tropine
283.154	C15H22O5	Chemical formula	- H	1	Negative						artemisinin
235.169	C15H22O2	Chemical formula	- H	1	Negative						artemisinic acid
237.185	C15H24O2	Chemical formula	- H	1	Negative						dihydroartemisinic acid
193.05	C10H8O4	Chemical formula	- H	1	Negative						scopoletin
375.107	C19H18O8	Chemical formula	- H	1	Negative						casticin
391.102	C19H18O9	Chemical formula	- H	1	Negative						chrysoplenetin
361.092	C18H16O8	Chemical formula	- H	1	Negative						rosmarinic acid
355.102	C16H18O9	Chemical formula	- H	1	Negative						chlorogenic acid
611.161	C27H30O16	Chemical formula	- H	1	Negative						rutin
287.055	C15H10O6	Chemical formula	- H	1	Negative						kaempferol
319.045	C15H10O8	Chemical formula	- H	1	Negative						myricetin
303.05	C15H10O7	Chemical formula	- H	1	Negative						quercetin
336.123	C20H17NO4	Chemical formula	- H	1	Negative						berberine
384.144	C21H21NO6	Chemical formula	- H	1	Negative						hydrastine, (1S, 9R)-(+)-beta-
384.144	C21H21NO6	Chemical formula	- H	1	Negative						hydrastine, (1R,9S)-(−)-β-
340.154	C20H21NO4	Chemical formula	- H	1	Negative						canadine
352.154	C21H21NO4	Chemical formula	- H	1	Negative						palmatine
355.102	C16H18O9	Chemical formula	- H	1	Negative						chlorogenic acid
195.065	C10H10O4	Chemical formula	- H	1	Negative						6,7-Dihydroxy-1(3H)-isobenzofuranone (meconin)
471.274	C28H38O6	Chemical formula	- H	1	Negative						withanolide A
471.274	C28H38O6	Chemical formula	- H	1	Negative						withanone
471.274	C28H38O6	Chemical formula	- H	1	Negative						withaferin A
455.279	C28H38O5	Chemical formula	- H	1	Negative						withanolide B
767.421	C40H62O14	Chemical formula	- H	1	Negative						withanoside V
783.416	C40H62O15	Chemical formula	- H	1	Negative						withanoside IV
123.044	C7H6O2	Chemical formula	- H	1	Negative						benzoic acid
181.05	C9H8O4	Chemical formula	- H	1	Negative						caffeic acid, trans-
195.065	C10H10O4	Chemical formula	- H	1	Negative						ferulic acid
142.123	C8H15NO	Chemical formula	- H	1	Negative						tropine
181.05	C9H8O4	Chemical formula	- H	1	Negative						caffeic acid
355.102	C16H18O9	Chemical formula	- H	1	Negative						chlorogenic acid
165.055	C9H8O3	Chemical formula	- H	1	Negative						coumaric acid
291.086	C15H14O6	Chemical formula	- H	1	Negative						epicatechin, (-)-
443.097	C22H18O10	Chemical formula	- H	1	Negative						epicatechin gallate, (-)-
307.081	C15H14O7	Chemical formula	- H	1	Negative						epigallocatechin, (-)-
171.029	C7H6O5	Chemical formula	- H	1	Negative						gallic acid
307.081	C15H14O7	Chemical formula	- H	1	Negative						gallocatechin, (+)-
459.092	C22H18O11	Chemical formula	- H	1	Negative						gallocatechin gallate, (-)-
287.055	C15H10O6	Chemical formula	- H	1	Negative						kaempferol
319.045	C15H10O8	Chemical formula	- H	1	Negative						myricetin
611.161	C27H30O16	Chemical formula	- H	1	Negative						rutin
175.108	C7H14N2O3	Chemical formula	- H	1	Negative						theanine
195.088	C8H10N4O2	Chemical formula	- H	1	Negative						caffeine
303.05	C15H10O7	Chemical formula	- H	1	Negative						quercetin
291.086	C15H14O6	Chemical formula	- H	1	Negative						catechin
459.092	C22H18O11	Chemical formula	- H	1	Negative						epigallocatechin gallate
488.301	C28H38O6	Chemical formula	+ NH4	1	Positive						withanolide A
488.301	C28H38O6	Chemical formula	+ NH4	1	Positive						withanone
488.301	C28H38O6	Chemical formula	+ NH4	1	Positive						withaferin A
472.306	C28H38O5	Chemical formula	+ NH4	1	Positive						withanolide B
784.448	C40H62O14	Chemical formula	+ NH4	1	Positive						withanoside V
800.443	C40H62O15	Chemical formula	+ NH4	1	Positive						withanoside IV
140.071	C7H6O2	Chemical formula	+ NH4	1	Positive						benzoic acid
198.076	C9H8O4	Chemical formula	+ NH4	1	Positive						caffeic acid, trans-
212.092	C10H10O4	Chemical formula	+ NH4	1	Positive						ferulic acid
159.149	C8H15NO	Chemical formula	+ NH4	1	Positive						tropine
